# Supplementary material for: Role of dermatomes in the determination of therapeutic characteristics of channel acupoints: a similarity-based analysis of data compiled from literature
Source: Chin Med. 2013 Dec 17;8:24. doi: 10.1186/1749-8546-8-24 (PMC4129182; doi:10.1186/1749-8546-8-24)
Supplement: Additional file 1 — Complete dataset of acupoints in Portuguese (Brazil) language. [file 1749-8546-8-24-S1.xls]

## Sheet: Acupoints
Circulação	Nível	Canal	Acuponto	# Canal	Prof. Inserção horizontal (mínima)	Prof. Inserção horizontal (máxima)	Prof. Inserção 45° (mínima)	Prof. Inserção 45° (máxima)	Prof. Inserção 90° (mínima)	Prof. Inserção 90° (máxima)	Moxa cones (mín.)	Moxa cones (máx.)	Moxa bastão (mín.)	Moxa bastão (máx.)	Dermátomos	Miótomos	Ações tradicionais	Indicações contemporâneas
Mai	-	VG	Changqiang	01	-	-	-	-	0.5	1,0	03	07	05	20	S2, S3, S4, S5	S3, S4, S5	nutre o Yin, controla a hiperfunção do Yang, revigora o Qi, restaura a consciência, cessa a hemorragia, eleva o reto, mantém o Qi dos orifícios inferiores, harmoniza o Qi do Dachang, harmoniza o Qi do Xiaochang, ascende o Jing do Shen, fortalece a coluna lombar	hemorroida, prolapso do ânus, prolapso retal, hemorragia intestinal, hematoquezia, eczema escrotal, diarreia, constipação, esquizofrenia, indução ao parto, lombalgia, sacralgia, impotência sexual, espermatorreia, uretrite, retração do testículo, epilepsia, psicose, agitação mental, hipomania
Mai	-	VG	Yaoshu	02	-	-	0.5	1,0	-	-	03	07	00	15	S4, S5	S4, S5	ativa a circulação de Xue nos Vasos Sanguíneos, aquece o Qi do Jiao Inferior, tonifica o Qi do Shen, regula a menstruação, fortalece os ossos, fortalece a coluna lombar, acalma as convulsões, elimina o Vento Interno, remove o vento, remove a umidade	hemorroida, enurese noturna, incontinência urinária, menstruação irregular, leucorreia, espermatorreia, impotência sexual, hérnia, lombalgia, sacralgia, enterite, diarreia, edema, convulsão, epilepsia, paralisia das extremidades inferiores
Mai	-	VG	Yaoyangguan	03	-	-	-	-	1,0	2,0	03	07	05	20	L4	L2, L4	tonifica o Yang, regula o Qi do Shen, tonifica o Qi do Shen, mantém o Qi do Shen, harmoniza o Qi do Shen, beneficia a região lombar, fortalece a coluna lombar, beneficia os genitais, beneficia o joelho, elimina a Umidade, elimina o Vento, dispersa o Frio do Jiao Inferior, dispersa a Umidade do Jiao Inferior, fortalece os membros inferiores	lombalgia, ciatalgia, sacralgia, paralisia das extremidades inferiores, fraqueza nos membros inferiores, parestesia nas extremidades inferiores, emissão noturna, impotência sexual, menstruação irregular, enterite crônica, espermatorreia, prostatorreia, metrorragia, leucorreia, diarreia, hemorroida
Mai	-	VG	Mingmen	04	-	-	-	-	0.5	1,0	03	07	05	20	L2	L2	fortalece o Jing, nutre o Jing, reforça o Yang do Shen, dispersa o Frio, dispersa a Umidade, harmoniza a via das águas, harmoniza o Xue, fortalece a coluna lombar, fortalece o joelho, drena os canais, regula o Qi	lombalgia, tensão na musculatura lombar, leucorreia, enurese, emissão noturna, ejaculação precoce, endometrite, inflamação pélvica, ciatalgia, nefrite, sequela de paralisia infantil, dor abdominal, menstruação irregular, dismenorreia, infertilidade, anexite, impotência sexual, espermatorreia, nefrite, incontinência urinária, enurese noturna, diarreia, falta de vitalidade, fadiga, pés frios, depre…
Mai	-	VG	Xuanshu	05	-	-	0.5	1,0	-	-	03	05	00	15	L1	L2	fortalece a coluna, tonifica o Qi do Shen, alivia a prostração, trata o Dachang, trata o Xiaochang, interrompe a diarreia, harmoniza o Qi do Pi, harmoniza o Qi do Wei	dor abdominal, diarreia, constipação, lombalgia, contratura muscular lombar, prolapso do ânus, dispepsia, enterite, disenteria,
Mai	-	VG	Jizhong	06	-	-	0.5	1,0	-	-	03	07	00	10	T11	T11, L2	fortalece o Qi do Pi, fortalece o Qi do Shen, remove a umidade, trata convulsões, alivia a prostração, dispersa o Vento	diarreia, resfriado, lombalgia, convulsão, hérnia, prolapso do ânus, icterícia, hemorroida, epilepsia, prolapso retal, paralisia das extremidades inferiores, distensão abdominal, gastralgia, perda de apetite, rigidez e dor na cintura, rigidez e dor nas costas, hepatite, epigastralgia
Mai	-	VG	Zhogshu	07	-	-	0.5	1,0	-	-	03	05	00	10	T10	T10, L2	fortalece a coluna, tonifica o Qi do Shen, regula o Qi do Wei, harmoniza o Qi do Pi, elimina a dor	epigastralgia, gastralgia, colecistite, lombalgia, diminuição da acuidade visual, miopia, neurite óptica, icterícia, cirrose hepática, hepatite, gastrite, distensão abdominal, dor abdominal
Mai	-	VG	Jinsuo	08	-	-	-	-	0.5	1,0	03	07	00	10	T9	T9, L2	relaxa os músculos, relaxa os tendões, alivia os espasmos, alivia a dor, refresca a Mente, acalma a palpitação, elimina o Vento Interno, desobstrui o Qi do Gan, ativa os colaterais	rigidez na coluna lombar, lombalgia, contratura na musculatura da coluna vertebral, espasmos, tremor, convulsão, tétano, histeria, esquizofrenia, convulsão infantil, espasmo do estômago, gastrite, gastralgia, epigastralgia, hepatite, colecistite, pleurisia, neuralgia intercostal, tontura
Mai	-	VG	Zhiyang	09	-	-	0.5	1,0	-	-	03	05	00	15	T7	T7, L2	facilita o fluxo do Qi do Fei, trata a tosse, expande o tórax, expande o diafragma, alivia a sensação de sufocação torácica, harmoniza o Qi do Gan, harmoniza o Qi do Dan, remove a umidade, reduz a febre, limpa o Fogo, limpa o Calor, faz circular o Yang Qi do Gan	tosse, bronquite, asma, pleurisia, hepatite, colecistite, icterícia, lombalgia, dorsalgia, epigastralgia, gastralgia, dispneia, neuralgia intercostal, dor e peso nos membros, dor cardíaca com irradiação para o dorso, malária, dor no hipocôndrio, distensão no hipocôndrio, ascaridíase biliar
Mai	-	VG	Lingtai	10	-	-	0.5	1,0	-	-	03	05	00	15	T6	T6, L2	reduz a febre, ativa os colaterais, alivia a tosse, alivia a asma, desestagna o Qi do tórax	resfriado, asma, tosse, tosse noturna, tosse decorrente de esforço, chiado no peito, pneumonia, bronquite, dorsalgia, rigidez cervical, gastralgia, ascaridíase biliar, malária, doenças cardíacas, furunculose
Mai	-	VG	Shendao	11	-	-	0.5	1,0	-	-	03	07	00	10	T5	T5, L2	tranquiliza a Mente, acalma a Mente, acalma a ansiedade, harmoniza o Qi do Xin, acalma o Qi do Xin, reduz a febre, elimina o Vento, controla o Vento, elimina a Mucosidade	dor precordial, hipertensão arterial, doença cerebrovascular, doenças febris, malária, memória fraca, amnésia, ansiedade, palpitação, histeria, distúrbio mental, depressão, tristeza, preocupação excessiva, cefaleia, tosse, convulsão infantil, lombalgia, doenças cardíacas, intercostalgia
Mai	-	VG	Shenzhu	12	-	-	0.5	1,0	-	-	03	05	00	20	T3	T3, L2	acalma a ansiedade, acalma a Mente, elimina o Vento Interno, tonifica o Qi do Fei, harmoniza o Qi do Fei, difunde o Qi do Fei, alivia a asma, interrompe a tosse, relaxa os músculos, relaxa os tendões, acalma os espasmos, regulariza a circulação do Qi, fortalece o corpo, clareia o Fogo do Xin	tosse, dispneia, bronquite, asma, pneumonia, tuberculose pulmonar, febre, doenças febris, dorsalgia, contratura muscular da região dorsal, lombalgia, contratura muscular lombar, tremor, histeria, esquizofrenia, convulsão, epilepsia, hematêmese, distúrbio mental, alucinações visuais, psicose, mania, agitação mental, depressão
Mai	-	VG	Taodao	13	-	-	0.5	1,0	-	-	03	07	05	15	T1	XI par craniano, C3, C4, C8, T1	nutre o Yin, restaura o Yang, fortalece o Qi do Fei, difunde o Qi do Fei, refresca o Calor, limpa o Calor, controla o Vento Interno, trata a malária, reduz a febre, acalma a Mente, faz circular o Qi antipatogênico, libera o Qi patogênico da superfície	febre, doenças febris, malária, cefaleia, rigidez cervical, torcicolo, contratura muscular da região dorsal, convulsão, epilepsia, bronquite, asma, tuberculose pulmonar, pneumotórax, hepatite, eczema, dor no ombro, vertigem, psicose, depressão, esquizofrenia, hemiparalisia
Mai	-	VG	Dazhui	14	-	-	0.5	1,0	-	-	03	07	05	15	C8	XI par craniano, C3, C4, C8	tonifica o Yang Qi, faz circular o Yang Qi, dispersa o Calor, elimina o Fogo, reduz a febre, nutre o Xue, alivia os espasmos, alivia a ansiedade, regula o Qi, regulariza o Qi Defensivo, regulariza o Qi Nutritivo, tonifica o Wei Qi, acalma a Mente, restaura a consciência, libera o Calor Patogênico de todos os Canais Yang, desobstrui o cérebro	febre, doenças febris, malária, tosse, sudorese noturna, sudorese por debilidade do organismo, resfriado, cervicalgia, rigidez cervical, epilepsia, convulsão, esquizofrenia, psicose, irritabilidade, bronquite, asma, tuberculose pulmonar, pneumotórax, eczema, dor no ombro, hemiparalisia, enfisema pulmonar, hepatite
Mai	-	VG	Yamen	15	-	-	0.5	1,0	0.5	1.2	03	05	00	00	C2, C3	XI par craniano, C3, C4	acalma a Mente, acalma as convulsões, acalma os espasmos, estimula a fala, beneficia o pescoço, beneficia a coluna, elimina o Vento	doença cerebrovascular, histeria, epilepsia, esquizofrenia, disgenesia cerebral, cefaleia neurogênica, cefaleia occipital, torcicolo, rigidez cervical, entorse lombar aguda, rouquidão, epistaxe, cervicalgia, mudez, surdo-mudez infantil, surdez súbita, desmaio, tontura, neurose, afasia histérica, distúrbio mental, imaturidade cerebral, AVE, inflexibilidade da língua, roncos súbitos, sensação de pe…
Mai	-	VG	Fengfu	16	-	-	-	-	0.5	1,0	03	05	00	00	C2, C3	-	dispersa o Vento, dispersa o Calor, dispersa o Frio, dispersa o Vento da cabeça, beneficia o cérebro, refresca o cérebro, clareia a Mente, circula o Yang Qi do corpo, harmoniza o Qi do Fei, beneficia a face, beneficia os órgãos dos sentidos, induz a reanimação, reduz a febre, guarda o Shen no Xin	sequela de doença cerebrovascular, AVE, histeria, epilepsia, cefaleia neurogênica, espondilite, estiramento cervical, contratura muscular no pescoço, contratura da língua, afonia súbita, distúrbio mental
Mai	-	VG	Naohu	17	0.3	0.5	-	-	-	-	00	00	00	05	C2, C3	VII par craniano	reduz a febre, melhora a acuidade visual, interrompe os espasmos, acalma a Mente, desobstrui a Mente, clareia a Mente, beneficia o cérebro, induz a reanimação, acalma as convulsões, dispersa o Vento, dispersa a Umidade, dispersa o Calor	cefaleia occipital, epilepsia, convulsão, histeria, esquizofrenia, hipertensão arterial, neurite óptica, conjuntivite, cervicalgia, rigidez cervical, icterícia, convulsão infantil, imaturidade cerebral, distúrbio mental, insônia, fotofobia, tontura, vertigem
Mai	-	VG	Qiangjian	18	0.3	0.5	-	-	-	-	03	05	00	10	C2, C3	-	elimina o Calor do Xin, acalma a Mente, clareia a Mente, induz a reanimação, alivia a tensão dos músculos do pescoço, elimina a dor, dispersa o Vento, dispersa a Umidade, dispersa o Calor	cefaleia occipital, cefaleia, contratura muscular no pescoço, insônia, ansiedade, fotofobia, obscurecimento da visão, histeria, mania, distúrbio mental, vertigem, tontura, vômito, convulsão, epilepsia
Mai	-	VG	Houding	19	0.3	0.5	-	-	-	-	03	05	00	10	C2, C3	-	alivia a ansiedade, tranquiliza a Mente, clareia a Mente, nutre o cérebro, interrompe a dor, induz a reanimação, dispersa o Vento, dispersa a Umidade, dispersa o Calor	cefaleia occipital, cefaleia, contratura muscular no pescoço, rigidez cervical, dor no vertex, hemicrânia, insônia, ansiedade grave, epilepsia, convulsão, convulsão infantil, histeria, esquizofrenia, distúrbio mental, resfriado, vertigem, tontura, mania
Mai	-	VG	Baihui	20	0.5	1,0	-	-	-	-	03	09	05	10	V par craniano, C2	-	acalma a Mente, desobstrui a Mente, acalma as emoções, eleva o espírito, clareia os sentidos, abre os orifícios superiores, restaura a consciência, promove as funções cerebrais, nutre o Yang, alivia o colapso do Yang, pacifica o Yang do Gan, fortalece a função ascendente do Pi, tonifica o Yang Qi, estabiliza a subida do Yang Qi, mantém a subida do Yang Qi, dispersa o excesso de Yang dos canais Ya…	cefaleia do vertex, cefaleia, vertigem, tontura, tontura rotatória, sensação de peso na cabeça, hemorroida, prolapso uterino, prolapso do ânus, prolapso do estômago, prolapso da bexiga, prolapso vaginal, perda de memória, memória fraca, obstrução nasal, afasia, hemiplegia, tinido, visão borrada, convulsão, doença cerebrovascular, histeria, esquizofrenia, insônia, síncope, distúrbio mental, palpit…
Mai	-	VG	Qianding	21	0.3	0.5	-	-	-	-	03	05	00	10	V par craniano, C2, C3	-	fortalece o cérebro, nutre o cérebro, acalma a Mente, clareia a Mente, reduz a febre, dispersa o Vento, elimina a Mucosidade, induz a reanimação	cefaleia, dor na região temporal, dor no vertex, doença cerebrovascular, tontura, vertigem, visão borrada, hipertensão arterial, epistaxe, obstrução nasal, rinite, rinorreia, polipose nasal, edema facial, epilepsia, convulsão infantil, neurose
Mai	-	VG	Xinhui	22	0.3	0.5	-	-	-	-	03	05	00	10	V par craniano	-	reduz a febre, dispersa o Vento, interrompe as convulsões, beneficia o nariz	cefaleia vasomotora, cefaleia, convulsão infantil, convulsão, epilepsia, vertigem, hipertensão arterial, edema facial, epistaxe, obstrução nasal, polipose nasal, rinite, rinorreia, sinusite, visão borrada, insônia
Mai	-	VG	Shangxing	23	0.5	0.8	-	-	-	-	00	00	00	00	V par craniano	-	acalma a Mente, clareia a Mente, clareia a visão, abre os orifícios nasais, auxilia a função dispersora do Fei, dispersa o Vento, dispersa o Calor, elimina a dor, induz a reanimação, interrompe as convulsões, desobstrui a circulação de Qi nos canais e colaterais, ativa os canais, ativa os colaterais	cefaleia, convulsão, convulsão infantil, epilepsia, vertigem, sinusite, rinite, rinorreia, obstrução nasal, pólipo nasal, ceratite, dor ocular, doenças oculares, úlcera da córnea, visão borrada, conjuntivite, histeria, esquizofrenia, distúrbio mental, hipertensão arterial, epistaxe, arteriosclerose, doença cerebrovascular, malária, febre
Mai	-	VG	Shenting	24	0.3	0.5	-	-	-	-	03	05	00	10	V par craniano	VII par craniano	acalma a Mente, clareia a Mente, beneficia o nariz, reduz a febre, interrompe as convulsões, trata vômitos, elimina o Calor, dispersa o Calor, dispersa o Vento, induz a reanimação	cefaleia frontal, cefaleia, tontura, vertigem, febre com cefaleia, dispneia, vômito, taquicardia, pterígeo, rinite, rinorreia, polipose nasal, desmaio, coma, insônia, palpitação, taquicardia, sono agitado, estomatite, aftas, epilepsia, trismo, convulsão, histeria, esquizofrenia, neurose
Mai	-	VG	Suliao	25	-	-	0.3	0.5	-	-	00	00	00	00	V par craniano	-	clareia a Mente, clareia as emoções, elimina o Calor, elimina o Calor da face, reduz a febre, restaura o Yang Qi, fortalece o Yang Qi, eleva o Yang Qi, retira o paciente do colapso	sinusite, pólipo nasal, rinorreia, rinite, secreção nasal profusa, obstrução nasal, rinofima, abscesso no nariz, muco excessivo, choque, hipotensão arterial, convulsão infantil, bradicardia, epistaxe, rosácea, desmaio, coma
Mai	-	VG	Renzhong	26	-	-	0.5	1,0	-	-	03	05	00	10	V par craniano	VII par craniano	revigora o Yang Qi, regula o fluxo do Yang Qi colapsado, reanima estados de inconsciência, reanima o espírito, desobstrui os sentidos, promove a circulação de Xue, alivia o Calor, reduz a febre, acalma a Mente, clareia a Mente, regula o Qi, fortalece a coluna lombar, fortalece a coluna cervical, dispersa as obstruções de Qi do Xinbao, elimina a dor, dispersa o Vento, dispersa a mucosidade	edema facial, choque, colapso, coma, convulsão, convulsão infantil, epilepsia, histeria, ansiedade, insônia, rigidez na região da escápula, rigidez na coluna lombar, entorse lombar aguda, lombalgia aguda localizada sobre a coluna, enjoo provocado pelo mar, enjoo provocado pelo carro, psicose, esquizofrenia, halitose, doenças do nariz, afecções bucodentárias, afasia, trismo, insolação, esgotamento…
Mai	-	VG	Duiduan	27	-	-	0.2	0.3	-	-	01	03	03	05	V par craniano, VII par craniano	VII par craniano	acalma a Mente, tranquiliza a Mente, reduz a febre, dispersa o Vento, harmoniza o Qi invertido do Yin, harmoniza o Qi invertido do Yang	odontalgia, halitose, obstrução nasal, polipose nasal, epistaxe, contração espasmódica dos lábios, rigidez nos lábios, secura da língua, diabetes, estomatite, edema no queixo, dor gengival, edema gengival, aftas nos lábios, tremores nos lábios, paralisia facial, icterícia, convulsão, epilepsia, histeria, esquizofrenia, distúrbio mental, pterígeo, vômito
Mai	-	VG	Yinjiao	28	-	-	0.1	0.2	-	-	00	00	00	00	V par craniano	VII par craniano	promove a circulação de Xue, desobstrui a circulação de Qi nos canais e colaterais, remove o Calor, reduz a febre	odontalgia, dor gengival, edema gengival, cisto gengival, aftas, pterígeo, polipose nasal, obstrução nasal, rinite, rinorreia, prurido ocular, edema ocular, lombalgia aguda, hemorroida, fissura anal, ansiedade, psicose, mania, esquizofrenia, distúrbio mental, icterícia, psicose
Mai	-	VC	Huiyin	01	-	-	-	-	0.3	0.7	03	05	00	10	S4	S2, S3, S4	tonifica o Qi do Shen, regula a menstruação, tonifica a Mente, elimina o Calor do Jiao Inferior, elimina a Umidade do Jiao Inferior, nutre o Yin, beneficia o Jing	prurido perineal, hemorroida, emissão noturna, enurese, menstruação irregular, prolapso uterino, convulsão infantil, convulsão, esquizofrenia
Mai	-	VC	Qugu	02	-	-	-	-	0.5	1.5	03	07	20	30	T12, L1	T6, T7, T8, T9, T10, T11, T12	tonifica o Qi do Shen, regula a menstruação, reduz o Calor, aumenta a diurese, regula o Qi do Jiao Inferior, aquece o Frio	retenção urinária, ejaculação precoce, impotência sexual, infertilidade feminina, dismenorreia, nefrite, inflamação pélvica, leucorreia, enurese, emissão seminal
Mai	-	VC	Zhongji	03	-	-	-	-	0.5	1,0	03	07	15	30	T12, L1	T6, T7, T8, T9, T10, T11, T12	promove a micção, regula o Qi do Chong Mai, regula o Qi do Ren Mai, fortalece o Qi do Shen, beneficia o Jiao Inferior, regula a menstruação, fortalece o Yuan Qi, dispersa a Umidade, dispersa o Calor, refresca o Xue, harmoniza o Qi do Útero, harmoniza a via das águas	enurese, emissão noturna, retenção urinária, ejaculação precoce, impotência sexual, infertilidade feminina, menstruação irregular, inflamação pélvica, leucorreia, inflamação do trato urinário, nefrite, ciatalgia
Mai	-	VC	Guanyuan	04	-	-	1.5	2,0	0.5	1,0	03	09	10	30	T12	T6, T7, T8, T9, T10, T11, T12	tonifica o Qi do Shen, reforça o Qi Original, reduz o Calor, remove a umidade, harmoniza o Qi do Jiao Inferior, harmoniza o Qi do Jiao Médio, regula a menstruação, harmoniza o Qi do Xiaochang, harmoniza a via das águas, aquece o Frio, nutre o Yin Qi, acalma a Mente, fortalece a Mente, harmoniza o Qi do útero, harmoniza o Qi do Chong Mai, harmoniza o Qi do Ren Mai	enurese, emissão noturna, retenção urinária, ejaculação precoce, impotência sexual, infertilidade feminina, menstruação irregular, dismenorreia, inflamação pélvica, leucorreia, inflamação do trato urinário, nefrite
Mai	-	VC	Shimen	05	-	-	-	-	0.5	1,0	03	07	00	10	T11	T6, T7, T8, T9, T10, T11, T12	tonifica o Qi do Shen, tonifica o Qi do Pi, tonifica o Qi do Jiao Inferior, regula o Qi do Útero, beneficia a passagem das águas, regula a próstata	dor abdominal, disenteria, edema, hérnia, retenção urinária, amenorreia, metrorragia
Mai	-	VC	Qihai	06	-	-	2,0	3,0	0.5	1,0	03	07	10	30	T10	T6, T7, T8, T9, T10, T11, T12	tonifica o Qi do Shen, tonifica o Qi do Pi, refresca o Calor do Xue, aquece o Qi do Jiao Inferior, harmoniza o Qi do Jiao Inferior, reforça o Jiao Inferior, tonifica o Yuan Qi, harmoniza a via das águas, tonifica o Yang Qi, dispersa a Umidade, dispersa o Calor	enurese, emissão noturna, retenção urinária, impotência sexual, micção frequente, menstruação irregular, dismenorreia, dor abdominal, distensão abdominal, neurose hipocondríaca
Mai	-	VC	Yinjiao	07	-	-	-	-	0.8	1.2	03	05	00	10	T10	T6, T7, T8, T9, T10, T11, T12	reduz a febre, dispersa a Umidade, dispersa o Frio, tonifica o Qi do Shen, fortalece o Qi do Jiao Inferior, nutre o Yin, regulariza a menstruação, regulariza o Útero, reforça o Chong Mai, beneficia o baixo abdome, beneficia a região genital	distensão abdominal, edema, hérnia, menstruação irregular, dor periumbilical, prurido perineal, leucorreia, infertilidade
Mai	-	VC	Shenque	08	-	-	-	-	-	-	07	14	20	30	T10	T6, T7, T8, T9, T10, T11, T12	aquece o Yang Qi, tonifica o Yang Qi do Shen, reforça o Yang do Pi, reforça o Yang do Shen, interrompe a diarreia, dispersa a Umidade, dispersa o Frio, resgata o Yang, tonifica o Yuan Qi, tonifica o Qi do Pi, tonifica o Qi do Wei, alivia a prostração, regula o Qi do Shen, harmoniza a via das águas, recupera o Yang colapsado, restaura a consciência	disenteria, distensão abdominal, dor abdominal, prolapso do ânus, prolapso retal, diarreia crônica, astenia, choque, desmaio
Mai	-	VC	Shuifen	09	-	-	-	-	0.5	1,0	05	07	00	15	T9	T7, T8, T9, T10, T11, T12	regula a passagem das águas, harmoniza a via das águas, promove a micção, dispersa a Umidade, aquece o Frio, fortalece o Qi do Pi, harmoniza o Qi do Pi, elimina o edema	edema, retenção urinária, ascite, dor abdominal, disenteria, nefrite
Mai	-	VC	Xiawan	10	-	-	-	-	0.8	1,0	05	07	00	10	T8	T7, T8, T9, T10, T11, T12	tonifica o Qi do Pi, regula o Qi, reforça a função do Wei, elimina os alimentos não digeridos, harmoniza o Qi do Jiao Médio, controla a parte inferior do epigástrio, redireciona o Qi do Wei para baixo, promove a micção, dispersa a Umidade, dispersa o Calor, remove as massas	indigestão, vômito, disenteria, úlcera gástrica, gastrite, distensão abdominal, dor abdominal, espasmo cardíaco
Mai	-	VC	Jianli	11	-	-	-	-	0.5	1,0	05	07	00	10	T8	T7, T8, T9, T10, T11, T12	tonifica o Qi do Pi, harmoniza o Qi do Pi, regula o Qi, descende o Qi do Wei, estimula o Qi do Wei, elimina os alimentos não digeridos, fortalece o Qi do Jiao Médio, dispersa a Umidade, dispersa o Calor, tonifica as funções de transporte do Wei, tonifica as funções de transporte do Dachang, tonifica as funções de transporte do Xiaochang	indigestão, gastralgia, gastrite, úlcera gástrica, distensão abdominal, vômito, edema
Mai	-	VC	Zhongwan	12	-	-	0.3	0.5	0.3	0.5	05	09	05	10	T8	T7, T8, T9, T10, T11, T12	regula o Qi do Pi, tonifica o Qi do Pi, harmoniza o Qi do Pi, regula o Qi do Wei, harmoniza o Qi do Wei, tonifica o Qi do Wei, regula o Qi do Jiao Médio, harmoniza o Qi do Jiao Médio, tonifica o Qi do Jiao Médio, aquece o Jiao Médio, dispersa a Umidade, dispersa o Calor, dispersa a mucosidade, tonifica o Ying Qi, beneficia a digestão	indigestão, gastralgia, gastroptose, distensão abdominal, diarreia, vômito, náusea, síncope, convulsão, histeria, esquizofrenia, internação, doença cerebrovascular, hipertensão arterial, asma
Mai	-	VC	Shangwan	13	-	-	-	-	0.5	1.2	05	07	00	10	T7	T7, T8, T9, T10, T11, T12	regula o Qi do Wei, regula o Qi do Pi, tonifica o Qi do Wei, tonifica o Qi do Pi, reforça o Jiao Médio, remove a umidade, remove o Calor, acalma a Mente, fortalece a vontade, descende o Qi do Wei, alivia o vômito, controla a parte superior do abdome	gastralgia, distensão abdominal, vômito, convulsão, amnésia, hipertensão arterial, dor precordial, gastrite, úlcera gástrica, espasmo do estômago, hepatite, colecistite
Mai	-	VC	Juque	14	-	-	0.5	1,0	0.3	0.8	05	09	00	15	T7	T7, T8, T9, T10, T11, T12	harmoniza o Qi do Xin, elimina o Calor do Xin, acalma a Mente, interrompe a ansiedade, pacifica o Wei, fortalece o Qi do Jiao Médio, fortalece o diafragma, domina a inversão do Qi, remove as massas, descende o Qi do Fei, descende o Qi do Wei, dispersa a Mucosidade do tórax, dispersa a Mucosidade do diafragma	plenitude torácica, tosse, hematêmese, dor precordial, distensão abdominal, convulsão, esquizofrenia, síncope
Mai	-	VC	Jiuwei	15	-	-	0.4	0.6	-	-	03	05	00	10	T7	T7, T8, T9, T10, T11, T12	suaviza a opressão torácica, alivia a dor no diafragma, acalma a Mente, harmoniza o Qi do Xin, harmoniza o Qi do Jiao Médio, dispersa a Umidade, dispersa o Calor, dispersa o Vento, beneficia o Qi Original	dor torácica, dor precordial, convulsão, hematêmese, plenitude torácica, asma, distensão abdominal, psicose, histeria, epilepsia, distúrbio mental
Mai	-	VC	Zhongting	16	0.3	0.5	-	-	-	-	03	05	00	10	T6	-	regula o Qi, suaviza a opressão torácica, redireciona o Qi do Wei para baixo, interrompe o vômito	vômito, amigdalite, dor de garganta, espasmo cardíaco, plenitude do coração, câncer esofágico, constrição esofágica, diverticulite, refluxo, náusea, asma, regurgitação láctea em recém-nascidos, deglutição difícil
Mai	-	VC	Shanzhong	17	0.3	0.5	-	-	-	-	05	09	05	15	T4	C5, C6, C7, C8, T1	limpa a Mucosidade do tórax, alivia a sensação de plenitude torácica, alivia a opressão torácica, domina a inversão do Qi, alivia a dor no diafragma, harmoniza o Qi do Fei, harmoniza o Qi do Jiao superior, alivia a tosse, alivia a asma, acalma o Qi do Xin, beneficia os seios, promove a lactação, dispersa a mucosidade, dispersa a Umidade, dispersa o Frio, dispersa o Calor	asma, bronquite, dor torácica, mastite, coma, dor precordial, pericardite, pneumonia, abscesso pulmonar, pleurisia, ansiedade, depressão, palpitação, soluço, lactação deficiente, hipodesenvolvimento mamário, hérnia de hiato
Mai	-	VC	Yutang	18	0.3	0.5	-	-	-	-	03	05	00	15	T3	C5, C6, C7, C8, T1	regula o Qi, alivia a asma, descende o Qi, interrompe o vômito, trata doenças pulmonares	hematêmese, dor torácica, asma, tosse, náusea, vômito, afonia, dislalia, opressão na garganta, intercostalgia
Mai	-	VC	Zigong	19	0.3	0.5	-	-	-	-	03	05	00	10	T2	C5, C6, C7, C8, T1	regula o fluxo de Qi, alivia a asma, alivia a tosse, resolve a Fleuma	asma, dor torácica, bronquite, pleurisia, tosse, mastite, gastrite, úlcera gástrica
Mai	-	VC	Huagai	20	0.3	0.5	-	-	-	-	03	05	00	10	T1	C5, C6, C7, C8, T1	elimina o Calor do Fei, alivia a tosse, suaviza a opressão torácica, alivia a dor no diafragma	asma, tosse, bronquite, enfisema pulmonar, amigdalite, sensação de plenitude no tórax, dor torácica, dor no hipocôndrio, intercostalgia, dor de garganta
Mai	-	VC	Xuanji	21	0.3	0.5	-	-	-	-	03	05	00	15	C3, C4	C5, C6, C7, C8, T1	regula o Qi, alivia a asma, alivia a tosse, harmoniza o Qi do tórax, harmoniza a inversão do Qi	asma, bronquite crônica, amigdalite, enfisema pulmonar, pleurisia, espasmo do esôfago, espasmo do estômago, deglutição difícil, pigarros, afonia
Mai	-	VC	Tiantu	22	0.5	1,0	-	-	0.3	0.5	03	05	00	15	C2, C3	-	tonifica o Qi do Fei, domina a inversão do Qi, promove a circulação de Qi do Fei, alivia a asma, elimina o Calor, remove a umidade, beneficia a garganta, refresca a garganta, clareia a voz, interrompe a tosse	asma, bronquite crônica, bronquite aguda, faringite, soluço, tosse aguda, tosse crônica, afonia, pigarros, rouquidão súbita, deglutição difícil, bócio, coqueluche, refluxo, doenças das cordas vocais, roncos súbitos
Mai	-	VC	Lianquan	23	-	-	-	-	0.5	0.8	03	05	00	10	C2, C3	VII par craniano, V par craniano, C1	regula a garganta, refresca a garganta, regula o Qi, dispersa a rouquidão, restabelece as funções da língua, domina a inversão do Qi, clareia a voz, dispersa o Vento Interior, promove a fala, elimina o Fogo, elimina o Calor, resolve a Fleuma, descongestiona o estagnação da Mucosidade	parestesia lingual, atrofia do músculo lingual, tosse, amigdalite, faringite, edema na faringe, bronquite, asma, paralisia das cordas vocais, dor na região sublingual, edema na região sublingual, rouquidão súbita, mudez, ptialismo, inflamação na base da língua, dificuldade para falar, deglutição difícil, nódulo nas cordas vocais, salivação excessiva, salivação com glossoplegia
Mai	-	VC	Chengjiang	24	-	-	0.3	0.5	-	-	03	05	05	10	V par craniano	VII par craniano, V par craniano	reduz a febre, dispersa o Vento, dispersa o Frio, acalma a Mente, acalma a dor, dispersa a Umidade, dispersa a mucosidade, relaxa os músculos, relaxa os tendões	paralisia facial, edema facial, doença cerebrovascular, odontalgia, úlcera bucal, sialorreia, inflamação na gengiva, trismo, secura na boca, coma, distúrbio mental
Jing	Tai Yin	P	Zhongfu	01	-	-	0.5	1,0	-	-	03	05	05	10	C4	C5, C6, C7, C8, T1	estimula a função descendente do Fei, descongestiona o Qi do Jiao Superior, dispersa a plenitude do tórax, harmoniza o Qi do Fei, interrompe a tosse, circula o Qi do Fei, tonifica o Qi ancestral, elimina o Calor nas fases aguda das doenças	bronquite, asma, tuberculose, amigdalite, pneumonia, tosse, dor torácica, neuralgia intercostal, dor na região escapular, dispneia
Jing	Tai Yin	P	Yunmen	02	-	-	0.5	0.8	-	-	03	07	00	15	C4	C5, C6	estimula a função descendente do Fei, promove a função de dispersão do Fei, alivia a tosse, alivia a asma, reduz a febre, dispersa a plenitude do tórax	asma, dor torácica, ombro congelado, dor abdominal, tosse, bronquite, dispneia
Jing	Tai Yin	P	Tianfu	03	-	-	-	-	0.5	1,0	03	07	00	05	C6	C5, C6	regula o Qi do Fei, elimina o Calor do Xue, expele o Vento, bloqueia a epistaxe, trata alterações emocionais decorrentes da desarmonia do Fei	asma, epistaxe, vômito, malária, vertigem, doença cerebrovascular, dor na face interna do braço, depressão, mania, agorafobia, confusão mental, delírio, tristeza, angústia
Jing	Tai Yin	P	Xiabai	04	-	-	-	-	0.5	1,0	03	07	10	20	C5	C5, C6	regula o Qi do Fei, limpa os canais, limpa os colaterais, ativa os canais, ativa os colaterais	tosse, aperto no tórax, náusea, pleurisia, taquicardia
Jing	Tai Yin	P	Chize	05	-	-	-	-	0.5	1,0	05	07	05	10	C6	C5, C6, C7, C8	elimina o Calor do Fei, alivia a dor de garganta, elimina a dor	tosse, asma, pneumonia, bronquite, pleurisia, hematêmese, dor de garganta, dor no cotovelo, erisipela, coma infantil, mastite
Jing	Tai Yin	P	Kongzui	06	-	-	-	-	1,0	1.5	03	05	00	15	C5, C6	C6, C7, C8	reduz a febre, descende o Qi do Fei, regula o Qi do Fei, interrompe a hemorragia, alivia a tosse, alivia a dispneia	cefaleia, rouquidão, tosse, dor de garganta, dor no cotovelo, febre, tuberculose, crise asmática aguda, epistaxe
Jing	Tai Yin	P	Lieque	07	-	-	0.5	1,0	0.3	0.5	03	05	05	15	C6	C5, C6, C7, C8, T1	dispersa o Vento, abre a via das águas, beneficia o Pangguang, move as fezes, regula o Qi do Ren Mai, alivia a dor de garganta, liberta a tensão emocional, harmoniza a Mente, elimina o Vento da face, elimina a Umidade na face, elimina o Calor da face, limpa os canais, limpa os colaterais, ativa os canais, ativa os colaterais	cefaleia, tosse, asma, urticária, paralisia facial, espasmo facial, dor no ombro, cervicalgia, rigidez cervical, polaciúria, disúria, doenças dos tecidos moles do punho, neuralgia do trigêmeo, bronquite, dor de garganta, rinite, tristeza, depressão, introspecção, constipação, secura na garganta, secura nos olhos, espirro
Jing	Tai Yin	P	Jingqu	08	-	-	0.3	0.5	0.3	0.5	03	05	00	15	C6	C5, C6, C7, C8, T1	reduz a febre, alivia a dor de garganta, alivia a tosse, alivia a asma	asma, náusea, dor no punho, dor de garganta, amigdalite, bronquite, febre, tosse, dor no nervo radial, espasmo do esôfago, faringite, dispneia, dor precordial, dor torácica
Jing	Tai Yin	P	Taiyuan	09	-	-	-	-	0.3	0.5	01	03	03	05	C6	C6, C7	dispersa o Vento, resolve a Fleuma, regula o Qi do Fei, alivia a tosse	bronquite, gripe, asma, enfisema pulmonar, tuberculose pulmonar, amigdalite, dor torácica, doenças dos tecidos moles do punho, conjuntivite, odontalgia
Jing	Tai Yin	P	Yuji	10	-	-	-	-	0.5	0.8	03	05	00	15	C6	C6, C7	refresca o Calor do Fei, alivia as síndromes exteriores, reduz a febre, beneficia a garganta, alivia a dor de garganta	tosse, bronquite, pneumonia, amigdalite, tuberculose, asma, hematêmese, rouquidão, tontura, dor abdominal, dor torácica, lombalgia, febre, calafrio
Jing	Tai Yin	P	Shaoshang	11	-	-	0.1	0.2	0.1	0.2	01	03	00	15	C6	-	reduz a febre, elimina o Vento, elimina o Calor, estimula a função dispersora do Fei, estimula a função descendente do Fei, elimina o Calor do Fei, dispersa o Calor do Xue, alivia a dor de garganta, restaura a consciência, induz a reanimação, acalma a Mente, beneficia a faringe, beneficia os dedos, desestagna o Qi da garganta	amigdalite, caxumba, icterícia, asma, febre, resfriado, tosse, pneumonia, doença cerebrovascular, coma, indigestão, psicose
Jing	Yang Ming	IG	Shangyang	01	-	-	0.1	0.2	0.1	0.2	01	03	05	10	C6	-	reduz a febre, alivia o edema ao redor da mandíbula, alivia o edema ao redor da garganta, limpa os canais, alivia a dor de garganta, dispersa o Calor da superfície, dispersa o Vento, fortalece a garganta, reanima estados de inconsciência	febre, amigdalite, odontalgia, dor no ombro, tontura, surdez, tinido, dor nos dedos das mãos, parestesia nos dedos das mãos, neuralgia facial, desmaio
Jing	Yang Ming	IG	Erjian	02	-	-	-	-	0.2	0.3	03	05	00	15	C6	C6, C7, C8, T1	reduz a febre, limpa os canais, limpa os colaterais, alivia a dor de garganta, dispersa o Calor do Yang Ming, dispersa o Vento do Yang Ming	febre, cefaleia, odontalgia, dor no ombro, amigdalite, gengivite, epistaxe, paralisia facial, espasmo facial, dor no cotovelo
Jing	Yang Ming	IG	Sanjian	03	-	-	-	-	0.5	0.8	03	05	00	15	C6	C6, C7, C8, T1	reduz a febre, dispersa o Vento, limpa os canais, limpa os colaterais, alivia a rigidez das articulações, beneficia a garganta	odontalgia, amigdalite, dor ocular, dor no ombro, dor no cotovelo, asma, eritema na mão, artrite dos dedos, inflamação no dorso da mão
Jing	Yang Ming	IG	Hegu	04	-	-	1,0	1.5	0.5	1,0	03	05	05	15	C6	C8, T1	reduz a febre, dispersa o Vento, dispersa o Calor, transforma a Fleuma, libera o Calor perverso interno para a superfície do corpo, acalma a Mente, interrompe as convulsões, suprime a dor, ativa a circulação de Qi nos Vasos Sanguíneos, ativa a circulação de Xue nos Vasos Sanguíneos, desobstrui a circulação de Qi nos canais e colaterais, estimula a função dispersora do Fei, abre os orifícios nasai…	resfriado, gripe, paralisia facial, espasmo facial, edema facial, hemiplegia, dores em geral, convulsão infantil, histeria, esquizofrenia, neurose, parotidite, constipação, sudorese, anestesia na cabeça, anestesia no pescoço, odontalgia, epigastralgia, dor abdominal, hemorroida, cefaleia, hiperidrose, parto difícil, rinite, artrite temporomandibular, obstrução nasal, espirro
Jing	Yang Ming	IG	Yangxi	05	-	-	-	-	0.3	0.5	03	05	10	15	C6	C6, C7	dispersa o Vento, dispersa o Calor, purga o Fogo patogênico, transforma a Umidade, relaxa os músculos, relaxa os tendões, alivia a rigidez das articulações do punho, tranquiliza a Mente, elimina a dor, liberta o exterior	cefaleia, rigidez no punho, dor no punho, artrite no membro superior, artroses nos membros superiores, dor na raiz da língua, conjuntivite, dor ocular, tinido, surdez, odontalgia, amigdalite, histeria, esquizofrenia, indigestão, depressão, mania
Jing	Yang Ming	IG	Pianli	06	-	-	0.5	0.8	-	-	03	05	00	15	C6	C6, C7	dispersa o Vento, remove a umidade, limpa os canais, ativa os canais, limpa os colaterais, ativa os colaterais, harmoniza a via das águas, beneficia a face, beneficia os dentes, descongestiona o Qi estagnado da garganta	paralisia facial, odontalgia, epistaxe, surdez, tinido, epilepsia, dor no cotovelo, edema, amigdalite, dor de garganta, dor no antebraço, tristeza, depressão
Jing	Yang Ming	IG	Wenliu	07	-	-	0.5	1,0	0.3	0.5	03	05	05	15	C6	C6, C7	reduz a febre, limpa os canais, harmoniza o canal, promove a circulação de Xue, dispersa o Vento, interrompe a dor, tranquiliza a Mente	cefaleia, faringite, epistaxe, dor abdominal, dor na boca, dor na língua, flatulência, psicose, dor no ombro, edema facial, estomatite, glossite, borborigmo
Jing	Yang Ming	IG	Xialian	08	-	-	0.5	1,0	0.5	1,0	03	07	00	15	C6	C5, C6, C7	reduz a febre, dispersa o Vento, promove a circulação de Qi, elimina a dor	dor abdominal, cefaleia, tontura, asma, bronquite, tuberculose, mastite, enterite, cistite, dor periumbilical, dor no cotovelo, doenças mamárias
Jing	Yang Ming	IG	Shanglian	09	-	-	0.5	1,0	0.5	1,0	03	07	00	15	C6	C5, C6, C7	reduz a febre, reduz a umidade, limpa os canais, limpa os colaterais, ativa os canais, ativa os colaterais, dispersa o Vento, beneficia os braços, beneficia os cotovelos, beneficia o ombro	cefaleia, dor no ombro, parestesia da extremidade superior, cistite, enterite, dor abdominal, blenorragia, borborigmo, indigestão, náusea, constipação
Jing	Yang Ming	IG	Shousanli	10	-	-	-	-	0.8	1.2	03	07	05	20	C6	C5, C6, C7, C8	dispersa o Vento, limpa os colaterais, regula o Qi do Wei, regula o Qi do Dachang, regula o Qi do Xiaochang, tonifica o Qi, tonifica o Xue, reforça o fluxo de Qi nos canais do braço, regula o Qi do Jiao Médio, harmoniza o Qi do Jiao Médio	odontalgia, rigidez no cotovelo, rigidez no ombro, síndromes de atrofia, sequelas de doença cerebrovascular, paralisia facial, parotidite, diarreia, dor abdominal, gastralgia, desequilíbrio motor nos membros superiores, cansaço, dispneia, fraqueza generalizada
Jing	Yang Ming	IG	Quchi	11	-	-	-	-	1,0	1.5	03	07	05	20	C6	C5, C6, C7	dispersa o Vento, elimina as síndromes exteriores, elimina o Calor, regula a circulação de Qi nos canais, regula a circulação de Xue nos canais, fortalece o Xue, promove o Xue, refresca o Xue, beneficia os tendões, beneficia as articulações, resolve a Umidade	doenças febris, hipertensão arterial, sarampo, anemia, hipertireoidismo, dor nas extremidades superiores, hemiplegia, alergia, doenças de pele, amigdalite, odontalgia, pleurisia, menstruação irregular, diarreia, ondas de calor da menopausa
Jing	Yang Ming	IG	Zhouliao	12	-	-	-	-	1,0	1.5	03	05	00	15	C5	C6, C7, C8	relaxa os músculos do braço, relaxa os tendões do braço, facilita os movimentos da articulação do cotovelo, limpa os canais, limpa os colaterais, ativa os canais, ativa os colaterais	contratura no cotovelo, dor no cotovelo, contratura no braço, dor no braço, epicondilite lateral, parestesia da extremidade superior, tosse, malária
Jing	Yang Ming	IG	Shouwuli	13	-	-	-	-	1,0	1.5	07	15	00	15	C6	C5, C6	reduz a febre, resolve a Fleuma, promove a circulação de Qi, remove a estase de Xue	contratura no cotovelo, contratura no braço, contratura no ombro, dor no cotovelo, dor no braço, dor no ombro, artrite reumatoide, tosse, pneumonia, epicondilite lateral, cervicalgia, braquialgia
Jing	Yang Ming	IG	Binao	14	-	-	1,0	2,0	0.5	1,0	03	07	05	15	C5	C5, C6	melhora a acuidade visual, promove a circulação de Qi, dispersa a estase de Xue, remove a obstrução de Qi dos canais, relaxa os tendões, resolve a Fleuma, dispersa tumores, dispersa o Vento, dispersa o Calor	dor no ombro, braquialgia, paralisia das extremidades superiores, doenças oculares, tuberculose dos nódulos linfáticos, bócio, rigidez cervical, diminuição da acuidade visual
Jing	Yang Ming	IG	Jianyu	15	-	-	1.5	2,0	0.5	0.8	03	05	05	15	C4	C5, C6	relaxa os músculos do braço, elimina a dor, limpa os canais, ativa os canais, limpa os colaterais, ativa os colaterais, alivia a artralgia, beneficia os tendões, dispersa o Vento, promove a circulação de Qi, promove a circulação de Xue	hemiplegia, hipertensão arterial, dor no ombro, tendinite do supraespinhoso, periartrite do ombro, urticária, hiperidrose axilar, cervicalgia, braquialgia, rigidez de pescoço, odontalgia
Jing	Yang Ming	IG	Jugu	16	-	-	-	-	0.8	1,0	03	07	05	20	C4	C5, C6	dispersa o Vento, dispersa o Frio, relaxa os músculos, relaxa os tendões, beneficia as articulações, descende o Qi do Fei, domina a inversão do Qi, abre o tórax, fortalece o ombro	dor no ombro, braquialgia, doenças da articulação do ombro, dificuldade para elevar o braço, tuberculose ganglionar, odontalgia, convulsão infantil, hemoptise, bócio, tosse, asma, cervicalgia, braquialgia
Jing	Yang Ming	IG	Tianding	17	-	-	-	-	0.3	0.5	03	07	00	15	C3, C4	VII par craniano, XI par craniano, C2, C3, C4, C5, C6, C7, C8	promove a circulação de Qi, remove a estase de Xue, alivia a dor de garganta, faz a limpeza do Qi do Fei, desestagna o Qi da garganta	rouquidão, amigdalite, dor de garganta, parestesia da extremidade superiore, soluço, tosse, asma, laringite, bócio
Jing	Yang Ming	IG	Futu	18	-	-	-	-	0.5	1,0	01	03	05	10	C2, C3	VII par craniano, XI par craniano, C2, C3	regula o Qi, regula a circulação de Xue, remove o Calor da garganta, remove o Calor do tórax, alivia a tosse, resolve a Fleuma, circula o Qi do Fei, difunde o Qi do Fei, elimina o Vento do pescoço	amigdalite, dor de garganta, asma, rouquidão, expectoração espessa, deglutição difícil, anestesia por acupuntura para cirurgias da tireoide, neurose, histeria, esquizofrenia, bócio, nódulo nas cordas vocais, tosse, dispneia, caxumba
Jing	Yang Ming	IG	Heliao	19	-	-	0.3	0.5	-	-	00	00	00	00	V par craniano	VII par craniano	reduz a febre, dispersa o Vento, desobstrui a circulação de Qi nos canais e colaterais, induz a reanimação	paralisia facial, sinusite, epistaxe, obstrução nasal, rinite, desmaio
Jing	Yang Ming	IG	Yingxiang	20	-	-	0.3	0.5	-	-	00	00	00	00	V par craniano	VII par craniano	reduz a febre, dispersa o Vento, desobstrui a circulação de Qi nos canais e colaterais, induz a reanimação, remove a estagnação de Qi do nariz, abre os orifícios nasais, melhora a acuidade visual, remove a estase de Xue, dispersa o Calor, trata ascaríase nas vias biliares	sinusite, parassinusite, epistaxe, pólipo nasal, conjuntivite, paralisia facial, prurido facial, edema facial, edema no nariz, ascaridíase biliar, obstrução nasal, rinite aguda, rinite crônica, espirro, rinorreia, lacrimejamento, glaucoma, anosmia, neuralgia do trigêmeo
Jing	Yang Ming	E	Chengqi	01	-	-	-	-	0.3	0.7	00	00	00	00	V par craniano	VII par craniano, III par craniano	dispersa o Vento, ativa a circulação de Qi nos canais, ativa a circulação de Qi nos colaterais, ativa a circulação de Xue nos canais, ativa a circulação de Xue nos colaterais, melhora a acuidade visual, regula as lágrimas, reduz o Fogo, dispersa o Calor	miopia, atrofia do nervo óptico, espasmo palpebral, ceratite, hiperemia da conjuntiva, lacrimejamento, cegueira noturna, conjuntivite aguda, conjuntivite crônica, glaucoma, catarata, estrabismo convergente, daltonismo, paralisia facial
Jing	Yang Ming	E	Sibai	02	-	-	-	-	0.2	0.3	00	00	00	00	V par craniano	VII par craniano	dispersa o Vento, desobstrui a circulação de Qi nos canais e colaterais, desobstrui a circulação de Xue nos canais e colaterais, melhora a acuidade visual, relaxa os músculos faciais, dispersa o Calor, elimina a dor, fortalece o Qi do Dan, difunde o Qi do Gan	paralisia facial, espasmo facial, neuralgia do trigêmeo, conjuntivite, miopia, anestesia com acupuntura em cirurgias oculares, dor ocular, prurido ocular, espasmo palpebral, hiperemia da conjuntiva, miopia, sinusite, ceratite, visão borrada, cefaleia ocular, ascaridíase biliar
Jing	Yang Ming	E	Juliao	03	-	-	-	-	0.3	0.5	03	05	00	15	V par craniano	VII par craniano	reduz a febre, remove a estase de Xue, melhora a acuidade visual, remove a nebulosidade	paralisia facial, odontalgia, glaucoma, hiperemia da conjuntiva, lacrimejamento, miopia, epistaxe, rinite, neuralgia do trigêmeo, prurido ocular, dor ocular, inflamação da bochecha, dor na bochecha, espasmo palpebral
Jing	Yang Ming	E	Dicang	04	1,0	2,0	-	-	-	-	03	05	00	10	V par craniano	VII par craniano	dispersa o Vento, ativa a circulação de Qi nos colaterais, ativa a circulação de Qi nos canais, alivia a dor facial, relaxa os músculos faciais, dispersa o Vento do Yang Ming, dispersa o Frio do Yang Ming	paralisia facial, espasmo facial, neuralgia do trigêmeo, sialorreia, convulsão infantil, trismo, odontalgia, inflamação da bochecha
Jing	Yang Ming	E	Daying	05	-	-	0.3	0.5	-	-	03	05	00	15	V par craniano, VII par craniano	V par craniano	regula os canais, regula os colaterais, promove a circulação de Qi, promove a circulação de Xue	odontalgia, edema facial, paralisia facial, desvio da boca, rigidez da língua, trismo, inflamação da bochecha, dor na face, parotidite, bócio, doenças das cordas vocais
Jing	Yang Ming	E	Jiache	06	2,0	3,0	-	-	0.3	0.5	00	03	05	10	C2, C3	V par craniano, VII par craniano	dispersa o Vento, regula o Qi, facilita a abertura da mandíbula, remove a obstrução de Qi dos canais, elimina o Vento da face, melhora as funções da ATM, relaxa os músculos faciais	paralisia facial, espasmo facial, trismo, odontalgia, caxumba, histeria, neuralgia do trigêmeo, dor na bochecha, edema na bochecha, dor mandibular, artrite temporomandibular, cervicalgia, rigidez cervical
Jing	Yang Ming	E	Xiaguan	07	1.5	2,0	0.8	1,0	-	-	03	05	05	10	V par craniano	V par craniano, VII par craniano	dispersa o Vento, ativa os colaterais, regula o fluxo de Qi, alivia os espasmos, elimina a dor, melhora a acuidade auditiva, melhora as funções da ATM	paralisia facial, espasmo do músculo masseter, neuralgia do trigêmeo, odontalgia, otite média, artrite temporomandibular, surdez, tinido, infecção no ouvido, otalgia, otorreia, dor na mandíbula, desequilíbrio motor da mandíbula
Jing	Yang Ming	E	Touwei	08	0.5	1,0	-	-	-	-	00	00	00	00	V par craniano	V par craniano	dispersa o Vento, elimina o Fogo, alivia a dor, melhora a acuidade visual, interrompe o lacrimejamento	cefaleia, enxaqueca, esquizofrenia, paralisia facial, neurite óptica, conjuntivite, tique palpebral, visão borrada, diminuição da acuidade visual
Jing	Yang Ming	E	Renying	09	-	-	-	-	0.2	0.4	00	00	00	10	C2, C3	VII par craniano, X par craniano	desobstrui a circulação de Qi nos canais e colaterais, regula o Qi, regula o Xue, reduz a febre, alivia a asma, tonifica o Qi do Fei, difunde o Qi do Fei, regula o Qi pervertido, fortalece a garganta, umedece a garganta, desfaz nódulos, desfaz massas	hipertensão arterial, hipotensão arterial, asma, hipertireoidismo, dor de garganta, rouquidão
Jing	Yang Ming	E	Shuitu	10	-	-	-	-	0.3	0.5	03	05	00	15	C2, C3	VII par craniano, XI par craniano, XII par craniano	reduz a febre, alivia a dor de garganta, alivia a asma, alivia a tosse, elimina o Vento do pescoço, remove a estagnação do canal	dor de garganta, tosse, asma, amigdalite, doenças das cordas vocais, paralisia do músculo esternocleidomastóideo, adenite cervical tuberculosa, coqueluche, refluxo, soluço, dispneia, bócio
Jing	Yang Ming	E	Qishe	11	-	-	-	-	0.3	0.5	03	05	00	15	C3, C4	VII par craniano, XI par craniano	remove o Calor do Fei, resolve a Fleuma, regula o Qi, remove a estase de Xue	dor de garganta, tosse, dispneia, bronquite, amigdalite, indigestão, soluço, adenite cervical tuberculosa, asma, torcicolo, bócio, rigidez cervical, cervicalgia
Jing	Yang Ming	E	Quepen	12	-	-	-	-	0.3	0.4	03	05	00	15	C3, C4	VII par craniano, XI par craniano, C3, C4, C5, C6	suaviza a opressão torácica, melhora os distúrbios diafragmáticos, alivia a tosse, alivia a asma, harmoniza a inversão do Qi	tosse, asma, adenite cervical tuberculosa, dor no ombro, soluço, refluxo, dispneia, ansiedade, insônia, dor na fossa supraclavicular
Jing	Yang Ming	E	Qihu	13	-	-	0.2	0.4	0.3	0.5	03	05	00	15	C3, C4	C5, C6, C7, C8, T1	regula o Qi, suaviza a opressão torácica, alivia a tosse, alivia a asma, melhora os distúrbios diafragmáticos	tosse, asma, plenitude torácica, dor torácica, dor nas costas, soluço, sensação de opressão no tórax, sensação de opressão nos hipocôndrios, eructação, bronquite, dispneia
Jing	Yang Ming	E	Kufang	14	-	-	0.3	0.5	-	-	03	05	00	15	C5, C6, C7	C5, C6, C7, C8, T1	reduz a febre, suaviza a opressão torácica, regula o Qi, resolve a Fleuma	tosse com dispneia, tosse, hematêmese, dispneia, plenitude torácica, dor torácica, sensação de distensão no tórax, sensação de distensão no hipocôndrio, bronquite, asma, neuralgia intercostal, soluço, eructação
Jing	Yang Ming	E	Wuyi	15	-	-	0.3	0.5	-	-	03	05	00	15	C5, C6, C7	C5, C6, C7, C8, T1	reduz a febre, alivia a tosse, alivia a asma, resolve o edema no tórax, resolve a Fleuma no tórax, beneficia os seios, descende o Qi do Fei, desobstrui o Qi no Jiao Superior	tosse com dispneia, tosse, asma, plenitude torácica, bronquite, mastite, displasia mamária, neuralgia intercostal, dor torácica, dor no hipocôndrio, sensação de opressão no tórax, sensação de opressão nos hipocôndrios, sensação de plenitude no hipocôndrio, traqueíte
Jing	Yang Ming	E	Yingchuang	16	-	-	0.3	0.5	-	-	03	06	00	15	C5, C6, C7	C5, C6, C7, C8, T1	reduz a febre, alivia a depressão mental, regula o Qi, promove a circulação de Xue	tosse, dispneia, asma, plenitude torácica, mastite, dor torácica, dor no hipocôndrio, plenitude torácica, plenitude no hipocôndrio, dor de enterocele, diarreia, borborigmo, neuralgia intercostal, bronquite
Jing	Yang Ming	E	Ruzhong	17	-	-	-	-	-	-	00	00	00	00	T4	C5, C6, C7, C8, T1	(vazio)	(vazio)
Jing	Yang Ming	E	Rugen	18	-	-	0.5	1,0	-	-	03	05	00	15	T4, T5, T6	C5, C6, C7, C8, T1	promove a lactação, ativa a circulação de Qi nos canais, ativa a circulação de Qi nos colaterais, remove a estase de Xue, alivia as mamas, expande o tórax, relaxa o tórax, desestagna o Qi do tórax, desestagna o Qi do Gan	bronquite, neuralgia intercostal, mastite, displasia mamária, hipogalactia, galactorréia, bronquite, asma, tosse
Jing	Yang Ming	E	Burong	19	-	-	-	-	0.5	0.8	03	05	00	15	T7	T7, T8, T9, T10, T11, T12	regula o Qi do Jiao Médio, regula o Qi do Wei, alivia a flatulência, alivia a asma	plenitude abdominal, distensão abdominal, vômito, hematêmese, distensão no tórax, distensão no hipocôndrio, dor torácica, dor no hipocôndrio, gastralgia, epigastralgia, borborigmo, intercostalgia, estase gástrica, distensão epigástrica, neuralgia intercostal, anorexia, diarreia
Jing	Yang Ming	E	Chengman	20	-	-	-	-	0.5	0.8	03	05	00	15	T7	T7, T8, T9, T10, T11, T12	fortalece o Qi do Pi, fortalece o Qi do Wei, regula o Qi do Wei, elimina os alimentos não digeridos	borborigmo, timpanismo, diarreia, icterícia, hematêmese, dor no hipocôndrio, gastrite aguda, dor crônica de hérnia intestinal, indigestão, anorexia, vômito, cólica, distensão abdominal, meteorismo, gastralgia, espasmo do estômago
Jing	Yang Ming	E	Liangmen	21	-	-	-	-	0.5	0.8	03	05	00	15	T7, T8	T7, T8, T9, T10, T11, T12	harmoniza o Qi do Jiao Médio, fortalece o Qi do Jiao Médio, harmoniza o Qi do Pi, fortalece o Qi do Pi, harmoniza o Qi do Wei, fortalece o Qi do Wei, harmoniza a inversão do Qi, dissolve a estagnação alimentar, elimina a dor	prolapso do ânus, gastralgia, úlcera gástrica, úlcera duodenal, gastrite aguda, gastrite crônica, hérnia intestinal, dor abdominal, distensão abdominal, náusea, vômito, anorexia, diarreia
Jing	Yang Ming	E	Guanmen	22	-	-	-	-	0.5	0.8	03	05	00	15	T8	T7, T8, T9, T10, T11, T12	tonifica o Qi do Wei, promove a digestão, regula o Qi do Wei, regula o Qi do Dachang, regula o Qi do Xiaochang, regula o Qi, elimina os alimentos não digeridos, harmoniza a digestão	plenitude torácica, disenteria, edema, constipação, espasmo do estômago, doenças gástricas, dor abdominal, distensão abdominal, diarreia, vômito, anorexia, meteorismo, borborigmo
Jing	Yang Ming	E	Taiyi	23	-	-	-	-	0.5	0.8	03	05	00	15	T8	T7, T8, T9, T10, T11, T12	elimina a Mucosidade, desperta a Mente, clareia a Mente, alivia a flatulência, elimina os alimentos não digeridos, regula o Qi do Wei, regula o Qi do Dachang, regula o Qi do Xiaochang	gastralgia, gastrite, úlcera gástrica, indigestão, nervosismo, epilepsia, enurese, beribéri, hérnia intestinal, dor intestinal, borborigmo, vômito, diarreia, anorexia, insanidade, depressão, mania, ansiedade, angústia
Jing	Yang Ming	E	Huaroumen	24	-	-	-	-	0.7	1,0	03	05	00	15	T9	T7, T8, T9, T10, T11, T12	fortalece o Qi do Wei, trata vômitos, regula o Qi do Jiao Médio, remove a umidade, regula o Qi do Wei, regula o Qi do Dachang, regula o Qi do Xiaochang	gastralgia, vômito, síndrome de depressão maníaca, convulsão, esquizofrenia, ascite, hematêmese, rigidez da língua, distúrbio mental, gastrite aguda, gastrite crônica, dor periumbilical, diarreia, constipação, náusea, anorexia
Jing	Yang Ming	E	Tianshu	25	-	-	-	-	1,0	1.5	05	09	10	15	T10	T7, T8, T9, T10, T11, T12	harmoniza o Qi nutritivo, fortalece o Qi do Pi, fortalece o Qi do Wei, regula o Qi do Jiao Médio, regula o Qi do Wei, regula a menstruação, dispersa a Umidade, desestagna o Qi do Wei, desestagna o Qi do Dachang, expulsa parasitas, descende o Qi túrbido, move as fezes, forma o Jin Ye	disenteria, diarreia, enterite aguda, enterite crônica, apendicite, dor abdominal, distensão abdominal, constipação, ascite, menstruação irregular, endometriose, dismenorreia, colite ulcerativa, indigestão, lombalgia, borborigmo, peritonite, ansiedade
Jing	Yang Ming	E	Wailing	26	-	-	-	-	0.5	1,0	07	15	10	20	T10	T7, T8, T9, T10, T11, T12	regula o Qi do Wei, remove a umidade, regula o Qi, promove a circulação de Xue	dor abdominal, enterite aguda, enterite crônica, apendicite, constipação, dismenorreia, menstruação irregular, hérnia, borborigmo, disúria, diarreia
Jing	Yang Ming	E	Daju	27	-	-	-	-	0.5	1,0	07	15	00	15	T11	T7, T8, T9, T10, T11, T12	fortalece a resistência do corpo, remove a umidade, regula o fluxo de Qi, elimina os alimentos não digeridos, regulariza o Qi do Wei, beneficia o Shen, firma o Jing	dor abdominal inferior, sensação de distensão no abdome inferior, sensação de plenitude no abdome inferior, enterite, constipação, apendicite, enurese, cistite, disúria, retenção urinária, hérnia intestinal, hemiplegia, insônia, cansaço, sensação de peso nos membros, impotência sexual, ejaculação precoce, dismenorreia, menstruação irregular
Jing	Yang Ming	E	Shuidao	28	-	-	-	-	0.5	1,0	07	15	00	15	T12	T7, T8, T9, T10, T11, T12	reduz a febre, remove a umidade, limpa a passagem das águas, regula a passagem das águas, aumenta a diurese, regulariza a menstruação	sensação de distensão no baixo ventre, dor no baixo ventre, cistite, nefrite, hérnia intestinal, edema, enurese, dismenorreia, infertilidade, ascite, orquite, impotência sexual, retenção urinária, disúria, anuria, doenças ginecológicas, diarreia, constipação, dor abdominal com irradiação para os genitais externos
Jing	Yang Ming	E	Guilai	29	-	-	1,0	1.5	0.8	1.2	05	07	10	20	T12, L1	T7, T8, T9, T10, T11, T12, L1	regula o Qi, promove a circulação de Xue, fortalece o Qi do Gan, fortalece o Qi do Shen, regulariza a menstruação, alivia a estase de Xue, dispersa o Calor, interrompe a leucorreia	menstruação irregular, amenorreia, orquite, endometrite, anexite, dismenorreia, infertilidade, prolapso uterino, impotência sexual, hérnia, leucorreia, disúria, dorno órgãos genitais, dor no baixo ventre, sensação de distensão no baixo ventre, inflamação pélvica crônica
Jing	Yang Ming	E	Qichong	30	-	-	1,0	2,0	0.5	1,0	03	05	05	10	T12, L1	T7, T8, T9, T10, T11, T12, L1	reduz a febre, remove a umidade, tonifica o Qi do Wei, desestagna o Qi do Wei, tonifica o mar dos alimentos, regula o Qi do Útero, regula o Qi do Chong Mai, aumenta o Qi do Jiao médio	menstruação irregular, dismenorreia, orquite, impotência sexual, hérnia, edema genital, dor nos órgãos genitais, lombalgia, sensação de distensão no baixo ventre, dor no baixo ventre, disúria, infertilidade
Jing	Yang Ming	E	Biguan	31	-	-	-	-	1,0	1.5	03	07	00	20	L3	L2, L3, L4, L5, S1	relaxa os músculos, relaxa os tendões, ativa a circulação de Qi nos canais, ativa a circulação de Qi nos colaterais, alivia a rigidez das articulações, fortalece o quadril, dispersa o Vento, dispersa o Frio, transforma a Umidade	parestesia nas extremidades inferiores, paralisia das extremidades inferiores, lombalgia, dor abdominal, dor pélvica, beribéri, sequelas de doença cerebrovascular, linfadenite inguinal, sensação de frio nos joelhos, artrite do joelho, reumatismo, dor nas coxas
Jing	Yang Ming	E	Futu	32	-	-	-	-	2,0	3,0	05	07	05	20	L3	L2, L3, L4	regula o Qi, promove a circulação de Xue, alivia os Colaterais, dispersa o Vento, dispersa o Calor, transforma a Umidade, beneficia o quadril, beneficia os membros inferiores, remove a obstrução de Qi dos canais	parestesia nas extremidades inferiores, paralisia das extremidades inferiores, artrite do joelho, beribéri, artrite reumatoide, urticária, dor pélvica, câimbra, dor ilíaca, lombalgia, sensação de frio nos joelhos, hérnia, fraqueza no músculo quadríceps
Jing	Yang Ming	E	Yinshi	33	-	-	-	-	0.7	1,0	03	05	00	15	L3	L2, L3, L4	dispersa o Vento, remove a umidade, fortalece o Qi do Wei, nutre o Yin	fraqueza nos membros inferiores, paralisia das extremidades inferiores, dor pélvica, edema, ascite, beribéri, diabetes, sensação de frio nos joelhos, dor na face anterior da coxa, gonalgia, dor na perna, urticária, hérnia inguinal, distensão abdominal, dor no baixo ventre
Jing	Yang Ming	E	Liangqiu	34	-	-	-	-	1,0	1.5	03	05	05	15	L2	L2, L3, L4	relaxa os músculos, ativa os colaterais, regula o Qi do Wei, promove o Qi do Wei, domina a inversão do Qi, expele a Umidade, expele o Vento, harmoniza o Qi do Jiao Médio	gastrite, mastite, artrite do joelho, desequilíbrio motor nas extremidades inferiores, parestesia nas extremidades inferiores, edema no joelho, gonalgia, gastralgia, epigastralgia, úlcera gástrica, náusea, vômito, soluço, eructação, dor abdominal aguda
Jing	Yang Ming	E	Dubi	35	-	-	2,0	2.5	1.5	2,0	03	05	05	15	L3	-	limpa o Canal do Wei, ativa o Canal do Wei, limpa os colaterais do Wei, ativa os colaterais do Wei, elimina a dor, expulsa o Frio do joelho, expulsa a Umidade do joelho, alivia o edema, fortalece o joelho, dispersa o Vento, dispersa o Calor	dor na articulação do joelho, parestesia no joelho, edema, artrite reumatoide, dor no tendão calcâneo, beribéri, icterícia
Jing	Yang Ming	E	Zusanli	36	-	-	2,0	3,0	1,0	2,0	05	15	10	30	L5	L4, L5, S1	regulariza o Qi do Pi, regulariza o Qi do Wei, fortalece o Qi do Pi, fortalece o Qi do Wei, tonifica o Qi, restaura as funções normais do corpo, forma o Jin Ye, resolve o edema, restaura o Yang Qi, regulariza o Qi do Dachang, regulariza o Qi do Xiaochang, tonifica o Qi, faz circular o Qi, tonifica o Xue, faz circular o Xue, beneficia o joelho	gastrite aguda, gastrite crônica, úlcera gástrica, úlcera duodenal, pancreatite aguda, hemiplegia, asma, depressão, mania, neurose, distúrbio mental, epilepsia, choque, febre, beribéri, cefaleia, hipertensão arterial, icterícia, alergia, anemia, fraqueza generalizada, indigestão, anorexia, epigastralgia
Jing	Yang Ming	E	Shangjuxu	37	-	-	0.5	1.2	0.5	1.2	03	07	05	20	L5	L4, L5, S1	regulariza o Qi do Pi, regulariza o Qi do Wei, alivia a rigidez, elimina o Vazio do tórax, harmoniza o Qi do Wei, regula o Qi do Wei, harmoniza o Qi do Dachang, regula o Qi do Dachang, regula o Qi do Xiaochang, harmoniza o Qi do Xiaochang, drena os canais, alivia a rigidez, acalma a asma, elimina a Umidade, elimina o Calor	dor abdominal, distensão abdominal, apendicite, constipação, diarreia, hemiplegia, gastrite, gonalgia, lombalgia, beribéri, paralisia das extremidades inferiores, enterite, disenteria, indigestão, dor no ombro, dispneia, asma
Jing	Yang Ming	E	Tiaokou	38	-	-	-	-	0.7	1,0	03	05	00	15	L5	L4, L5, S1	promove a circulação de Xue, elimina a dor, regula o Qi, relaxa os músculos, relaxa os tendões, dispersa o Vento, dispersa o Frio, harmoniza o Qi do Pi, tonifica o Qi do Pi, harmoniza o Qi do Wei, tonifica o Qi do Wei, circula o Qi do Xiaochang, circula o Qi do Dachang	dor nas extremidades inferiores, paralisia das extremidades inferiores, artrite do joelho, beribéri, amigdalite, convulsão, esquizofrenia, histeria, gastrite, enterite, hepatite, dor no ombro, hemiplegia, espasmo do músculo gastrocnêmio, fraqueza do pé, dor abdominal, periartrite do ombro
Jing	Yang Ming	E	Xiajuxu	39	-	-	-	-	0.5	1.5	07	15	00	15	L5	L4, L5, S1	regula o Qi do Dachang, regula o Qi do Xiaochang, regula o Qi do Wei, reduz o Calor, remove a umidade, redireciona o Qi contracorrente para baixo, elimina a dor	dor pélvica, mastite, dor nas extremidades inferiores, paralisia das extremidades inferiores, artrite do joelho, anemia, beribéri, artrite reumatoide, convulsão, diarreia, enterite aguda, enterite crônica, dor abdominal inferior, flatulência, borborigmo, lombalgia, escapulalgia
Jing	Yang Ming	E	Fenglong	40	-	-	-	-	1,0	1.5	05	07	05	10	L5	L4, L5, S1	regula o Qi do Wei, regula o Qi do Pi, remove a Fleuma, remove a umidade, elimina o Calor do Wei, acalma a asma, abre o tórax, limpa o Calor, acalma a Mente, transforma a mucosidade do Xin	cefaleia, tosse com catarro abundante, tontura, beribéri, tendinite no ombro, histeria, esquizofrenia, convulsão, edema, hemorragia pós-parto, menopausa, sensação de peso na cabeça, asma, dor torácica, vertigem, depressão, ansiedade, fobias, epilepsia
Jing	Yang Ming	E	Jiexi	41	-	-	-	-	0.3	0.5	01	03	05	10	L5	L4, L5, S1	fortalece o Qi do Pi, regula o Qi do Pi, remove a umidade, reduz o Calor, acalma a Mente, tonifica o Qi dos músculos, tonifica o Qi dos tendões, beneficia o tornozelo, limpa o Calor do Wei, dispersa a Umidade, dispersa o Vento, harmoniza o Qi do Wei, harmoniza o Qi do Dachang, harmoniza o Qi do Xiaochang	doenças do tornozelo, doenças do tecido conjuntivo adjacente ao tornozelo, paralisia das extremidades inferiores, edema facial, cefaleia, vertigem, distensão abdominal, constipação, dor epigástrica em queimação, depressão
Jing	Yang Ming	E	Chongyang	42	-	-	-	-	0.3	0.5	03	05	00	10	L5	L5, S1	fortalece o Qi do Pi, fortalece o Qi do Wei, regula o Qi do Pi, regula o Qi do Wei, dispersa o Vento, dispersa a Umidade, acalma a Mente, dispersa o Frio das articulações, beneficia a face, beneficia o pé	odontalgia, paralisia facial, edema facial, atrofia do membro inferior, distensão abdominal, dor no dorso do pé, psicose, esquizofrenia, histeria, vertigem, convulsão, gastralgia, epigastralgia, gengivite, cefaleia
Jing	Yang Ming	E	Xiangu	43	-	-	0.3	0.5	0.3	0.5	03	07	00	10	L5	L4, L5, S1, S2	reduz a febre, alivia as síndromes exteriores, dispersa o Vento, promove a micção, transforma a Umidade, remove obstruções, elimina o Vento das articulações do pé, elimina o Calor das articulações do pé, elimina a Umidade das articulações do pé, harmoniza o Qi do Wei	edema facial, anasarca, dor abdominal, dor no dorso do pé, ascite, histeria, resfriado, bronquite, borborigmo, doenças febris
Jing	Yang Ming	E	Neiting	44	-	-	0.2	0.5	-	-	03	05	05	10	L5	L4, L5, S1	descende o Qi do Wei, limpa o Calor, transforma a Umidade, transforma o Calor, promove a digestão, relaxa o diafragma, elimina o Vento da face, interrompe a dor, harmoniza o Qi do Wei, harmoniza o Qi do Dachang, harmoniza o Qi do Xiaochang, alivia a dor de garganta	cefaleia, odontalgia, neuralgia do trigêmeo, amigdalite, epistaxe, espasmo das cordas vocais, espasmo do estômago, espasmo do diafragma, gastralgia, epigastralgia, constipação, aftas, sangramento gengival, refluxo, dor mandibular, doenças febris, disenteria, paralisia facial, hérnia inguinal, conjuntivite
Jing	Yang Ming	E	Lidui	45	-	-	0.1	0.2	-	-	00	03	00	00	S1	-	reanima estados de inconsciência, reduz a febre, harmoniza o Qi do Wei, harmoniza o Qi do Dachang, harmoniza o Qi do Xiaochang, acalma a Mente, elimina o Vento da face, elimina o Calor da face, clareia a visão, dispersa o Calor Perverso do Yang Ming, elimina o Calor, elimina a Umidade, alivia a retenção de alimentos	edema facial, paralisia facial, odontalgia, epistaxe, distensão abdominal, doenças febris, amigdalite, epilepsia, histeria, anemia, hepatite, sensação de frio no pé, indigestão, insônia, rouquidão, sensação de corpo estranho na garganta
Jing	Tai Yin	BP	Yinbai	01	-	-	0.1	0.2	-	-	03	07	05	20	S1	-	harmoniza o Qi do Pi, tonifica o Qi do Pi, restaura o Yang colapsado, nutre o Qi, aquece o Qi, nutre o Xue, aquece o Xue, restaura a consciência, interrompe a hemorragia, acalma a Mente	metrorragia, menorragia, dismenorreia, epistaxe, hemorragia gástrica, hemorragia intestinal, esquizofrenia, coma
Jing	Tai Yin	BP	Dadu	02	-	-	-	-	0.1	0.3	01	03	00	15	L4	L5, S1	harmoniza o Qi do Jiao Médio, fortalece o Qi do Jiao Médio, restaura o Yang, retira o paciente do colapso, elimina o Calor, promove a digestão, dissolve a estagnação alimentar	distensão abdominal, gastralgia, constipação, doenças febris, vômito, lombalgia, pericardite, convulsão infantil, doença cerebrovascular, indigestão, refluxo, anorexia, diarreia, edema nos membros inferiores
Jing	Tai Yin	BP	Taibai	03	-	-	-	-	0.3	0.5	03	05	00	10	L4	L5, S1	tonifica o Qi do Pi, harmoniza o Qi do Wei, harmoniza o Qi do Dachang, harmoniza o Qi do Xiaochang, reduz a febre, elimina os alimentos não digeridos, transforma a Umidade, fortalece a coluna, drena o Calor do Canal do Pi, estimula o cérebro, promove a memória, resolve a Fleuma	distensão abdominal, vômito, doenças febris, epigastralgia, constipação, lombalgia, hemorroida, cólera, beribéri, borborigmo, anorexia, memória fraca, pensamento confuso, edema, palidez extrema, sensação de calor no corpo, sensação de peso no corpo, gastralgia, cefaleia
Jing	Tai Yin	BP	Gongsun	04	-	-	-	-	1,0	2,0	03	05	05	15	L4	L5, S1, S2	fortalece o Qi do Pi, fortalece o Qi do Wei, reduz o Calor do Pi, reduz o Calor do Wei, remove a Umidade do Pi, remove a Umidade do Wei, pacifica o Wei, move a estase de Qi no Sanjiao, move a estase de Xue no Sanjiao, acalma a Mente, harmoniza o Qi do Chong Mai, regula o Qi do Útero, regulariza a menstruação	gastralgia, úlcera gástrica, dor abdominal, diarreia, sangue nas fezes, indigestão, miocardite, edema facial, pleurisia, convulsão, histeria, esquizofrenia, vômito, disenteria, endometrite, enterite aguda, enterite crônica, menstruação irregular, dor no pé, dor no tornozelo, lombalgia pré-menstrual, lombalgia gravídica, epigastralgia
Jing	Tai Yin	BP	Shangqiu	05	1,0	1.5	-	-	0.3	0.5	01	03	05	20	L4	-	reduz a febre, regula o Qi do Pi, regula o Qi do Xiaochang, regula o Qi do Dachang, remove a umidade, fortalece o Qi do Wei, fortalece o Qi do Pi, harmoniza o Qi do Jiao Médio	gastrite, indigestão, beribéri, edema no tornozelo, edema no pé, dor no tornozelo, dor no pé, constipação, hemorroida, icterícia, vômito, convulsão, histeria, diarreia, retenção de alimentos, borborigmo, distensão abdominal, anorexia, gonalgia
Jing	Tai Yin	BP	Sanyinjiao	06	-	-	1.5	2.5	1,0	1.5	03	07	10	20	L4	L5, S1	regula o Qi do Wei, regula o Qi do Jiao Médio, regula o Qi do Jiao Inferior, remove a umidade, harmoniza o Qi do Pi, fortalece o Qi do Pi, tonifica o Qi do Pi, nutre o Yin, acalma a Mente, fortalece o Qi dos três Canais Yin do pé, promove a circulação de Qi do Gan, harmoniza a circulação de Qi, harmoniza a circulação de Xue, tonifica a circulação do Qi, tonifica a circulação do Xue, circula o Xue…	doenças dos órgãos genitais masculinos, doenças dos órgãos genitais femininos, hemorragia uterina, menopausa, ejaculação precoce, cistite, prostatite, uretrite, blenorragia, dor nas extremidades inferiores, parestesia nas extremidades inferiores, gota, hemorroida, hepatite, icterícia, distúrbio inflamatório intestinal, indigestão, disúria, emissão noturna, sudorese noturna, dor abdominal, distens…
Jing	Tai Yin	BP	Lougu	07	-	-	-	-	0.5	1,0	03	05	00	10	L4	L5, S1, S2	regula o Qi do Gan, regula o Qi do Shen, fortalece o Qi do Pi, remove a umidade	distensão abdominal, histeria, cistite, nefrite, enurese, emissão noturna, beribéri, dor no tornozelo, sensação de distensão nos tornozelos, edema nos membros inferiores, paralisia das extremidades inferiores, dismenorreia, borborigmo, inflamação no tornozelo
Jing	Tai Yin	BP	Diji	08	-	-	-	-	1,0	1.5	03	05	00	15	L3, L4	L5, S1, S2	regula o Qi do Pi, trata patologias do Xue, harmoniza a menstruação, regula o Qi do Útero	cólica abdominal, sensação de distensão abdominal, lombalgia, ascite, hemorroida, hérnia, ejaculação precoce, dismenorreia, menorragia, metrorragia, algomenorreia, menstruação irregular, edema, disúria, diarreia, emissão noturna
Jing	Tai Yin	BP	Yinlingquan	09	-	-	-	-	1,0	3,0	03	05	05	15	L3	L5, S1, S2	reduz a febre, remove a umidade, regula o Qi do Sanjiao, drena o calor do Wei, drena o calor do Dachang, drena o calor do Xiaochang, aumenta a diurese, harmoniza a via das águas, tonifica o Qi do Pi, harmoniza o Qi do Wei	ascite, distensão abdominal, retenção urinária, infecção do trato urinário, dismenorreia, nefrite, impotência sexual, beribéri, artrite reumatoide, entorse da articulação do joelho, parestesia nas extremidades inferiores, edema na perna, incontinência urinária, enurese noturna, dor nos órgãos genitais, disúria, lombalgia, disenteria, diarreia, indigestão, enterite, menstruação irregular, espermat…
Jing	Tai Yin	BP	Xuehai	10	-	-	-	-	1,0	2,0	03	05	05	15	L3	L2, L3, L4	remove a estase de Xue, regula a circulação de Xue, regula o Qi, regula o Qi do Jiao Inferior, esfria o Xue, regulariza a menstruação, fortalece o Ying Qi, harmoniza o Qi do Pi, elimina o Vento	urticária, prurido na pele, endometrite, orquite, neurite, anemia, hemorragia uterina, dismenorreia, menstruação irregular, amenorreia, menorragia, metrorragia, leucorreia, erisipela, eczema, dor na face interna da coxa
Jing	Tai Yin	BP	Jimen	11	-	-	-	-	0.5	1,0	03	05	00	10	L2	L2, L3, L4, L5	fortalece o Qi do Pi, remove a umidade, limpa a passagem das águas	hemorroida, beribéri, dor abdominal inferior, blenorragia, obstrução uretral, ejaculação precoce, orquite, dor inguinal, enurese noturna, uretrite, disúria, adenopatia inguinal, retenção urinária, fraqueza nos membros inferiores, paralisia das extremidades inferiores
Jing	Tai Yin	BP	Chongmen	12	-	-	-	-	1,0	2,0	03	05	00	10	L1	T12, L1, L2, L3, L4, L5	regula o Qi do Pi, fortalece o Qi do Shen, remove a umidade, promove a circulação de Qi, promove a circulação de Xue	dor abdominal, hérnia, paralisia do nervo femoral, orquite, doença inflamatória pélvica, inflamação vaginal, espasmo do estômago, hemorroida, síndrome da obstrução dolorosa do quadril, dor na virilha, diarreia, adenopatia inguinal, retenção urinária, endometrite, metrorragia, leucorreia
Jing	Tai Yin	BP	Fushe	13	-	-	-	-	0.5	1,0	03	05	10	15	L1	T12, L1	aquece o Jiao Médio, elimina a dor, promove a circulação de Xue, remove a estase de Xue	dor abdominal, dor de hérnia inguinal, peritonite, apendicite, enterite, massa abdominal, constipação, dor pélvica, diarreia, linfadenite inguinal, anexite
Jing	Tai Yin	BP	Fujie	14	-	-	-	-	0.5	1,0	03	07	00	15	T11	T8, T9, T10, T11, T12	aquece o Wei, harmoniza a circulação de Qi, atenua o descontrole do Pi, atenua o descontrole do Wei	dor periumbilical, dor de hérnia inguinal, tosse com dispneia, peritonite, apendicite, enterite, indigestão, diarreia, constipação, dor abdominal, distensão abdominal, dor no baixo ventre
Jing	Tai Yin	BP	Daheng	15	0.7	1.2	-	-	0.7	1.2	05	10	00	15	T10	T8, T9, T10, T11, T12	aquece o Jiao Médio, reduz o Frio no Jiao Médio, elimina os alimentos não digeridos, tonifica o Qi do Pi, tonifica o Qi do Wei, harmoniza o Qi do Pi, umedece o Dachang, promove o Qi do Dachang, transforma a Umidade, elimina o Calor, elimina a parasitose intestinal	diarreia, constipação, dor abdominal, distensão abdominal, disenteria, parasitose intestinal, dor no baixo ventre
Jing	Tai Yin	BP	Fuai	16	-	-	-	-	0.5	1,0	03	05	00	15	T8	T8, T9, T10, T11, T12	regula o Qi do Wei, regula o Qi do Dachang, regula o Qi do Xiaochang, fortalece o Qi do Jiao Médio	dor abdominal, dor periumbilical, indigestão, constipação, disenteria, úlcera gástrica, gastrite, enterite, hematêmese, borborigmo
Jing	Tai Yin	BP	Shidou	17	-	-	0.3	0.5	-	-	03	05	00	15	T5	C5, C6, C7, T5	regula o Qi do Pi, remove a umidade, descende o Qi invertido, interrompe o vômito, resolve distúrbios pulmonares	sensação de plenitude no tórax, sensação de plenitude no hipocôndrio, dor torácica, dor no hipocôndrio, distensão abdominal, tosse, dispneia, vômito neurogênico, indigestão, asma, enfisema pulmonar, pneumonia, bronquite, pleurisia, neuralgia intercostal, eructação, borborigmo, ascite, vômito com alimento não-digerido, refluxo
Jing	Tai Yin	BP	Tianxi	18	-	-	0.3	0.5	-	-	03	05	00	15	T4	C5, C6, C7, C8, T1, T4	regula o Qi, regula a circulação de Xue, restaura a menstruação, promove a lactação	sensação de plenitude no tórax, sensação de plenitude no hipocôndrio, dor torácica, dor no hipocôndrio, tosse, dispneia, mastite, lactação deficiente, pneumonia, asma, pleurisia, soluço
Jing	Tai Yin	BP	Xiongxiang	19	-	-	0.3	0.5	-	-	03	05	00	15	T3	C5, C6, C7, C8, T1, T3	regula o Qi, alivia a opressão torácica, desobstrui a circulação de Qi nos canais e colaterais, ativa os canais, ativa os colaterais	sensação de plenitude no tórax, sensação de plenitude no hipocôndrio, dor torácica, dor no hipocôndrio, dor nas costas, bronquite, asma, pleurisia, pneumonia, neuralgia intercostal
Jing	Tai Yin	BP	Zhourong	20	-	-	0.3	0.5	-	-	00	05	00	10	T2	C5, C6, C7, C8, T1, T2	remove o Calor do Fei, alivia a tosse, alivia a asma, regula o Qi do Wei	sensação de plenitude no tórax, dor torácica, sensação de plenitude no hipocôndrio, dor no hipocôndrio, cianose, dispneia, secreção nasal, pleurisia, neuralgia intercostal, soluço, anorexia, bronquiectasia, deglutição difícil
Jing	Tai Yin	BP	Dabao	21	-	-	0.3	0.5	-	-	03	05	00	10	C5, C6, C7, T6	C5, C6, C7, C8, T6	expulsa o Frio patogênico dos canais, regula os colaterais, harmoniza a circulação de Qi, harmoniza a circulação de Xue, promove a circulação de Qi, promove a circulação de Xue, tonifica o Yong Qi, tonifica o Qi dos tendões, tonifica o Qi dos músculos, tonifica os ossos, controla o Qi dos tendões, controla o Qi dos músculos, controla o Qi dos ossos	dor torácica, dor no hipocôndrio, asma, dores generalizadas, fraqueza nas extremidades, bronquite, artrite reumatoide, pleurisia, pericardite, intercostalgia, lassitude, fraqueza geralizada, dispneia
Jing	Shao Yin	C	Jiquan	01	-	-	-	-	0,2	0,3	03	05	00	10	T2	C5, C6, C7, C8	regula o Qi, promove a circulação de Xue, remove a estase de Xue, resolve tumores, dispersa o Calor por deficiência, harmoniza o Qi do Xin	dor no braço, dor no cotovelo, frio no braço, frio no cotovelo, dor no ombro, intercostalgia, artrite do ombro, paralisia das extremidades superiores, náusea, icterícia, hipogalactia, dor precordial, secura na garganta, adenite cervical tuberculosa, sudorese noturna, agitação mental, insônia, depressão, sequelas de doença cerebrovascular, dor no hipocôndrio, sensação de plenitude no hipocôndrio
Jing	Shao Yin	C	Qingling	02	-	-	-	-	0.3	0,5	03	07	00	10	C8, T1, T2	C5, C6, C7, C8, T1	harmoniza o Qi, harmoniza o Xue, relaxa os músculos, relaxa os tendões, resolve a rigidez dos músculos, resolve a rigidez das articulações, remove a umidade, dispersa o Calor, reduz a febre	dor no braço, fraqueza muscular do cotovelo, fraqueza muscular do punho, dor no ombro, intercostalgia, neuralgia intercostal, costalgia, icterícia, esclerótica ictérica, dor torácica, dor precordial, dor no hipocôndrio, calafrio, lesões do nervo ulnar, lesões do nervo mediano, cefaleia
Jing	Shao Yin	C	Shaohai	03	-	-	-	-	0.5	0,8	03	05	05	10	T1	C5, C6, C7	harmoniza o Qi, harmoniza o Xue, promove a circulação de Xue, harmoniza o Qi do Xin, acalma a Mente, fortalece a Mente, alivia a ansiedade, guarda a vontade, favorece a circulação de Qi do Xinbao, elimina a dor, dispersa a mucosidade, dispersa o Calor do Xin	dor precordial, náusea, vômito, edema no braço, edema no antebraço, edema na mão, tremor nas mãos, fraqueza nos membros superiores, dor no cotovelo, dor no braço, dor no antebraço, parestesia no braço, parestesia no antebraço, neuralgia do nervo ulnar, intercostalgia, dor no hipocôndrio, cervicalgia, cefaleia, dor na axila, linfadenite axilar tuberculosa, pleurisia, tuberculose, odontalgia, tontu…
Jing	Shao Yin	C	Lingdao	04	-	-	-	-	0.3	0,4	03	05	10	15	C8	C7, C8, T1	harmoniza o Qi do Xin, acalma a Mente, remove obstruções da Mente, alivia a ansiedade, remove a obstrução de Qi do Xin, nutre o Xin, revigora o Qi, interrompe as convulsão	dor precordial, taquicardia, artrite no membro superior, dor no punho, dor no cotovelo, dor no braço, neuralgia do nervo ulnar, dor torácica, náusea, insônia, afonia súbita, distúrbio mental, histeria, psicose, sonhos excessivos, tristeza, suspiro
Jing	Shao Yin	C	Tongli	05	-	-	-	-	0,2	0,5	03	05	00	10	C8	C7, C8, T1	harmoniza o Qi do Xin, tonifica o Qi do Xin, dispersa o Calor do Xin, acalma a Mente, regulariza o ritmo cardíaco, fortalece a Mente, alivia a ansiedade, acalma o Vento Interno, beneficia a língua, beneficia o Pangguang, elimina a dor	taquicardia, angústia, bradicardia, palpitação, medo, tontura, vertigem, visão borrada, histeria, tosse, asma, afasia, rigidez da língua, disartria, afasia histérica, dor de garganta, inflamação na garganta, dor torácica,
Jing	Shao Yin	C	Yinxi	06	-	-	-	-	0.3	0,5	03	05	00	15	C8	C7, C8, T1	acalma a Mente, clareia a Mente, alivia a ansiedade, tonifica o Qi do Xin, cessa a sudorese, nutre o Yin do Xin, dispersa o Calor, fortalece o Xue, circula o Xue, limpa os canais, limpa os colaterais, ativa a circulação de Qi nos canais, ativa a circulação de Qi nos colaterais, transforma a mucosidade do Xin	taquicardia, dor precordial, palpitação, sudorese noturna, cefaleia, amigdalite, epistaxe, hematêmese, hemoptise, tremores por medo, secura na boca, agitação mental, astenia mental, neurastenia, insônia, histeria, náusea, calafrio, amnésia, transtornos de sonhos, rouquidão súbita, tuberculose pulmonar, febre vespertina
Jing	Shao Yin	C	Shenmen	07	-	-	-	-	0.3	0,4	01	03	05	15	C7	C6, C7, C8, T1	acalma a Mente, reduz a ansiedade, harmoniza o Qi do Xin, transforma a Mucosidade do Xin, refresca o Calor do Xue, elimina o Calor do Xin, reduz a febre, nutre o Xue do Xin, abre os orifícios	taquicardia, palpitação, dor precordial, doenças cardíacas, dor torácica, dor no hipocôndrio, paralisia do músculo hioglosso, calor nas palmas das mãos, distúrbio mental, retardamento mental em crianças, histeria, epilepsia, pavor, ansiedade, neurastenia, insônia, irritabilidade, falta de memória, depressão, sono agitado, pesadelos, sonhos excessivos, delírio, coma, esclerótica ictérica, psicose,…
Jing	Shao Yin	C	Shaofu	08	-	-	-	-	0,2	0,3	03	05	00	10	C8, T1	C7, C8, T1	acalma a Mente, alivia a ansiedade, harmoniza o Qi do Xin, fortalece o Qi do Xin, remove a estase de Xue, elimina o Calor do Xin, elimina o Falso-Calor do Canal do Xin, elimina o Falso-Calor dos colaterais de Xin, dissolve a Umidade, transforma a Umidade, reduz a febre, transforma a Fleuma que obstrui a Mente	taquicardia, palpitação, dor precordial, arritmia, doença cardíaca reumática, dor torácica, dor no dedo mínimo, contratura no dedo mínimo, parestesia no braço, parestesia no antebraço, calor nas palmas das mãos, úlceras na língua, úlcera bucal, ardência na língua, amigdalite crônica, gosto amargo na boca, enurese, disúria, retenção urinária, prurido genital, dor na região pubiana, polidipsia, uri…
Jing	Shao Yin	C	Shaochong	09	-	-	0,1	0,1	-	-	03	05	00	10	C8, T1	-	clareia a Mente, alivia a ansiedade, harmoniza o Qi do Xin, domina o Vento, promove a circulação de Qi, promove a circulação de Xue, alivia a plenitude, reanima estados de inconsciência, abre os orifícios do Xin, refresca o Calor do Xue, elimina o Calor do Xin	taquicardia, dor precordial, miocardite, hepatite, icterícia, dor torácica, dor no hipocôndrio, distúrbio mental, coma, AVE, apoplexia, doenças febris, agitação mental, delírio, esquizofrenia, febre alta, convulsão infantil, insônia, histeria, irritabilidade, mania, choque, desmaio, coma
Jing	Tai Yang	ID	Shaoze	01	-	-	0,1	0,1	-	-	01	03	05	15	C8	-	dispersa o Calor do Xin, dispersa o Calor, dispersa o Vento, abre os orifícios, induz a reanimação, ativa os colaterais, promove a lactação, beneficia a cabeça, beneficia o pescoço	cefaleia, opacidade da córnea, edema na garganta, dor de garganta, mastite, hipogalactia, doenças febris, pterígeo, convulsão, pleurisia, doenças oculares, conjuntivite, coma, AVE, febre alta, insônia, desmaio
Jing	Tai Yang	ID	Qiangu	02	-	-	-	-	0,2	0,3	01	03	00	10	C8	-	melhora a acuidade auditiva, umedece a garganta, dispersa o Vento, dispersa o Calor, reduz a febre, elimina o Calor, alivia a ansiedade, elimina o Calor do Pangguang	braquialgia, dor no ombro, surdez, parestesia nos dedos das mãos, edema nos dedos das mãos, dor ocular, doenças oculares, cefaleia, dor de garganta, edema na garganta, mastite, tosse, sensação de distensão no tórax, sensação de plenitude no tórax, tinido, doenças febris sem transpiração, hipogalactia, hematúria, malária, epilepsia, gonalgia
Jing	Tai Yang	ID	Houxi	03	-	-	-	-	0.5	0,8	01	03	05	15	C8	C8, T1	acalma a Mente, revigora a Mente, alivia a dor de garganta, beneficia os tendões, transforma a Umidade, resolve a icterícia, harmoniza o Qi do Du Mai, dispersa o Qi estagnado dos canais tendinomusculares, dispersa o Calor do Xin, elimina o Calor Interno, expele o Vento Exterior, reduz a febre, harmoniza a circulação de Qi	cefaleia occipital, cervicalgia, rigidez cervical, tinido, vertigem, epistaxe, lombalgia, dorsalgia, intercostalgia, dor no ombro, braquialgia, dor nos dedos, dor no cotovelo, contratura no cotovelo, odontalgia, surdez, surdo-mudez, sudorese noturna, sudorese fria, doenças febris, pleurisia, pterígeo, conjuntivite, doenças oculares, dor de garganta, edema na garganta, icterícia, distúrbio mental,…
Jing	Tai Yang	ID	Wangu	04	-	-	-	-	0.3	0,5	03	05	00	15	C8	C8, T1	dispersa o Calor, dispersa o Vento, reduz a febre, limpa a Umidade do canal, limpa o Calor, dispersa o Qi estagnado dos canais tendinomusculares, alivia a rigidez dos músculos, resolve a icterícia	cefaleia, rigidez cervical, tinido, icterícia, diabetes, gastrite, colecistite, pleurisia, hepatite, artrite do punho, artrite no cotovelo, artrite dos dedos, contratura, tremor no punho, impotência funcional do punho, dor no punho, braquialgia, dor no ombro, cervicalgia, dor no hipocôndrio, dor nas costas, náusea, vômito, pterígeo, doenças febris sem transpiração, depressão, palpitação, histeria…
Jing	Tai Yang	ID	Yanggu	05	-	-	-	-	0.3	0,4	03	05	00	15	C8	C6, C7, C8	dispersa o Calor, dispersa a Umidade, dispersa o Vento, elimina o Fogo, limpa os canais, limpa os colaterais, elimina a dor, clareia a Mente, reduz a febre, dispersa o Qi estagnado dos canais tendinomusculares	cefaleia, dor no punho, braquialgia, dor no ombro, edema no pescoço, edema submandibular, doenças febris, parotidite, tinido, tontura, resfriado, dor de garganta, dor ocular, surdez, enjoo, resfriado, rigidez da língua, distúrbio mental, depressão, mania, histeria, esquizofrenia, convulsão infantil
Jing	Tai Yang	ID	Yanglao	06	-	-	0,5	0,8	-	-	03	05	00	10	C8	C6, C7, C8	dispersa o Vento, reduz a febre, clareia a visão, ilumina os olhos, alivia a dor, relaxa os tendões, relaxa os músculos, beneficia os tendões, beneficia as articulações, remove a obstrução de Qi dos canais, remove a obstrução de Xue dos canais	cefaleia occipital, rigidez cervical, rigidez no ombro, dor no ombro, braquialgia, escapulalgia, lombalgia aguda, intercostalgia, hemiplegia, dor no punho, dor no cotovelo, doenças oculares, visão fraca, visão borrada, paralisia das extremidades superiores, artrite no membro superior, apendicite
Jing	Tai Yang	ID	Zhizheng	07	-	-	-	-	0.3	0,5	03	05	00	10	T1	C6, C7, C8, T1	acalma a Mente, clareia a Mente, remove o Calor do Xue, reduz a febre, relaxa os músculos, relaxa os tendões	cefaleia, rigidez cervical, edema na maxila, distúrbio mental, braquialgia, dor no cotovelo, dor nos dedos, visão borrada, tontura, vertigem, resfriado, diabetes, distúrbios da tireoide, neurose, histeria, neurastenia, insanidade, esquizofrenia
Jing	Tai Yang	ID	Xiaohai	08	-	-	-	-	0,2	0,3	05	07	00	15	T1	C7, C8, T1	dispersa o Calor, dispersa a Umidade, acalma a Mente, reduz a febre, relaxa os músculos, relaxa os tendões, remove a estase de Xue, ativa a circulação de Xue nos canais, ativa a circulação de Xue nos colaterais, promove a reanimação	cefaleia, rigidez cervical, cervicalgia, dor cervical, dor no ombro, escapulalgia, braquialgia, dor no cotovelo, dor abdominal inferior, edema na bochecha, parotidite, gengivite, odontalgia, surdez, tontura, neuralgia do nervo ulnar, paralisia do nervo ulnar, distúrbio mental, convulsão, psicose, esquizofrenia, epilepsia
Jing	Tai Yang	ID	Jianzhen	09	-	-	-	-	0,4	1,0	03	07	05	20	T2	C5, C6, C7, C8	dispersa o Vento, remove a estase de Xue, ativa a circulação de Xue	dor no ombro, afecções do ombro, braquialgia, paralisia das extremidades superiores, enfraquecimento motor do braço, tinido, surdez, hiperidrose axilar, tuberculose ganglionar
Jing	Tai Yang	ID	Naoshu	10	-	-	-	-	0,6	1,0	03	07	05	20	C4	C4, C5, C6	dispersa o Vento, dispersa o Calor, remove a Fleuma, elimina a dor, alivia a parestesia, aquece o ombro congelado, relaxa os tendões, relaxa os músculos	dor no ombro, braquialgia, escapulalgia, fraqueza nos membros superiores, paralisia das extremidades superiores, ombro congelado, edema no ombro, afecções do ombro, hemiplegia, tuberculose ganglionar cervical, dor no cotovelo
Jing	Tai Yang	ID	Tianzong	11	-	-	-	-	0.5	0,7	03	05	05	15	T3, T4, T5	XI par craniano, C3, C4, C5, C6	dispersa o Vento, dispersa o acúmulo de massas, relaxa os músculos, relaxa os tendões, desestagna a plenitude do tórax, reduz a febre, alivia a depressão mental	dor no ombro, braquialgia, escapulalgia, dorsalgia, dor no cotovelo, cervicalgia, dor na bochecha, edema na bochecha, dor na maxila, edema na maxila, sensação de peso no ombro, caxumba, mastite, bronquite, asma
Jing	Tai Yang	ID	Bingfeng	12	-	-	-	-	0.3	0,3	03	05	00	15	C5, C6	XI par craniano, C3, C4, C5	dispersa o Vento, dispersa o Frio, relaxa os músculos, relaxa os tendões, beneficia a escápula, beneficia o ombro, desobstrui a circulação de Qi nos canais e colaterais, ativa os canais, ativa os colaterais, regula o Qi	dor no ombro, escapulalgia, cervicalgia, rigidez cervical, enfraquecimento motor do membro superior, edema no membro superior, parestesia da extremidade superior, artrite reumatoide
Jing	Tai Yang	ID	Quyuan	13	-	-	0,5	1,0	0.3	0,5	03	05	05	15	T1, T2, T3	XI par craniano, C3, C4, C5, C6	dispersa o Vento, remove a estase de Xue, ativa os colaterais, relaxa os músculos, relaxa os tendões	dor no ombro, contratura no ombro, braquialgia, contratura no braço, dorsalgia, cervicalgia, contratura muscular no pescoço, escapulalgia, espasmo muscular da região escapular, tendinite do supraespinhoso, doenças dos tecidos moles do ombro
Jing	Tai Yang	ID	Jianwaishu	14	-	-	0,3	0,7	-	-	03	07	00	00	C8, T1	XI par craniano, C3, C4, C5	dispersa o Vento, dispersa o Frio, elimina a dor, alivia a rigidez das articulações	dor no ombro, escapulalgia, braquialgia, sensação de frio no braço, rigidez cervical, dorsalgia, lombalgia, dor no cotovelo, sensação de frio no cotovelo, paralisia das extremidades superiores
Jing	Tai Yang	ID	Jianzhongshu	15	-	-	0,3	0,6	-	-	05	10	00	15	C7, C8	XII par craniano, C3, C4	dispersa o Calor, transforma a Umidade, transforma a mucosidade, reduz a febre, difunde o Qi do Fei, alivia a tosse, alivia a asma, melhora a acuidade visual	dor no ombro, escapulalgia, dorsalgia, rigidez cervical, cervicalgia, tosse, asma, bronquite, dispneia, bronquiectasia, hemoptise, hematêmese, visão borrada, febre
Jing	Tai Yang	ID	Tianchuang	16	-	-	-	-	0.3	0,7	03	05	00	10	C2, C3	XI par craniano, C2, C3, C4, C5	dispersa o Calor, transforma a Umidade, reduz a febre, alivia a dor de garganta, melhora a acuidade auditiva, induz a reanimação	cervicalgia, rigidez cervical, surdez, tinido, hipertireoidismo, dor de garganta, secura na garganta, amigdalite, afasia, afonia, bócio, resfriado, afonia súbita, hipertensão arterial, esquizofrenia, inflamação da bochecha
Jing	Tai Yang	ID	Tianrong	17	-	-	-	-	0.5	0,8	00	03	03	05	C2, C3	V par craniano, VII par craniano	dispersa o Calor, transforma a Umidade, reduz a febre, alivia o edema, umedece a garganta, remove a obstrução de Qi dos canais, harmoniza a circulação de Qi, ativa os colaterais, melhora a circulação de Xue	cervicalgia, cisto cervical, adenite cervical, dor cervical, deglutição difícil, espasmo dos músculos da garganta, sensação de corpo estranho na garganta, afonia, amigdalite, dor precordial, faringite, surdez, tinido, parotidite, bócio, asma, tosse severa, otite média, edema na bochecha
Jing	Tai Yang	ID	Quanliao	18	-	-	-	-	0,2	0,3	00	00	00	00	V par craniano	V par craniano, VII par craniano	dispersa o Vento, dispersa o Calor, dispersa o Frio, reduz a febre, ativa os canais, remove a estase de Xue, elimina a dor, acalma a Mente, analgesia para cirurgias do crânio	paralisia facial, odontalgia, gengivite, neuralgia do trigêmeo, espasmo facial, caxumba, dor na face, blefaroespasmo, esclerótica ictérica, edema na bochecha
Jing	Tai Yang	ID	Tinggong	19	-	-	-	-	0.5	1,0	03	05	00	10	V par craniano	-	acalma a Mente, beneficia a Mente, alivia a dor, alivia os espasmos, harmoniza o Qi da audição, alivia o tinido, reduz a febre, ativa os colaterais, remove a obstrução de Qi dos vasos sanguíneos, remove a obstrução de Xue dos vasos sanguíneos	tinido, surdez, surdo-mudez, otite média, otite externa, otorreia, otalgia, odontalgia, parotidite, paralisia facial, enfraquecimento temporomandibular, trismo, tontura, vertigem, convulsão, distúrbio mental, esquizofrenia
Jing	Tai Yang	B	Jingming	01	-	-	0,3	0,5	-	-	00	00	00	00	V par craniano	VII par craniano	dispersa o Vento, dispersa o Calor, melhora a acuidade visual, elimina a dor, alivia o prurido, cessa o lacrimejamento, tonifica o Wei Qi	conjuntivite, miopia, hipermetropia, astigmatismo, ceratite, ceratoleucoma, ceratite, retinite, atrofia do nervo óptico, neurite óptica, estrabismo, opacidade do vítreo, cegueira noturna, daltonismo, inflamação ocular, dor ocular, hiperemia da conjuntiva, secura nos olhos, glaucoma, lacrimejamento, neuralgia oftálmica, prurido no ângulo interno dos olhos, visão borrada, paralisia facial, pterígeo…
Jing	Tai Yang	B	Zanzhu	02	1,0	1,5	0,3	0,5	-	-	00	00	00	00	V par craniano	VII par craniano	dispersa o Vento, dispersa o Calor, reduz a febre, clareia a visão, alivia a dor	cefaleia frontal, dor na região supra-orbital, conjuntivite, espirro, sinusite frontal, blefaroespasmo, espasmo facial, lacrimejamento, cegueira noturna, miopia, glaucoma, blefarite, ceratoleucoma, trigemealgia, neuralgia oftálmica, visão borrada, vertigem, nistagmo
Jing	Tai Yang	B	Meichong	03	0,3	0,5	-	-	-	-	00	00	00	00	V par craniano	VII par craniano	dispersa o Vento, reduz a febre, alivia a depressão mental	cefaleia frontal, obstrução nasal, vertigem, tontura, doenças oculares, epilepsia, convulsão, lacrimejamento, conjuntivite, hiperemia da conjuntiva, inflamação ocular, neuralgia do trigêmeo
Jing	Tai Yang	B	Quchai	04	0,3	0,5	-	-	-	-	03	05	00	10	V par craniano	VII par craniano	dispersa o Vento, reduz a febre, melhora a acuidade visual	cefaleia frontal, obstrução nasal, epistaxe, vertigem, doenças oculares, neurite óptica, cegueira, falha na visão, visão borrada, visão borrada, asma, resfriado
Jing	Tai Yang	B	Wuchu	05	0,3	0,5	-	-	-	-	00	03	00	10	V par craniano	VII par craniano	dispersa o Vento, domina o Vento Interno, reduz a febre, melhora a acuidade visual, restaura a consciência, acalma a Mente, desobstrui a circulação de Qi nos canais e colaterais	cefaleia, epilepsia, convulsão, tontura, vertigem, visão borrada, rinite, epistaxe, rigidez na coluna lombar, doenças febris, cegueira, glaucoma, conjuntivite
Jing	Tai Yang	B	Chengguang	06	0,3	0,5	-	-	-	-	00	03	00	10	C2, C3	-	dispersa o Vento, dispersa o Calor, reduz a febre, clareia a visão, abre os orifícios, cessa as convulsões, desobstrui a circulação de Qi nos canais e colaterais, transforma a Fleuma	cefaleia, visão borrada, vertigem, doenças febris sem transpiração, rinite, obstrução nasal, secreção nasal, resfriado, glaucoma, miopia, náusea, desvio da boca
Jing	Tai Yang	B	Tongtian	07	0,3	0,5	-	-	-	-	00	03	00	10	C2, C3	-	dispersa o Vento, reduz a febre, clareia a visão, limpa o nariz, abre os orifícios, acalma a Mente, induz a reanimação, interrompe as convulsões, ativa os canais, ativa os colaterais	cefaleia do vertex, cefaleia, rigidez cervical, rinite, tontura, vertigem, sinusite, obstrução nasal, secreção nasal, epistaxe, rinorreia, pólipo nasal, doenças oculares, visão borrada, convulsão, epilepsia, desmaio, psicose, confusão mental, hemiplegia
Jing	Tai Yang	B	Luoque	08	0,3	0,5	-	-	-	-	03	05	00	10	C2, C3	VII par craniano	dispersa o Vento, transforma a Fleuma, melhora a acuidade visual, acalma a Mente, alivia convulsões, induz a reanimação	cefaleia do vertex, rinite, epistaxe, obstrução nasal, doenças oculares, glaucoma, dor ocular, hiperemia da conjuntiva, miopia, epilepsia, convulsão, visão borrada, tontura, vertigem, tinido, paralisia facial, bócio, vômito, esquizofrenia, desmaio
Jing	Tai Yang	B	Yuzhen	09	0,3	0,5	-	-	-	-	03	05	00	15	C2, C3	VII par craniano	dispersa o Vento, melhora a acuidade visual, desobstrui a circulação de Qi nos canais e colaterais, ativa os canais, ativa os colaterais, elimina a dor	cefaleia do vertex, cefaleia occipital, cervicalgia, obstrução nasal, neurite óptica, dor ocular, glaucoma, miopia, visão borrada, conjuntivite, vertigem
Jing	Tai Yang	B	Tianzhu	10	-	-	-	-	0.5	1,0	05	10	03	05	C3	XI par craniano, C2, C3, C4, C5	dispersa o Vento, dispersa o Calor, dispersa o Frio, transforma a mucosidade, reduz a febre, acalma a Mente, fortalece a Mente, alivia a dor, beneficia a visão, abre os orifícios, nutre o cérebro, nutre as medulas, relaxa os músculos, relaxa os tendões, fortalece os músculos, fortalece os tendões	cefaleia do vertex, cefaleia occipital, cervicalgia, rigidez cervical, dor no ombro, dorsalgia, diminuição da acuidade visual, lombalgia, resfriado, dor de garganta, edema na garganta, obstrução nasal, doenças febris, faringite, miopia, alterações menstruais, vertigem, doenças neurológicas, doenças psiquiátricas, insônia, epilepsia, esquizofrenia, histeria, memória fraca, neurastenia, falta de co…
Jing	Tai Yang	B	Dazhu	11	-	-	0,5	0,8	-	-	03	07	00	10	T1	XI par craniano, C3, C4, C5, T1, T2, T3, T4	dispersa o Vento, dispersa o Calor, dispersa o Frio, elimina a dor, alivia a rigidez das articulações, favorece a circulação do Xue, nutre o Xue, fortalece os ossos, harmoniza o Qi do tórax, harmoniza o Qi do Fei, difunde o Qi do Fei	cefaleia, cervicalgia, rigidez cervical, lombalgia, dor no ombro, escapulalgia, dorsalgia, gonalgia, dor de garganta, resfriado, febre, febre sem sudorese, doenças pulmonares, doenças pleurais, tosse, bronquite, pneumonia, pleurisia, parestesia nas mãos, parestesia nos pés, tuberculose óssea, convulsão, epilepsia, malária, artrite
Jing	Tai Yang	B	Fengmen	12	-	-	0,5	0,8	-	-	03	05	00	15	T2	XI par craniano, C3, C4, C5, T1, T2, T3, T4	dispersa o Vento, dispersa o Calor, dispersa o Frio, transforma a Umidade, remove edemas, reduz o Calor, harmoniza o Qi, superficializa o Qi, harmoniza o Qi do tórax, harmoniza o Qi do Fei, difunde o Qi do Fei, regula o Qi do Fei, liberta o exterior, regula o Qi defensivo, regula o Qi nutritivo	cefaleia, cervicalgia, rigidez cervical, lombalgia, dorsalgia, dor no ombro, distensão do ombro, doenças dos tecidos moles do ombro, febre, pneumonia, pleurisia, bronquite, asma, tosse, resfriado, urticária, coriza, gripe
Jing	Tai Yang	B	Feishu	13	-	-	0,5	0,8	-	-	03	05	05	15	T3	XI par craniano, C3, C4, C5, T1, T2, T3, T4	dispersa o Vento, dispersa o Calor, dispersa o Frio, reduz a febre, nutre o Yin, limpa o Calor-Vazio do Fei, harmoniza o Qi do Jiao superior, recupera a perda de Qi por esforços, harmoniza o Qi do tórax, harmoniza o Qi do Fei, difunde o Qi do Fei, tonifica o Qi do Fei, regula o Qi do Fei, regula o Qi defensivo, regula o Qi nutritivo, cessa a tosse	doenças pulmonares, resfriado, tosse, bronquite, asma, dispneia, respiração curta, pleurisia, hemoptise, tuberculose pulmonar, sensação de frio nas costas, dor nas costas, rinorreia, pneumonia, febre vespertina, dor torácica, plenitude torácica, sudorese noturna, sudorese espontânea
Jing	Tai Yang	B	Jueyinshu	14	-	-	0,5	0,8	-	-	03	05	10	20	T4	XI par craniano, C3, C4, C5, T1, T2, T3, T4, T5	regula o Qi do Fei, regula o Qi do Xin, regula o Qi do Wei, trata vômitos, harmoniza o Qi do Xin, tonifica o Qi do Xin, acalma o Qi do Xin, acalma a Mente, harmoniza o Qi do corpo, ativa a circulação de Xue nos canais, ativa a circulação de Xue nos colaterais	cefaleia do vertex, doenças cardíacas, doenças coronarianas, miocardite, dor precordial, arritmia, taquicardia, palpitação, ansiedade, estupor, tosse, tosse com catarro, vômito, neurastenia, opressão torácica, neuralgia intercostal, náusea, espasmo do estômago, gastrite, úlcera gástrica
Jing	Tai Yang	B	Xinshu	15	-	-	0,5	0,8	-	-	03	05	00	10	T5	XI par craniano, C4, C5, C6, T5, T6	dispersa o Calor, estimula o cérebro, clareia a Mente, fortalece a Mente, acalma a Mente, nutre a Mente, harmoniza o Qi do Xin, tonifica o Qi do Xin, harmoniza o Qi, harmoniza o Xue	doenças cardíacas, tosse, dor precordial, arritmia, taquicardia, palpitação, memória fraca, emissão noturna, hemoptise, neuralgia intercostal, sudorese noturna, amnésia, distúrbio mental, retardamento mental em crianças, depressão, ansiedade, estupor, neurastenia, insônia, psicose, histeria, irritabilidade, esquizofrenia, epilepsia, melancolia
Jing	Tai Yang	B	Dushu	16	-	-	0,5	0,8	-	-	03	05	10	20	T6	XI par craniano, C3, C4, C6, C7, C8, T6, T7	refresca o Calor do Xue, promove a circulação de Xue, harmoniza o Qi do tórax, fortalece o diafragma, regula o Qi do Xin, regula o Qi do Xin	endocardite, pericardite, miocardite, dor precordial, dor abdominal, taquicardia, hipertensão arterial, dispneia, espasmo do diafragma, gastralgia, gastrite, úlcera gástrica, espasmo do estômago, mastite, alopecia, prurido, psoríase, borborigmo, eructação, dor torácica, gripe, febre
Jing	Tai Yang	B	Geshu	17	-	-	0,5	0,8	-	-	03	05	05	15	T7	XI par craniano, C3, C4, C6, C7, C8, T7, T8	refresca o Calor do Xue, regula a circulação de Xue, promove a circulação de Xue, harmoniza a circulação de Xue, nutre o Xue, harmoniza o Qi do tórax, fortalece o diafragma, harmoniza o Qi do Wei, harmoniza o Qi do Pi, nutre o Yin, forma o Jin Ye, transforma a Umidade, promove a reanimação	anemia, doenças hemorrágicas crônicas, espasmo do diafragma, paralisia do diafragma, dor torácica, plenitude torácica, estenose esofágica, plenitude epigástrica, vômito, náusea, tosse, tosse espasmódica, asma, hemoptise, hematêmese, soluço, eructação, tuberculose dos nódulos linfáticos, dor precordial, espasmo do esôfago, câncer gástrico, febre vespertina, sudorese noturna, deglutição difícil, ur…
Jing	Tai Yang	B	Ganshu	18	-	-	0,5	0,8	-	-	03	05	05	15	T9	XI par craniano, C3, C4, C6, C7, C8, T9, T10	refresca o Calor do Xue, nutre o Xue, harmoniza o Xue, acalma a Mente, harmoniza o Qi, domina o Vento Interno, fortalece a visão, clareia a visão, pacifica o Wei, alivia a depressão mental, harmoniza o Qi do Gan, harmoniza o Qi do Dan, tonifica o Qi do Gan, tonifica o Qi do Dan, afasta a Umidade do Gan, afasta a Umidade do Dan	hepatite, hepatomegalia, doenças gástricas, epigastralgia, refluxo, náusea, cefaleia, tosse de origem hepática, hemoptise, icterícia, opressão torácica que melhora com suspiros, intercostalgia, distensão epigástrica, lombalgia, dor no hipocôndrio, epistaxe, colecistite, doenças oculares, dor ocular, edema ocular, cegueira noturna, glaucoma, visão borrada, hiperemia da conjuntiva, miopia, afecções…
Jing	Tai Yang	B	Danshu	19	-	-	0,5	0,8	-	-	03	05	05	15	T10	XI par craniano, C3, C4, C6, C7, C8, T10, T11	transforma a Umidade, dispersa o Calor, refresca o Fogo do Dan, refresca o Fogo do Gan, limpa o Fogo do Dan, limpa o Fogo do Gan, harmoniza o Qi do Gan, harmoniza o Qi do Dan, harmoniza o Qi do Wei, pacifica o Wei, harmoniza a circulação de Qi, relaxa o diafragma, clareia a visão, alivia a sensação de peso no tórax, regula o Qi do Jiao Médio	colecistite, hepatite, gastrite, espasmo do esôfago, distensão abdominal, palpitação, insônia, dor no hipocôndrio, dor torácica,
Jing	Tai Yang	B	Pishu	20	-	-	-	-	0.5	0,8	03	07	05	20	T11	C6, C7, C8, T9, T10, T11, T12	transforma a Umidade, drena a umidade, tonifica o Qi, harmoniza o Qi, harmoniza o Qi do Pi, harmoniza o Qi do Wei, harmoniza o Qi do Gan, harmoniza o Qi do Jiao Médio, nutre o Xue, harmoniza o Xue, harmoniza o Yong Qi, tonifica o Yong Qi, promove a digestão, ascende o Qi para a cabeça	gastrite, prolapso do estômago, úlcera gástrica, úlcera duodenal, epigastralgia, hepatite, enterite, icterícia, melena, náusea, vômito, disenteria, diarreia, anorexia, indigestão, anemia, edema, urticária, doenças crônicas, distensão abdominal, paralisia dos músculos abdominais, hepatomegalia, esplenomegalia, doenças hemorrágicas crônicas, metrorragia, prolapso uterino, cansaço, fraqueza nos memb…
Jing	Tai Yang	B	Weishu	21	-	-	-	-	0.5	0,8	03	07	05	20	T12	C6, C7, C8, T12, L1	transforma a Umidade, drena a mucosidade, tonifica o Qi do Wei, harmoniza o Qi do Wei, tonifica o Qi do Jiao Médio, harmoniza o Qi do Jiao Médio, alivia a retenção de alimentos, harmoniza a inversão de Qi do Wei, nutre o Xue	gastrite, gastralgia, úlcera gástrica, epigastralgia, distensão epigástrica, espasmo do piloro, prolapso do estômago, pancreatite, hepatite, enterite, cirrose hepática, anorexia, borborigmo, vômito, náusea, soluço, refluxo, digestão lenta, indigestão, diarreia, dor abdominal, dor no hipocôndrio, dor torácica, dor ao longo da coluna vertebral
Jing	Tai Yang	B	Sanjiaoshu	22	-	-	-	-	0.5	0,8	03	07	00	15	L1	C6, C7, C8, L1, L2	transforma a Umidade, tonifica o Qi do Shen, harmoniza o Qi do Sanjiao, clareia o Sanjiao, regula o Qi do Sanjiao, harmoniza a via das águas, regulariza a transformação dos fluidos do Jiao Inferior, regula o Qi	gastrite, enterite, retenção urinária, enurese, dor à micção, ascite, edema na perna, diarreia, indigestão, vômito, disenteria, fezes com alimentos não digeridos, hepatite, cirrose hepática, borborigmo, distensão abdominal, lombalgia, dor no baixo ventre, rigidez na coluna lombar, rigidez na coluna dorsal, neurastenia, cefaleia, vertigem, nefrite, cistite, distúrbio mental
Jing	Tai Yang	B	Shenshu	23	-	-	-	-	0.8	1,0	03	07	05	20	L2	C6, C7, C8, L1, L2, L3	transforma a Umidade, tonifica o Qi do Shen, tonifica o Yang do Shen, tonifica o Yuan Qi, tonifica o Jing, tonifica os ossos, tonifica a Medula, harmoniza a via das águas, fortalece a recepção do Qi no Shen, reforça a lombar, reforça o joelho, fortalece o cérebro, melhora a acuidade auditiva, melhora a acuidade visual, nutre o Yin, nutre o Xue, beneficia o Fei	nefrite, nefroptose, enurese, cólica renal, lombalgia, urolitíase, lesão nos tecidos moles da região lombar, calvície, alopecia, edema, priapismo, perda da libido, espermatorreia, emissão seminal, impotência sexual, infertilidade, menstruação irregular, leucorreia, diarreia crônica, tinido, surdez, otite, infecção no ouvido, visão borrada, visão fraca, secura nos olhos, asma, anemia, artrite, ost…
Jing	Tai Yang	B	Qihaishu	24	-	-	-	-	0.8	1,0	03	07	00	00	L3	C6, C7, C8, L3, L4	harmoniza o Qi, harmoniza o Xue, desobstrui a circulação de Qi nos canais e colaterais, ativa os canais, ativa os colaterais, fortalece a coluna lombar, regula o Xue no Jiao Inferior	lombalgia, dismenorreia, menstruação irregular, hemorragia uterina disfuncional, impotência sexual, emissão seminal, ejaculação precoce, cistite, enurese, hemorroida, asma, paralisia das extremidades inferiores
Jing	Tai Yang	B	Dachangshu	25	-	-	-	-	0.8	1,0	03	07	05	20	L4	L4	regula o Qi do Wei, regula o Qi do Dachang, regula o Qi do Xiaochang, move as fezes, dispersa o Calor, fortalece a coluna lombar, fortalece o joelho, drena a Umidade do Dachang, drena a umidade do Xioachang, regula o fluxo de Qi no abdome, alivia a estagnação de Qi no abdome, alivia o edema, alivia a sensação de plenitude	lombalgia, ciatalgia, torção lombar, dor na articulação sacrilíaca, disenteria, diarreia, enterite, borborigmo, constipação, distensão abdominal, dor abdominal, flatulência, paralisia das extremidades inferiores, fraqueza nos membros inferiores, dor à evacuação, dor à micção, dificuldade para defecar, disúria
Jing	Tai Yang	B	Guanyuanshu	26	-	-	-	-	0.8	1,0	03	07	00	15	L4, L5	L4, L5	transforma a Umidade, drena a umidade, dispersa o Calor, dispersa o Frio, fortalece a coluna lombar, fortalece o joelho, harmoniza o Qi do Jiao Inferior, regula a passagem das águas no Jiao Inferior, regula os orifícios inferiores, tonifica o Qi do Shen, harmoniza o Qi do Dachang, umedece o Dachang, harmoniza o Qi do Xiaochang, umedece o Xiaochang	lombalgia, ciatalgia, enterite crônica, diarreia, poliúria, disúria, enurese, cistite, diabetes, anemia, distensão abdominal, dor no baixo ventre, massa abdominal, peritonite crônica, disenteria
Jing	Tai Yang	B	Xiaochangshu	27	-	-	-	-	0.8	1,0	03	07	05	20	L5, S1	L5, S1	transforma a Umidade, dispersa o Calor, elimina a Umidade do Jiao Inferior, elimina o Calor do Jiao Inferior, harmoniza a via das águas, harmoniza o Qi do Xiaochang, estimula a função do Xiaochang, separa o Qi límpido do turvo, aumenta o Qi do Pangguang, comanda o Qi do Pangguang, aumenta a diurese, estabiliza o Jing	lombalgia, ciatalgia, sacroileíte, doenças da articulação sacrilíaca, doença inflamatória pélvica, enterite, peritonite, dor abdominal inferior, distensão abdominal inferior, leucorreia, fezes líquidas, disenteria, borborigmo, muco nas fezes, constipação, cefaleia, secura na boca, disúria, enurese noturna, retenção urinária, disúria, sensação de queimação ao urinar, hematúria, urina turva, esperm…
Jing	Tai Yang	B	Pangguangshu	28	-	-	-	-	0.8	1,0	03	07	05	20	S1, S2	L5, S1, S2	dispersa o Calor, elimina as estagnações, transforma a Umidade do Pangguang, dispersa o Calor do Pangguang, harmoniza o Qi do Pangguang, limpa a passagem das águas no Jiao Inferior, regula a passagem das águas no Jiao Inferior, fortalece a coluna lombar, fortalece o Qi do Jiao Inferior, elimina a dor, regula o Yang do Shen, promove a micção, promove a função do sistema reprodutivo	lombalgia, ciatalgia, sacroileíte, sacralgia, rigidez na coluna lombar, diarreia, constipação, diabetes, sensação de queimação ao urinar, disúria, polaciúria, retenção urinária, urina turva, enurese, glicosúria, doenças genitourinárias
Jing	Tai Yang	B	Zhonglushu	29	-	-	-	-	0.8	1,0	03	07	00	15	S2, S3	L5, S1, S2	dispersa o Vento, dispersa o Frio, alivia a rigidez dos músculos, fortalece a coluna lombar, melhora a circulação de Xue, regula o Qi do Xiaochang, regula o Qi do Dachang, alivia a estagnação de Qi no abdome, alivia as massas abdominais	lombalgia, ciatalgia, sacralgia, lombossacralgia, rigidez na coluna lombar, dor no baixo ventre, rigidez no baixo ventre, diabetes, disenteria, enterite, dor de hérnia
Jing	Tai Yang	B	Baihuanshu	30	-	-	-	-	0.8	1,0	03	05	00	10	L5, S1, S2	L5, S1, S2	transforma a Umidade, dispersa o Calor, estabiliza o Qi dos orifícios inferiores, estabiliza o Jing, regula o Qi do Jiao Inferior, regula a menstruação, regula o Dai Mai	lombalgia, ciatalgia, sacralgia, frio na região lombar, dor no quadril, menstruação irregular, endometrite, doenças ginecológicas, leucorreia, enurese, hérnia, emissão seminal, incontinência fecal, espasmo anal, doenças no ânus, constipação, tenesmo, disúria, sequela de paralisia infantil
Jing	Tai Yang	B	Shangliao	31	-	-	-	-	0.8	1,0	03	07	05	20	S1	S1	transforma a Umidade, dispersa o Calor, estabiliza o Jing, fortalece o Xue, nutre o Shen, fortalece a coluna lombar, fortalece o joelho, harmoniza o Qi do Jiao Inferior, harmoniza o Qi do Útero, regula o Qi do Jiao Inferior, regula o Qi do Útero	lombalgia, ciatalgia, sacralgia, sacroileíte, fraqueza na região lombar, fraqueza no joelho, doenças na região lombossacra, doenças genitourinárias, leucorreia, alterações menstruais, dismenorreia, prolapso uterino, indução ao parto, esterilidade feminina, orquite, prostatite, impotência sexual, espermatorreia, disúria, dificuldade para defecar, incontinência urinária, constipação, peritonite, pa…
Jing	Tai Yang	B	Ciliao	32	-	-	-	-	0.8	1,0	03	07	05	20	S2	S2	transforma a Umidade, dispersa o Calor, estabiliza o Jing, fortalece o Xue, nutre o Shen, fortalece a coluna lombar, fortalece o joelho, harmoniza o Qi do Jiao Inferior, harmoniza o Qi do Útero, regula a menstruação, cessa a leucorreia	lombalgia, ciatalgia, sacralgia, sacroileíte, fraqueza na região lombar, fraqueza no joelho, doenças genitourinárias, leucorreia, menstruação irregular, infertilidade feminina, dismenorreia, prolapso uterino, prolapso do ânus, indução ao parto, orquite, prostatite, impotência sexual, espermatorreia, disúria, emissão noturna, distúrbio mental, incontinência urinária, constipação, peritonite, dor r…
Jing	Tai Yang	B	Zhongliao	33	-	-	-	-	0.8	1,0	03	07	00	10	S3	L5, S1, S2	transforma a Umidade, dispersa o Calor, estabiliza o Jing, fortalece o Xue, tonifica o Qi do Shen, fortalece a coluna lombar, fortalece o joelho, harmoniza o Qi do Jiao Inferior, harmoniza o Qi do Útero	lombalgia, sacroileíte, doenças na região lombossacra, fraqueza na região lombar, fraqueza no joelho, doenças genitourinárias, leucorreia, menstruação irregular, infertilidade feminina, dismenorreia, enurese, prolapso uterino, indução ao parto, orquite, prostatite, impotência sexual, disúria, emissão seminal, incontinência urinária, constipação, peritonite, diarreia, dor reumática nas extremidade…
Jing	Tai Yang	B	Xialiao	34	-	-	-	-	0.8	1,0	05	07	00	10	S4	L5, S1, S2	transforma a Umidade, dispersa o Calor, estabiliza o Jing, fortalece o Xue, tonifica o Qi do Shen, fortalece a coluna lombar, fortalece o joelho, harmoniza o Qi do Jiao Inferior, harmoniza o Qi do útero	lombalgia, sacroileíte, doenças na região lombossacra, distensão na região lombar, fraqueza no joelho, doenças genitourinárias, leucorreia, cólica periumbilical, infertilidade feminina, disúria, estrangúria, urina turva, dor abdominal inferior, disenteria, prolapso uterino, indução ao parto, impotência sexual, constipação, peritonite, orquite, paralisia das extremidades inferiores, sequela de par…
Jing	Tai Yang	B	Huiyang	35	-	-	-	-	0.8	1,0	03	07	00	10	S4, S5	L5, S1, S2	transforma a Umidade, dispersa o Calor, regula o Qi do Jiao Inferior, regula o Qi do Dachang	sacralgia, hemorroida, leucorreia, dor abdominal, impotência sexual, fezes sanguinolentas, diarreia, disenteria, priapismo, algomenorreia
Jing	Tai Yang	B	Chengfu	36	-	-	-	-	1,5	2,5	00	03	05	20	S2	L5, S1, S2	regula o Qi, regula a circulação de Xue, relaxa os tendões	lombalgia, ciatalgia, constipação, hemorroida, dificuldade para defecar, parestesia nas extremidades inferiores, paralisia das extremidades inferiores, fraqueza nos membros inferiores, dor na região glútea, dor no cóccix, dor no quadril, oligúria, uretrite, disúria, retenção urinária, endometrite, dor nos órgãos genitais, tumores nas nádegas, inflamações nas nádegas
Jing	Tai Yang	B	Yinmen	37	-	-	-	-	1,5	2,5	03	05	05	20	S2	L5, S1, S2	aquece os canais, limpa os colaterais, dispersa o Frio, elimina a dor, relaxa os tendões	lombalgia, ciatalgia, parestesia nas extremidades inferiores, paralisia das extremidades inferiores, fraqueza nos membros inferiores, dor nas extremidades inferiores, dor na região glútea, edema na região glútea, dor na articulação do quadril, cefaleia occipital, hemiplegia
Jing	Tai Yang	B	Fuxi	38	-	-	-	-	0.5	1,0	03	07	00	10	S2	L5, S1, S2	limpa os canais, limpa os colaterais, ativa os canais, ativa os colaterais, alivia a rigidez dos músculos, alivia a rigidez das articulações	lombalgia, ciatalgia, parestesia nas extremidades inferiores, paralisia das extremidades inferiores, parestesia na região glútea, parestesia na região femoral, retração dos tendões da região poplítea, constipação, gastroenterite aguda, cistite, retenção urinária
Jing	Tai Yang	B	Weiyang	39	-	-	-	-	0.5	1,0	03	07	00	10	S2	L5, S1, S2	transforma a Umidade, dispersa o Calor, dispersa o Vento, regula a circulação de Xue, drena os canais, promove a micção, abre a via das águas, harmoniza a via das águas no Jiao Inferior, fortalece o Qi do Pangguang	lombalgia, rigidez na coluna lombar, nefrite, cistite, incontinência urinária, anuria, disúria, quilúria, enurese, litíase renal, sensação de queimação ao urinar, gonalgia, edema no pé, edema no joelho, edema no tornozelo, edema na perna, contratura no pé, contratura no joelho, contratura na perna, câimbra no pé, câimbra na perna, dor na perna, dor no pé, espasmo do músculo gastrocnêmio, dor abdo…
Jing	Tai Yang	B	Weizhong	40	-	-	-	-	0.5	1,0	03	05	03	05	S2	L4, L5, S1, S2, S3	relaxa os músculos, relaxa os tendões, remove a obstrução de Qi dos vasos sanguíneos, elimina a estase de Xue, refresca o Calor do Xue, dispersa o Calor, acalma o feto, dispersa o Vento, fortalece a coluna lombar, fortalece o joelho, transforma a Umidade	lombalgia, ciatalgia, entorse lombar aguda, dorsalgia, resfriado, paralisia das extremidades inferiores, transtorno motor nos membros inferiores, atrofia muscular nos membros inferiores, transtornos motores da articulação do quadril, gonalgia, artrite do joelho, insolação, exaustão por Calor, hemiplegia, gastroenterite aguda, colite espasmódica, espasmo do músculo gastrocnêmio, polaciúria, disúri…
Jing	Tai Yang	B	Fufen	41	-	-	0,5	0,8	-	-	03	07	00	10	T2	XI par craniano, C3, C4, C5	dispersa o Vento, dispersa o Frio, alivia a rigidez dos músculos, ativa os colaterais	dor no ombro, rigidez no ombro, dor cervical, rigidez cervical, dorsalgia, rigidez na coluna dorsal, neuralgia intercostal, paralisia das extremidades superiores, edema no cotovelo, edema no braço, entorpecimento do braço, entorpecimento do cotovelo, resfriado, bronquite, pneumonia
Jing	Tai Yang	B	Pohu	42	-	-	0,5	0,8	-	-	03	05	00	15	T3	XI par craniano, C3, C4, C5	dispersa o Calor do Fei, harmoniza o Qi do Fei, difunde o Qi do Fei, difunde o Qi do Fei, regula o Zong Qi, alivia a tosse, alivia a asma, recupera o Po	dor no ombro, escapulalgia, cervicalgia, rigidez cervical, rigidez escapular, rigidez no ombro, dorsalgia, rigidez na coluna dorsal, tristeza, mágoa, depressão, bronquite, dispneia, tosse, asma, pleurisia, resfriado, pneumonia, hemoptise, tuberculose pulmonar, atelectasia
Jing	Tai Yang	B	Gaohuangshu	43	-	-	0,5	0,8	-	-	03	15	15	30	T4	XI par craniano, C3, C4, C5	fortalece o Qi do Pi, fortalece o Qi do Fei, afasta a Mucosidade, harmoniza o Qi do Fei, nutre o Yin do Fei, harmoniza o Qi, tonifica o Qi, harmoniza o Xue, tonifica o Xue, nutre o Yin Qi, tonifica o Qi, umedece a Secura, tonifica o Qi do Shen, nutre o Jing, acalma a Mente, revigora a Mente, cessa a tosse, acalma a tosse	asma, pleurisia, bronquite, hemoptise, tuberculose pulmonar, hematêmese, febre vespertina, tosse, dispneia, fraqueza generalizada, doenças crônicas, doenças quase incuráveis, cansaço, vômito, soluço, dor torácica, lombalgia, sudorese noturna, perda da libido, impotência sexual, emissão seminal, indigestão, amnésia, memória fraca, sonhos excessivos, neurastenia, ansiedade, esquizofrenia
Jing	Tai Yang	B	Shentang	44	-	-	0,5	0,8	-	-	07	15	00	10	T5	XI par craniano, C3, C4, C5	harmoniza a circulação de Qi, regula o Qi do Fei, regula o Qi do Wei, harmoniza o Qi do Xin, acalma o Qi do Xin, dispersa o Calor do Xin, harmoniza o Qi do tórax, alivia a asma, acalma a Mente, clareia a Mente	doenças cardíacas, taquicardia, dor precordial, sensação de choque no peito, dorsalgia, escapulalgia, lombalgia, inflexibilidade na musculatura dorsal, sensação de opressão no tórax, sensação de opressão no abdome, distensão abdominal, tosse, dispneia, asma, bronquite, palpitação, ansiedade, depressão, insônia, alterações emocionais
Jing	Tai Yang	B	Yixi	45	-	-	0,5	0,8	-	-	03	07	00	10	T6	XI par craniano, C3, C4	transforma a Umidade, dispersa o Calor, reduz a febre, dispersa o Vento, alivia a tosse, alivia a asma, fortalece o Qi do Pi, fortalece o Qi do Wei, harmoniza o Qi do Pi, harmoniza o Qi do Wei	pericardite, dor precordial, neuralgia intercostal, dor no ombro, dorsalgia, tosse, dispneia, asma, bronquite, visão borrada, soluço, malária, hepatite, doenças febris sem transpiração
Jing	Tai Yang	B	Geguan	46	-	-	0,5	0,8	-	-	03	07	00	15	T7	C6, C7, C8	dispersa o Calor, redireciona o Qi do Wei para baixo, regula o Qi do Wei, regula a circulação de Xue, promove a circulação de Xue	neuralgia intercostal, dorsalgia, cervicalgia, rigidez cervical, hemorragia gástrica, gastrite, úlcera gástrica, espasmo do esôfago, espasmo cardíaco, disfagia, vômito, náusea, soluço, eructação, refluxo
Jing	Tai Yang	B	Hunmen	47	-	-	0,5	0,8	-	-	03	07	00	15	T9	C6, C7, C8	dispersa o Calor, harmoniza o Qi do Gan, harmoniza o Qi do Wei, dispersa o Calor do Gan, dispersa o Calor do Dan, faz circular o Qi do Gan, acalma a Mente, regula o Xue, consolida o Hun	doenças hepáticas, doenças biliares, gastralgia, gastrite, colecistite, dorsalgia, dor torácica, sensação de plenitude no tórax, sensação de plenitude no hipocôndrio, vômito, diarreia, pleurisia, lombalgia, irritabilidade, depressão, insônia, choro incontrolável, riso incontrolável, alterações emocionais
Jing	Tai Yang	B	Yanggang	48	-	-	0,5	0,8	-	-	03	07	00	15	T10	C6, C7, C8	dispersa o Calor, transforma a Umidade, dispersa o Calor do Dan, regula o Qi do Jiao Médio	hepatite, gastrite, espasmo do estômago, enterite, dor abdominal, distensão abdominal, colecistite, icterícia, borborigmo, diabetes, disenteria, hematúria, dor no hipocôndrio
Jing	Tai Yang	B	Yishe	49	-	-	0,5	0,8	-	-	03	07	00	15	T11	C6, C7, C8	dispersa o Calor, transforma a Umidade, regula o Yang do Pi, fortalece o Yang do Pi, tonifica o Qi do Pi, estimula a memória, estimula a concentração	hepatite, gastrite, colecistite, enterite, flatulência, vômito, anorexia, disfagia, dispepsia, borborigmo, diabetes, diarreia, dor abdominal, distensão abdominal, icterícia, pensamentos obsessivos, memória fraca, falta de concentração
Jing	Tai Yang	B	Weicang	50	-	-	0,5	0,8	-	-	03	07	00	15	T12	C6, C7, C8	fortalece o Qi do Pi, tonifica o Qi do Shen, tonifica o Qi do Fei, regula o Qi do Wei, transforma a Umidade, regula o Qi, elimina a dor, recupera a perda de Qi por esforços	gastralgia, gastrite, úlcera gástrica, espasmo do estômago, epigastralgia, flatulência, constipação, diarreia, cirrose hepática, enterite, retenção de alimentos, dorsalgia, lombalgia, dor abdominal, distensão abdominal, anorexia, edema, dificuldade motora na cintura
Jing	Tai Yang	B	Huangmen	51	-	-	0,8	1,0	-	-	03	05	00	10	L1	C5, C6, C7, T12, L1	regula o Qi do Wei, regula o Qi do Dachang, regula o Qi do Xiaochang, remove a estase de Xue, remove as massas, regulariza o Qi do Sanjiao, controla o Qi no Jiao Superior, assegura a dispersão suave do Qi do Sanjiao para o Xin	lombalgia, mastite, paralisia das extremidades inferiores, hepatomegalia, esplenomegalia, dor abdominal, gastrite, úlcera gástrica, constipação, doenças mamárias, sensação de aperto na região abaixo do coração
Jing	Tai Yang	B	Zhishi	52	-	-	-	-	0.8	1,0	07	15	00	15	L2	C6, C7, C8	tonifica o Qi do Shen, tonifica o Jing, dispersa o Calor, promove a micção, interrompe emissões seminais, harmoniza a via das águas, transforma a Umidade, tonifica o Yang do Shen, reforça a lombar, reforça o joelho, reforça a força de vontade, desestagna o Qi do Shen	lombalgia, rigidez na coluna lombar, impotência sexual, espermatorreia, emissão seminal, priapismo, prostatite, eczema escrotal, enurese, micção frequente, paralisia das extremidades inferiores, gonalgia, fraqueza no joelho, nefrite, edema, disúria, falta de vontade, falta de determinação, menstruação irregular, gastrite, enterite, constipação
Jing	Tai Yang	B	Baohuang	53	-	-	-	-	0.8	1,0	07	15	00	15	L4, L5, S1	L4, L5, S1, S2	dispersa o Calor, promove a micção, tonifica o Qi da Pangguang, tonifica o Qi do Shen, fortalece o quadril, regula o Qi do Jiao Inferior, abre a via das águas	lombalgia, ciatalgia, sacralgia, borborigmo, distensão abdominal, dor abdominal, edema genital, orquite, cistite, uretrite, enterite, enurese, retenção urinária, disúria, sensação de queimação ao urinar, constipação, edema
Jing	Tai Yang	B	Zhibian	54	-	-	-	-	1,5	3,0	05	07	05	20	L1	L4, L5, S1, S2, S3	dispersa o Calor, transforma a Umidade, relaxa os tendões, fortalece a coluna lombar, fortalece o joelho, fortalece o quadril	lombalgia, ciatalgia, sacralgia, sacroileíte, fraqueza nos membros inferiores, paralisia das extremidades inferiores, dor nas extremidades inferiores, contratura dos glúteos, atrofia muscular dos glúteos, constipação, prolapso retal, disúria, edema escrotal, hemorroida, doenças ginecológicas, doenças no ânus
Jing	Tai Yang	B	Heyang	55	-	-	-	-	0.5	1,0	03	05	00	15	S2	L4, L5, S1, S2, S3	dispersa o Calor, transforma a Umidade, tonifica o Qi do Shen, regula a menstruação, interrompe o sangramento uterino	lombalgia, ciatalgia, rigidez na coluna lombar, paralisia das extremidades inferiores, dor nas extremidades inferiores, hemorragia uterina disfuncional, metrorragia, emissão noturna, gonalgia, endometrite, orquite, impotência sexual, hemorroida, dor de hérnia
Jing	Tai Yang	B	Chengjin	56	-	-	-	-	0.5	1,0	03	05	00	15	S1, S2	L5, S1, S2	dispersa o Calor, relaxa os músculos, relaxa os tendões, promove a circulação de Xue, resolve o edema, beneficia o pé, beneficia o calcanhar, elimina a dor	lombalgia, ciatalgia, contratura muscular lombar, gonalgia, sensação de peso nos joelhos, paralisia das extremidades inferiores, dor na face posterior da perna, parestesia na face posterior da perna, trombose venosa na perna, fraqueza nos músculos da panturrilha, espasmo do músculo gastrocnêmio, hemorroida, cefaleia, constipação, convulsão, tontura, epistaxe, rinite, calor na cabeça, enterite, do…
Jing	Tai Yang	B	Chengshan	57	-	-	-	-	0,7	1,0	03	05	05	15	L4	S1, S2	dispersa o Calor, dispersa o Vento, relaxa os tendões, harmoniza o Qi dos Fu, fortalece a coluna lombar, tonifica o Xue, beneficia o ânus, trata a hemorroida, regula o Qi do Dachang, regula o Qi do Xiaochang	lombalgia, ciatalgia, espasmo do músculo gastrocnêmio, dor na panturrilha, hemorroida, fissura anal, prolapso retal, prolapso uterino, constipação, dor nas extremidades inferiores, sensação de calor nos calcanhares, dor no calcanhar, paralisia das extremidades inferiores, beribéri, dismenorreia, sangue nas fezes, epistaxe, edema no joelho, dor de garganta, amigdalite, convulsão infantil, malária
Jing	Tai Yang	B	Feiram	58	-	-	-	-	0,7	1,0	03	07	00	10	S1	S1, S2	dispersa o Calor, dispersa o Vento, acalma o Fogo, beneficia o ânus, tonifica o Qi do Shen, harmoniza o Qi do Wei, limpa os colaterais, elimina a dor, dispersa o Qi perverso dos Colaterais	lombalgia, ciatalgia, dorsalgia, artrite reumatoide, gota, câimbra na panturrilha, dor na panturrilha, espasmo do músculo gastrocnêmio, hemorroida, cefaleia, nefrite, cistite, obstrução nasal, tontura, vertigem, epistaxe, dores articulares, edema, fraqueza nos membros inferiores, dor nas extremidades inferiores, convulsão, epilepsia, esquizofrenia, visão borrada, beribéri
Jing	Tai Yang	B	Flange	59	-	-	-	-	0.5	1,0	03	05	00	10	S1	L5, S1, S2	limpa os colaterais, alivia a rigidez das articulações, elimina a dor, reforça o Yang Quiao Mai, fortalece a coluna lombar, fortalece os membros inferiores, fortalece os músculos, facilita o movimento das pernas	lombalgia, sacralgia, cefaleia, sensação de peso na cabeça, neuralgia facial, talalgia, dor no tornozelo, inflamação no tornozelo, paralisia das extremidades inferiores, dor no maléolo lateral, edema no maléolo externo, dor pélvica, hemorroida, epistaxe, hipertensão arterial, convulsão infantil
Jing	Tai Yang	B	Kunlun	60	-	-	-	-	0.5	1,0	03	07	00	15	S1	L5, S1, S2	dispersa o Calor, dispersa o Vento, remove a obstrução de Qi dos canais, elimina a dor, fortalece a coluna lombar, fortalece o baixo-ventre, fortalece o joelho, tonifica o Qi do Shen, harmoniza o Qi do Útero, relaxa os músculos, relaxa os tendões, harmoniza a circulação de Xue, harmoniza a circulação de Qi	lombalgia, ciatalgia, contratura muscular lombar, dor no cóccix, dor abdominal, dorsalgia, paralisia das extremidades inferiores, dor no ombro, braquialgia, tontura, vertigem, tinido, cefaleia occipital, rigidez de pescoço, cervicalgia, torcicolo, retenção placentária, convulsão, epilepsia, doenças do tornozelo, afecções do calcanhar, dor no calcanhar, parto difícil, epistaxe, visão borrada, medo…
Jing	Tai Yang	B	Pushen	61	-	-	-	-	0.3	0,5	03	05	05	15	S1	-	dispersa o Vento, relaxa os músculos, relaxa os tendões, fortalece o cérebro, elimina a dor, resolve o edema, harmoniza a circulação de Qi, ativa os colaterais	lombalgia, dor no calcâneo, talalgia, fraqueza nos membros inferiores, paralisia das extremidades inferiores, atrofia muscular nos membros inferiores, dor na borda lateral do pé, parestesia na borda lateral do pé, dor no tornozelo, dor no pé, síncope, epilepsia, esquizofrenia, convulsão, convulsão infantil, paralisia cerebral, alucinações visuais, beribéri, artrite do joelho, espasmo do músculo g…
Jing	Tai Yang	B	Shenmai	62	-	-	-	-	0,2	0,3	03	07	00	10	S1	S1, S2	dispersa o Vento, dispersa o Calor, pacifica o Vento Interior, trata a epilepsia, dispersa o Fogo, dispersa o Frio, harmoniza a circulação de Qi nos colaterais, acalma a Mente, fortalece o cérebro, alivia a ansiedade, reanima estados de inconsciência, promove a circulação de Xue, beneficia a visão, relaxa os músculos, relaxa os tendões, elimina a dor, relaxa a lombar, abre o Yang Quiao Mai, regul…	lombalgia, ciatalgia, dor no pé, artrite no tornozelo, dor nas extremidades inferiores, edema nos membros inferiores, vertigem, síncope, tontura, visão borrada, dor ocular, hiperemia da conjuntiva, epilepsia, convulsão, amnésia, cefaleia occipital, meningite, doença de Menière, psicose, mania, insanidade, tinido, distúrbio mental, insônia, falta de lágrimas, AVE, beribéri, hemiplegia, mau posicio…
Jing	Tai Yang	B	Jinmen	63	-	-	-	-	0.3	0,5	03	05	05	20	S1	L5, S1, S2	dispersa o Vento, dispersa o Calor, pacifica o Vento Interior, dispersa o Calor do Pangguang, harmoniza a circulação de Qi nos canais, harmoniza a circulação de Qi, alivia a ansiedade, interrompe a dor	lombalgia, convulsão, convulsão infantil, epilepsia, esquizofrenia, mania, síncope, vertigem, sensação de queimação ao urinar, micção frequente, dor pélvica, dor nas extremidades inferiores, dor no dorso do pé, dor no maléolo lateral, desequilíbrio motor nas extremidades inferiores, parestesia no joelho
Jing	Tai Yang	B	Jinggu	64	-	-	-	-	0.3	0,5	03	07	00	10	S1	S1, S2	dispersa o Vento, dispersa o Calor, resolve a Fleuma que obstrui a Mente, acalma a Mente, alivia a ansiedade, harmoniza a circulação de Qi nos canais, harmoniza a circulação de Qi nos colaterais, fortalece a coluna, afasta o Xie Qi, elimina a dor, relaxa os tendões	lombalgia, lombalgia com sensação de fratura, torção lombar, rigidez cervical, cefaleia, epistaxe, hipertensão arterial, hiperemia da conjuntiva, visão borrada, ansiedade, esquizofrenia, epilepsia, euforia, medo, convulsão, convulsão infantil, síncope, doenças cardíacas, miocardite, taquicardia, palpitação, dores renais, pterígeo, sensação de queimação ao urinar, braquialgia, gonalgia, artrite do…
Jing	Tai Yang	B	Shugu	65	-	-	-	-	0.3	0,5	01	03	05	10	S1	S1, S2	dispersa o Vento, dispersa o Calor, pacifica o Vento Interior, acalma a Mente, promove a circulação de Xue, harmoniza a circulação de Qi	lombalgia, lombalgia com sensação de fratura, ciatalgia, dorsalgia, cefaleia, cefaleia occipital, rigidez cervical, epilepsia, vertigem, surdez, visão borrada, hiperemia da conjuntiva, hiperemia no canto interno dos olhos, dor ocular, dor nas extremidades inferiores, dor na panturrilha, confusão mental, mania, distúrbio mental, convulsão, esquizofrenia, dor no quinto dedo do pé, parestesia no qui…
Jing	Tai Yang	B	Zutonggu	66	-	-	-	-	0,2	0,3	03	05	00	10	S1	-	dispersa o Vento, dispersa o Calor, melhora a acuidade visual, acalma a Mente, descende o Qi do Fei, descende o Qi do Wei, harmoniza a circulação de Qi nos canais, harmoniza a circulação de Qi nos colaterais	cefaleia, rigidez cervical, epistaxe, asma, tosse, dispneia, visão borrada, vertigem, distúrbio mental, mania, esquizofrenia, convulsão, ansiedade, suspiro, depressão, palpitação, sensação de terror, gastrite crônica, dispepsia, cistite aguda, febre, malária, vômito
Jing	Tai Yang	B	Zhiyin	67	-	-	0,1	0,2	-	-	03	05	10	30	S1	-	dispersa o Vento, dispersa o Calor, dispersa o Xie Qi alojado no vertex, ilumina os olhos, fortalece o Qi do Jiao Inferior, acalma a Mente, clareia a Mente, revigora o Xue, regula o Qi, regula a gravidez, regula o parto, acalma o feto, reverte a posição do feto, regulariza o Yin e o Yang	cefaleia, cefaleia occipital, cefaleia do vertex, dor ocular, hiperemia da conjuntiva, obstrução nasal, epistaxe, visão borrada, disúria, mau posicionamento do feto, retenção placentária, indução ao parto, choque, sensação de febre na sola do pé
Jing	Shao Yin	R	Yongquan	01	-	-	-	-	0.5	0,8	01	03	05	10	S1	L5, S1, S2	dispersa o Vento, dispersa o Calor, transforma a Umidade, elimina o Fogo, tonifica o Qi do Shen, tonifica o Jing, restaura o Yang Qi, acalma a Mente, clareia a Mente, recupera a lucidez, restaura a consciência	cefaleia, cefaleia do vertex, convulsão infantil, polidipsia, secura da língua, distensão abdominal, diarreia, hipertensão arterial, insônia, coma, síncope, AVE, vertigem, tontura, ansiedade, histeria, epilepsia, distúrbio mental, odontalgia, dor de garganta, tosse, espasmos nos membros inferiores, paralisia das extremidades inferiores, calor nos pés, letargia, sobressalto, visão borrada, afonia,…
Jing	Shao Yin	R	Rangu	02	-	-	-	-	0.5	0,8	03	05	00	10	L4	L5, S1, S2	tonifica o Yang Qi do Shen, tonifica o Jing, estabiliza o Qi do Shen, tonifica o Qi do Jiao Inferior, refresca o Calor do Xue, transforma a Umidade, aquece o Frio, dispersa o Calor, elimina o Fogo, regula a menstruação, beneficia o pé, beneficia o Yin Quiao Mai	convulsão infantil, prolapso uterino, menstruação irregular, prurido genital, leucorreia, espermatorreia, emissão noturna, impotência sexual, orquite, infertilidade feminina, dor precordial, miocardite, distensão abdominal, amigdalite, dor de garganta, congestão de garganta, faringite, tétano, pés frios, medo, pânico, diabetes, glicosúria, edema no dorso do pé, sudorese fria, sensação de calor na…
Jing	Shao Yin	R	Taixi	03	-	-	-	-	0.5	0,8	03	05	05	15	L4	L5, S1, S2	dispersa o Calor, tonifica o Qi do Shen, nutre o Xue, nutre o Jing, nutre o Yin, fortalece o cérebro, tonifica os ossos, tonifica a Medula, aquece o Frio, restaura o Qi do Útero, fortalece a coluna lombar, fortalece o joelho, regulariza o Qi do Sanjiao, promove o Qi do Sanjiao, harmoniza a via das águas, reforça as articulações dos membros inferiores	dor de garganta, odontalgia, laringite, faringite, enfisema pulmonar, dismenorreia, menstruação irregular, amenorreia, sangramento excessivo, prolapso uterino, prurido genital, emissão noturna, espermatorreia, impotência sexual, infertilidade, dor no escroto, edema escrotal, mastite, alopecia, distúrbio mental
Jing	Shao Yin	R	Dazhong	04	-	-	-	-	0.3	0,5	03	05	00	10	L4	L5, S1, S2	dispersa o Calor do Fei, tonifica o Qi do Shen, tonifica o Qi da Pangguang, tonifica o Qi, tonifica o Jing, acalma a Mente, fortalece o cérebro, anima o espírito, fortalece o calcanhar, fortalece a coluna lombar, fortalece o joelho	lombalgia, lombossacralgia, sacralgia, dor no calcâneo, tendinite do tendão calcâneo, malária, disúria, retenção urinária, metrite, constipação, dispneia, tosse, asma, enfisema, dor de garganta, edema na garganta, hemoptise, vômito, estomatite, sonolência, distúrbio mental, histeria, neurastenia, depressão, esquizofrenia
Jing	Shao Yin	R	Shuiquan	05	-	-	-	-	0.3	0,5	03	05	00	10	L4	L5, S1, S2	tonifica o Qi do Shen, harmoniza o Qi do Pangguang, regula o Qi do Jiao Inferior, cessa a dor abdominal, regula o Qi do Chong Mai, regula o Qi do Ren Mai, tonifica o Xue, promove a circulação de Xue, promove a micção, regula o Qi do Útero	menstruação irregular, amenorreia, dismenorreia, endometrite, prolapso uterino, edema, cistite, blenorragia, uretrite, incontinência urinária, disúria, miopia, visão borrada, anemia
Jing	Shao Yin	R	Zhaohai	06	-	-	-	-	0.5	0,8	03	05	00	10	L4	L5, S1	dispersa o Calor, nutre o Yin, beneficia a visão, tonifica o Qi do Shen, tonifica o Yin Quiao Mai, acalma a Mente, beneficia a garganta, regula o Qi do Útero, reduz a febre, refresca o Xue, abre o tórax, regula a menstruação	menstruação irregular, amenorreia, leucorreia, prolapso uterino, prurido perineal, blenorragia, polaciúria, retenção urinária, cistite, artrite reumatoide, tosse, asma
Jing	Shao Yin	R	Fuliu	07	-	-	-	-	0.8	1,0	03	07	05	20	L4	L5, S1, S2	dispersa o Calor, dispersa a Umidade, acalma a Mente, harmoniza o Qi do Pangguang, harmoniza a via das águas, elimina o edema, tonifica o Wei Qi, regula a sudorese, tonifica o Yang do Shen, fortalece a coluna lombar, fortalece os membros inferiores	lombalgia, distensão abdominal, diarreia, edema, sudorese espontânea, sudorese noturna, doenças febris, borborigmo, peritonite, nefrite, orquite, blenorragia, impotência sexual, sudorese fria, edema nos membros inferiores, paralisia das extremidades inferiores, parestesia nas extremidades inferiores, paralisia infantil, hemorragia uterina disfuncional, leucorreia, infecção do trato urinário, doen…
Jing	Shao Yin	R	Jiaoxin	08	-	-	-	-	0.8	1,0	03	05	00	10	L4	L5, S1, S2	dispersa o Calor, dispersa a Umidade, cessa a dor abdominal, regula a menstruação, remove as massas, regula o Chong Mai, regula o Qi do Ren Mai, tonifica o Qi do Shen, refresca o Calor do Xue, promove a micção	lombalgia, menstruação irregular, dor abdominal, dismenorreia, metrorragia, hemorragia uterina disfuncional, prolapso uterino, blenorragia, orquite, tumor abdominal, massa pélvica, diarreia, constipação, retenção urinária, hérnia, enterocolite
Jing	Shao Yin	R	Zhubin	09	-	-	-	-	0.5	0,8	03	05	10	15	L4	S1, S2	dispersa o Calor, tonifica o Qi do Shen, tonifica o Yin do Shen, acalma a Mente, regula o Qi do Xin, promove a micção	lombalgia, distúrbio mental, convulsão, epilepsia, esquizofrenia, psicose, ansiedade, palpitação, desmaio, nefrite, gastrite, enterite, cistite, orquite, inflamação pélvica, dor na face medial da perna, espasmo do músculo gastrocnêmio, vômito
Jing	Shao Yin	R	Yingu	10	-	-	-	-	0.8	1,2	03	05	00	10	L3	L5, S1, S2	dispersa o Calor do Jiao Inferior, dispersa a Umidade do Jiao Inferior, refresca o Calor do Xue, aumenta a diurese, tonifica o Yin do Shen, tonifica o Qi do Shen, interrompe a dor	impotência sexual, dor nos órgãos genitais, blenorragia, hérnia inguinal, dor abdominal inferior, vaginite, hemorragia uterina, distúrbios de micção, retenção urinária, disúria, doenças genitourinárias, distúrbio mental, convulsão, esquizofrenia, gonalgia, artrite do joelho, dores no cavo poplíteo, edema no joelho
Jing	Shao Yin	R	Henggu	11	-	-	-	-	0.8	1,2	03	05	00	10	T12, L1	T7, T8, T9, T10, T11, T12, L1	dispersa o Calor do Jiao Inferior, dispersa a Umidade do Jiao Inferior, tonifica o Qi do Shen, tonifica o Qi do Pi	impotência sexual, dor nos órgãos genitais, hérnia inguinal, priapismo, espermatorreia, enurese noturna, incontinência urinária, retenção urinária, disúria, uretrite, dor abdominal inferior, sensação de plenitude no abdome inferior
Jing	Shao Yin	R	Dahe	12	-	-	-	-	0.8	1,2	03	05	00	10	T12, L1	T7, T8, T9, T10, T11, T12, L1	dispersa o Calor, promove a micção, regula a menstruação, tonifica o Qi do Shen	impotência sexual, dor nos órgãos genitais, leucorreia, espermatorreia, vaginite, prolapso uterino, menstruação irregular, neuralgia do cordão espermático
Jing	Shao Yin	R	Qixue	13	-	-	0,8	1,2	0.8	1,2	03	05	00	10	T12	T7, T8, T9, T10, T11, T12, L1	dispersa o Frio, regula a menstruação, controla o sangramento, tonifica o Qi do Shen, tonifica o Jing, harmoniza o Qi do Shen, harmoniza o Qi do Gan	lombalgia, dor abdominal, sensação de plenitude abdominal, tumor abdominal, infecção do trato urinário, disúria, diarreia, disenteria, hemorragia uterina, amenorreia, infertilidade, leucorreia, dismenorreia, metrorragia, menstruação irregular
Jing	Shao Yin	R	Siman	14	-	-	-	-	0.8	1,2	03	05	00	10	T11	T7, T8, T9, T10, T11, T12, L1	dispersa o Calor, dispersa a Umidade, tonifica o Qi do Shen, tonifica o Qi do Pi	menstruação irregular, amenorreia, leucorreia, dismenorreia, metrorragia, infertilidade, espermatorreia, distensão abdominal, dor abdominal, hérnia inguinal, dor puerperal, constipação, diarreia, disenteria, enterite, cistite, ascite, infecção do trato urinário
Jing	Shao Yin	R	Zhongzhu	15	-	-	-	-	0.8	1,2	03	05	00	15	T10	T7, T8, T9, T10, T11, T12, L1	tonifica o Qi do Shen, nutre o Gan	menstruação irregular, lombalgia, dor pélvica, dor abdominal, constipação, dismenorreia, cistite, orquite, enterite, blenorragia
Jing	Shao Yin	R	Huangshu	16	-	-	-	-	0.8	1,2	03	05	00	10	T9	T7, T8, T9, T10, T11, T12, L1	tonifica o Qi do Shen, dispersa o Calor do Shen, promove a micção, regula o Qi do Dachang, regula o Qi do Xiaochang, aquece o Dachang e o Xiaochang, tonifica o Qi do Pi, tonifica o Qi do Jiao Inferior, comanda o Qi do Chong Mai	dismenorreia, hérnia umbilical, cólica periumbilical, dor abdominal, sensação de distensão abdominal, constipação, constipação crônica, fezes secas, enterite, disenteria, diarreia, icterícia, espasmo do estômago, soluço, gastralgia, doenças genitais causadas por Frio
Jing	Shao Yin	R	Shangqu	17	-	-	-	-	0.5	0,8	03	05	00	10	T8	T7, T8, T9, T10, T11, T12, L1	dispersa a Umidade, dispersa os acúmulos, elimina a dor, desobstrui o Wei, desobstrui o Xiaochang, desobstrui o Dachang, regula o Qi do Wei, regula o Qi do Xiaochang, regula o Qi do Dachang, regula o Qi do Jiao Médio	gastralgia, gastrite, espasmo do estômago, enterite, dor abdominal, massa abdominal, sensação de distensão abdominal, sensação de opressão no abdome, borborigmo, peritonite, constipação, disenteria, diarreia, anorexia, hérnia inguinal, náusea, vômito, doenças peritoneais
Jing	Shao Yin	R	Shiguan	18	-	-	-	-	0.5	0,8	03	05	00	10	T8	T7, T8, T9, T10, T11, T12, L1	dispersa o Calor, nutre o Yin, regula o Qi do Jiao Médio, elimina a dor, harmoniza o Qi do Wei, circula o Xue, elimina os alimentos não digeridos	gastralgia, gastrite, espasmo do estômago, espasmo do esôfago, dor abdominal, sensação de distensão abdominal, dor abdominal pós-parto, hemorragia pós-parto, dismenorreia, infertilidade, constipação, soluço, náusea, vômito
Jing	Shao Yin	R	Yindu	19	-	-	-	-	0.5	0,8	03	05	00	10	T7	T7, T8, T9, T10, T11, T12, L1	tonifica o Qi do Shen, harmoniza o Qi do Wei, nutre o Gan, regula o Qi, controla a rebelião do Qi, alivia a distensão gástrica, alivia a tosse, alivia a asma	dor abdominal, sensação de distensão abdominal, sensação de plenitude no abdome superior, epigastralgia, borborigmo, asma, pleurisia, enfisema pulmonar, malária, vômito, indigestão, infertilidade, constipação, epilepsia
Jing	Shao Yin	R	Futonggu	20	-	-	0,5	0,8	0.5	0,8	03	05	00	10	T7	T7, T8, T9, T10, T11, T12, L1	dispersa o Calor do Xin, regula a passagem da comida, controla o vômito, tonifica o Qi do Pi, harmoniza o Qi do Jiao Médio, transforma a Fleuma	espasmo do estômago, úlcera gástrica, dor abdominal, sensação de distensão abdominal, diarreia, náusea, vômito, indigestão, neuralgia intercostal, epilepsia, palpitação, neurite óptica, asma, convulsão
Jing	Shao Yin	R	Youmen	21	-	-	-	-	0.5	0,8	00	05	00	15	T7	T7, T8, T9, T10, T11, T12, L1	dispersa o Calor, dispersa a Umidade, dispersa a estase de Xue, desobstrui o Qi do Gan, regula o Qi do Wei, elimina a dor, controla a rebelião do Qi	espasmo do estômago, gastrite crônica, sensação de distensão gástrica, dor abdominal, sensação de distensão abdominal, dor torácica, sensação de distensão no tórax, dor no hipocôndrio, sensação de distensão no hipocôndrio, intercostalgia, náusea, vômito, vômito do início da gravidez, eructação, diarreia, disenteria, indigestão, melena, irritabilidade, agitação mental
Jing	Shao Yin	R	Bulang	22	0,5	0,8	0,5	0,8	-	-	03	05	00	10	T5	C5, C6, C7, C8, T1, T5	alivia a tosse, alivia a asma, tonifica o Qi do Fei, regula o Qi do Fei, controla a rebelião do Qi do Fei, controla a rebelião do Qi do Wei	gastrite, náusea, vômito, pleurisia, bronquite, tosse, rinite, asma, neuralgia intercostal, sensação de distensão no tórax, sensação de distensão no hipocôndrio, sensação de plenitude no tórax, sensação de plenitude no hipocôndrio, traqueíte
Jing	Shao Yin	R	Shenfeng	23	0,5	0,8	0,5	0,8	-	-	03	05	00	15	T4	C5, C6, C7, C8, T1, T4	tonifica o Qi do Shen, tonifica o Qi do Pi, regula o Qi do Fei, alivia a asma, acalma a Mente, controla a rebelião do Qi do Fei, controla a rebelião do Qi do Wei, beneficia os seios	asma, tosse, bronquite, pleurisia, mastite, neuralgia intercostal, vômito, anorexia, ansiedade, agitação mental, taquicardia, espasmo cardíaco, sensação de plenitude no tórax, sensação de plenitude no hipocôndrio, sensação de opressão no tórax, sensação de opressão nos hipocôndrios
Jing	Shao Yin	R	Lingxu	24	0,5	0,8	0,5	0,8	-	-	03	05	00	10	T3	C5, C6, C7, C8, T1, T3	tonifica o Qi do Shen, tonifica o Qi do Fei, regula o Qi do Fei, ventila o Fei, reduz a febre, acalma a Mente, controla a rebelião do Qi do Fei, controla a rebelião do Qi do Wei, beneficia os seios	asma, tosse, bronquite, pleurisia, mastite, neuralgia intercostal, vômito, náusea, anorexia, ansiedade, agitação mental, indigestão, gastrite, prolapso do estômago, dor torácica, dor no hipocôndrio, sensação de plenitude no tórax, sensação de plenitude no hipocôndrio
Jing	Shao Yin	R	Shencang	25	0,5	0,8	0,5	0,8	-	-	03	05	00	15	T2	C5, C6, C7, C8, T1, T2	tonifica o Qi do Shen, dispersa o Calor do Fei, descende o Qi do Fei, controla a rebelião do Qi do Fei, controla a rebelião do Qi do Wei, regula o Qi do Wei, alivia a tosse, acalma a Mente	asma, tosse, bronquite, neuralgia intercostal, indigestão, gastrite, gastroptose, vômito, vômito neurogênico, ansiedade, agitação mental, dor torácica
Jing	Shao Yin	R	Yuzhong	26	0,5	0,8	0,5	0,8	-	-	03	05	00	15	T1	C5, C6, C7, C8, T1	dispersa a Umidade, transforma a Fleuma, regula o Qi, ventila o Fei, alivia a asma, controla a rebelião do Qi do Fei	asma, tosse, bronquite, pneumonia, tuberculose, dor torácica, sensação de plenitude no tórax, sensação de distensão no tórax, sensação de distensão no hipocôndrio, intercostalgia, náusea, vômito
Jing	Shao Yin	R	Shufu	27	0,5	0,8	0,5	0,8	-	-	03	05	00	15	C3, C4	C5, C6, C7, C8, T1	tonifica o Qi do Shen, melhora a inspiração, desestagna a plenitude do tórax, alivia a asma, acalma a asma, resolve a tosse, transforma a Fleuma no tórax, aumenta a circulação do Wei Qi	asma, tosse, bronquite, pleurisia, dor torácica, sensação de plenitude no tórax, artrite claviculo-esternal, náusea, vômito, vômito neurogênico, distensão abdominal
Jing	Jue Yin	PC	Tianchi	01	0,5	0,8	0,5	0,8	-	-	03	05	00	10	T4	C5, C6, C7, C8, T1	alivia a opressão torácica, difunde o Qi do Fei, harmoniza o Qi, reduz a febre, transforma a Fleuma, resolve massas locais, beneficia os seios	asma, dor torácica, dor no hipocôndrio, sensação de plenitude no tórax, sensação de opressão no tórax, intercostalgia, tristeza, angústia, dor na axila, edema axilar, sensação de distensão axilar, adenite cervical tuberculosa, sensação de choque no peito, dor nas mamas, sensação de distensão nas mamas, dor precordial
Jing	Jue Yin	PC	Tianquan	02	-	-	-	-	0.5	0,8	03	05	00	10	T1	C5, C6, C7	harmoniza o Qi do Xin, regula o Qi, remove a estase de Xue, promove a circulação de Xue, revigora o Xue, elimina a dor, promove a lactação	asma, tosse, bronquite, pleurisia, dor torácica, sensação de opressão no tórax, sensação de distensão no hipocôndrio, dor precordial, taquicardia, palpitação, dor no ombro, dor na face medial do braço, náusea
Jing	Jue Yin	PC	Quze	03	-	-	-	-	0.8	1,0	03	07	00	15	T1	C5, C6	dispersa o Calor, dispersa a Umidade, expele o Fogo, refresca o Calor do Xue, circula o Xue, dispersa a estase de Xue, harmoniza o Qi do Xin, limpa o Fogo do Xin, acalma a Mente, abre os orifícios, dispersa o Calor do Fei, harmoniza o Qi do Wei, harmoniza o Qi do Dachang, harmoniza o Qi do Xiaochang, controla a inversão do Qi no Jiao Superior, acalma os espasmos, interrompe as convulsões, elimina…	gastralgia, gastroenterite aguda, enterite, epigastralgia, dor precordial, doença cardíaca reumática, miocardite, taquicardia, palpitação, sobressalto, agitação mental, ansiedade, irritabilidade, angústia, tristeza, bronquite, braquialgia, dor no cotovelo, náusea, vômito, sensação de calor nos intestinos, sangramentos menstruais excessivos, doenças febris, urticária, doenças febris com erupções c…
Jing	Jue Yin	PC	Ximen	04	-	-	-	-	0.5	1,0	05	07	05	15	C6	C6, C7, C8, T1	harmoniza o Qi do Xin, harmoniza o Qi, regula o Qi do Xin, regula o Qi, acalma a Mente, fortalece a Mente, alivia a ansiedade, interrompe a dor, abre o tórax, refresca o Calor do Xue, limpa o Calor do Xue, revigora o Xue, dispersa a estase de Xue, interrompe a hemorragia, domina a inversão do Qi, expande o diafragma	mastite, doenças mamárias, doenças pleurais, doença cardíaca reumática, miocardite, taquicardia, dor precordial, arritmia, palpitação, pleurisia, dor torácica, hemoptise, distúrbio mental, neurastenia, insônia, ansiedade, histeria, sobressalto, temor, espasmo do diafragma, hematêmese, hemorroidas crônicas, furunculose, epistaxe, dor no antebraço
Jing	Jue Yin	PC	Jianshi	05	-	-	-	-	0.5	1,0	03	05	05	15	C8	C6, C7, C8, T1	harmoniza o Qi do Xin, acalma a Mente, tranquiliza a Mente, harmoniza o Qi do Wei, elimina o Fogo do Xin, transforma a Fleuma no Xin, dispersa o Calor, abre o tórax, promove a circulação de Xue, desobstrui o Qi estagnado no tórax, dispersa a estagnação de mucosidade, dispersa o Xie Qi alojado nos níveis Jue Yin e Shao Yang, regula a menstruação	doença cardíaca reumática, hepatite, miocardite, taquicardia, dor precordial, dor torácica, desconforto torácico, palpitação, gastralgia, doenças gástricas, úlceras na língua, gosto amargo na boca, náusea, vômito, espasmo do diafragma, delírio, afasia, coma, distúrbio mental, transtorno bipolar, psicose, convulsão infantil, epilepsia, medo, sobressalto, esquizofrenia, histeria, irritabilidade, ma…
Jing	Jue Yin	PC	Neiguan	06	-	-	-	-	0.5	1,0	03	07	05	15	C7	C6, C7, C8, T1	harmoniza o Qi do Xin, tonifica o Qi do Xin, tonifica o Xue do Xin, harmoniza a circulação de Qi, regulariza o Qi do Gan, acalma a Mente, clareia a Mente, alivia a ansiedade, interrompe a dor, pacifica o Wei, harmoniza o Qi do Wei, harmoniza o Qi do tórax, harmoniza o Qi do Sanjiao, suaviza a opressão torácica, transforma a Fleuma, regula o Qi, harmoniza o Yuan Qi, dispersa a mucosidade	doença cardíaca reumática, pericardite, miocardite, taquicardia, dor precordial, palpitação, dor torácica, desconforto torácico, sensação de plenitude no tórax, sensação de opressão no tórax, dor no hipocôndrio, gastralgia, epigastralgia, dor abdominal, espasmo do diafragma, náusea, vômito, refluxo, eructação, soluço, asma, hematêmese, distúrbio mental, esquizofrenia, irritabilidade, histeria, ep…
Jing	Jue Yin	PC	Daling	07	-	-	-	-	0.3	0,5	01	02	05	15	C7	C6, C7, C8, T1	harmoniza o Qi do Xin, harmoniza o Qi do Wei, regula o Qi do Wei, elimina o Fogo do Xin, acalma a Mente, clareia a Mente, expande o Qi do tórax, refresca o Calor do Xue, dispersa o Calor	dor precordial, miocardite, palpitação, taquicardia, neuralgia intercostal, amigdalite, gastrite, gastralgia, vômito, hematêmese, dor torácica, dor no hipocôndrio, sensação de opressão no tórax, sensação de opressão nos hipocôndrios, febre, respiração fétida, distúrbio mental, ansiedade, ansiedade grave, agitação mental, insônia, esquizofrenia, histeria, epilepsia, irritabilidade, choque, convuls…
Jing	Jue Yin	PC	Laogong	08	-	-	-	-	0.3	0,5	01	03	05	10	C6, C7	C6, C7, C8, T1	harmoniza o Qi do Xin, elimina o Fogo do Xin, dispersa o Calor do Xin, dispersa o Calor do Xinbao, dispersa o Calor do Wei, acalma a Mente, harmoniza a Mente, clareia a Mente, alivia a ansiedade, acalma o Qi do Wei, regula o Qi do Wei, remove o Calor do Xue, dispersa a Umidade, dispersa o Vento, previne convulsões	dor precordial, neuralgia intercostal, coma decorrente de AVE, convulsão infantil, dispneia, gastrite, mau hálito, hiperidrose palmar, infecção na palma da mão, parestesia nos dedos das mãos, tremor nos dedos das mãos, tristeza, perda de controle emocional, febre, distúrbio mental, psicose, afasia histérica, epilepsia, mania, agitação mental, histeria, úlceras na língua, estomatite, náusea, vômit…
Jing	Jue Yin	PC	Zhongchong	09	-	-	-	-	0,1	0,1	01	03	05	10	C7	-	harmoniza o Qi do Xin, dispersa o Calor do Xin, dispersa o Calor do Xinbao, restaura o Yang Qi, restaura a consciência, controla o Vento, alivia a síncope, dispersa o Calor, remove a obstrução de Qi dos canais, harmoniza a inversão do Qi, beneficia a língua	dor precordial, miocardite, dor abdominal, palpitação, apoplexia, coma, afasia com rigidez, rigidez da língua, edema na língua, dor na raiz da língua, hipertensão arterial, cefaleia, doenças febris, insolação, exaustão por calor, convulsão infantil, choro noturno de criança, angústia, vertigem, epigastralgia, vômito, diarreia, tinido, sensação febril na palma da mão, choque, histeria, febre alta
Jing	Shao Yang	TA	Guanchong	01	-	-	0,1	0,1	-	-	01	03	05	10	C8	-	dispersa o Vento, dispersa o Calor, revigora o Xue, reanima estados de inconsciência, alivia a ansiedade, alivia a dor de garganta, cessa as convulsões, regula o Qi do Sanjiao, promove o Qi do Sanjiao, refresca a Mente	cefaleia, dor de garganta, edema na garganta, dor de ouvido, dor precordial, doenças febris, laringite, conjuntivite, hiperemia da conjuntiva, pterígeo, ansiedade, coma decorrente de AVE, rigidez da língua, dislalia, irritabilidade, dor no ombro, rigidez no ombro, náusea, síncope
Jing	Shao Yang	TA	Yemen	02	-	-	0,3	0,5	-	-	03	05	05	10	C8, T1	C8, T1	dispersa o Vento, dispersa o Calor do Sanjiao, reduz a febre, harmoniza o Qi, melhora a acuidade auditiva, melhora a acuidade visual	cefaleia, enxaqueca, visão borrada, conjuntivite, hiperemia da conjuntiva, torcicolo, surdez súbita, otite, infecção no ouvido, tinido, dor de garganta, edema na garganta, gengivite, resfriado, dor precordial, dor na mão, dor no antebraço, dor no braço, laringofaringite, dor nos dedos, edema nos dedos, histeria, palpitação, malária, insônia, tontura, mania
Jing	Shao Yang	TA	Zhongzhu	03	-	-	-	-	0.3	0,5	03	05	00	10	C8	C8, T1	dispersa o Vento, dispersa o Calor, reduz a febre, regulariza a circulação do Qi, tonifica o cérebro, restaura a consciência, melhora a acuidade visual, limpa a visão, limpa a cabeça, melhora a acuidade auditiva, harmoniza o Qi da audição, elimina a dor	cefaleia, enxaqueca, resfriado, conjuntivite, hiperemia da conjuntiva, dor no ombro, neuralgia intercostal, lombalgia, surdez, mudez, surdo-mudez, tinido, parestesia nas mãos, desequilíbrios motores nas mãos, dor no hipocôndrio, dor no cotovelo, dor na mão, braquialgia, paralisia das extremidades superiores, doenças febris, vertigem, dor de garganta, edema na garganta, neurite óptica, pleurisia
Jing	Shao Yang	TA	Yangchi	04	-	-	-	-	0.3	0,5	03	05	00	10	C7, C8	C6, C7, C8	dispersa o Vento, dispersa o Calor, dispersa o Calor do Sanjiao, harmoniza o Qi do Shao Yang, tonifica o Yang do Shen, limpa os canais, limpa os colaterais, liberta o Qi alojado entre o Exterior e o Interior, regulariza o Qi do Wei, relaxa os tendões, promove a transformação dos Jin Ye	cefaleia occipital, polidipsia, resfriado, malária, amigdalite, surdez, dor no ombro, braquialgia, dor no punho, afecções no punho, hiperemia da conjuntiva, conjuntivite, diabetes
Jing	Shao Yang	TA	Waiguan	05	-	-	-	-	0.5	1,0	03	05	10	15	C7	C6, C7, C8	dispersa o Vento, dispersa o Calor, dispersa a Umidade, dispersa a Secura, expele o Fogo, reduz a febre, regula o Yang do Gan, relaxa os tendões, fortalece os tendões, libera para o exterior o Xie Qi, harmoniza o Qi do Sanjiao, harmoniza o Qi do Yang Wei Mai, beneficia a audição	cefaleia, enxaqueca, hemicrânia, resfriado, dor de garganta, sudorese leve, febre com calafrios, aversão ao frio, irritabilidade, gosto amargo na boca, conjuntivite, visão borrada, dor na bochecha, dor no quadril, doenças do quadril, parotidite, surdez, tinido, infecção no ouvido, mudez repentina, vertigem, doenças febris, torcicolo, artralgias, paralisia das extremidades superiores, dor torácica…
Jing	Shao Yang	TA	Zhigou	06	-	-	-	-	0.5	1,0	03	07	00	10	C7	C6, C7, C8	dispersa o Vento, dispersa o Calor, dispersa o Calor no Sanjiao, dispersa a mucosidade, reduz a febre, harmoniza o Qi do Sanjiao, regula o Qi, harmoniza o Qi, difunde o Qi, remove as obstruções do Dachang, move as fezes, regula o Qi do Dachang, beneficia a voz, ativa os canais, elimina a dor, regula o Qi do Xiaochang, regula o Qi do Wei, promove o Qi do Dachang, promove o Qi do Xiaochang, promove…	constipação, gripe, resfriado, dor de garganta, dor torácica, dor no hipocôndrio, dor no ombro, sensação de peso no ombro, braquialgia, dorsalgia, doenças febris, sensação de peso no braço, intercostalgia, dor abdominal, dor precordial, paralisia das extremidades superiores, sonolência, tuberculose ganglionar, tinido, pleurisia, trismo, surdez, mudez, hipogalactia, afonia súbita, vômito, vômito n…
Jing	Shao Yang	TA	Huizong	07	-	-	-	-	0.5	1,0	03	07	00	10	C8	C6, C7, C8	resolve a Fleuma, alivia a asma, limpa os canais, ativa os canais, limpa os colaterais, ativa os colaterais, alivia a dor, beneficia a visão, beneficia a audição	surdez, tinido, dor de ouvido, asma, colecistite, litíase biliar, dores musculares, epilepsia, paralisia das extremidades superiores, braquialgia, dor no antebraço, convulsão, disenteria
Jing	Shao Yang	TA	Sanyangluo	08	-	-	-	-	0.5	1,0	03	07	00	10	C7	C6, C7, C8	dispersa o Vento, dispersa o Calor, reduz a febre, abre os orifícios sensoriais, ativa os canais, ativa os colaterais, elimina a dor	surdez, surdez súbita, afonia súbita, lassitude, lombalgia, braquialgia, dor na mão, odontalgia, dor torácica, dor no hipocôndrio, dor no ombro, febre, calafrio, resfriado
Jing	Shao Yang	TA	Sidu	09	-	-	-	-	0.5	1,0	03	05	00	10	C7	C6, C7, C8	harmoniza a circulação de Qi, harmoniza o Qi da audição, beneficia a audição, beneficia a garganta, reduz a febre	surdez, tinido, afonia, afonia súbita, odontalgia, dor no antebraço, artrite no cotovelo, cefaleia, enxaqueca hemicraniana, paralisia das extremidades superiores, parestesia da extremidade superior, nefrite, dor de garganta, edema na garganta, neurastenia, vertigem
Jing	Shao Yang	TA	Tianjing	10	-	-	-	-	0.5	1,0	03	05	05	15	C5	C6, C7, C8	dispersa o Vento, dispersa o Calor, dispersa a Umidade, resolve a Fleuma, dispersa a estagnação, desestagna o Qi do Gan, domina a inversão do Qi, acalma a Mente, clareia a Mente, elimina os tumores, regula o Qi nutritivo, regula o Qi defensivo, relaxa os tendões	surdez, tinido, cefaleia, enxaqueca hemicraniana, dor no canto externo do olho, braquialgia, dor no ombro, dor no cotovelo, cervicalgia, braquialgia, dor cervical, rigidez no cotovelo, insônia, torcicolo, tonsilite, palpitação, hipertensão arterial, adenite cervical tuberculosa, tosse, bronquite, epilepsia, urticária, depressão, tristeza, melancolia
Jing	Shao Yang	TA	Qinglengyuan	11	-	-	-	-	0.5	1,0	03	05	00	10	C6	C7, C8	dispersa o Vento, dispersa o Calor, dispersa a Umidade, reduz a febre, ativa os canais, elimina a dor, alivia a icterícia	cefaleia, enxaqueca, hemicrânia, calafrio, febre, resfriado, odontalgia, dor no ombro, braquialgia, transtornos motores no ombro, transtornos motores do braço, ombro congelado, cervicalgia, dor submandibular, dor na axila, lombalgia, dor ocular, esclerótica ictérica, colecistite, hepatite
Jing	Shao Yang	TA	Xiaoluo	12	-	-	-	-	0.8	1,2	03	05	00	10	C5	C6, C7, C8	dispersa o Vento, regula a circulação de Xue, promove a circulação de Xue, ativa os canais, elimina a dor	cefaleia, rigidez cervical, torcicolo, dor no ombro, ombro congelado, cervicalgia, dorsalgia, braquialgia, enfraquecimento motor do braço, lombalgia, odontalgia, convulsão, diabetes
Jing	Shao Yang	TA	Naohui	13	-	-	-	-	0.5	1,0	03	07	00	10	C8	C6, C7, C8	dispersa a estase de Xue, promove a circulação de Xue, drena os canais, transforma a Fleuma, relaxa os tendões, domina a inflamação, ativa os canais, elimina a dor	dor no ombro, ombro congelado, braquialgia, doenças oculares, bócio, adenite cervical tuberculosa, pleurisia, resfriado
Jing	Shao Yang	TA	Jianliao	14	-	-	1,5	2,0	0.5	1,0	03	07	05	15	C4	C5, C6, C7, C8	dispersa o Vento, dispersa o Frio, dispersa a Umidade, tonifica o Qi, nutre o Xue, promove a circulação de Xue, alivia a dor, beneficia o ombro	dor no ombro, artrite do ombro, periartrite do ombro, sensação de peso no ombro, dificuldade motora no ombro, braquialgia, paralisia das extremidades superiores, sensação de peso no braço, dificuldade motora no braço, hemiplegia
Jing	Shao Yang	TA	Tianliao	15	-	-	-	-	0.5	0,8	03	05	05	10	C5, C6	XI par craniano, C3, C4, C5	dispersa o Vento, dispersa a Umidade, regula o Qi, ativa os canais, ativa os colaterais, elimina a dor, alivia a rigidez dos músculos, alivia a rigidez das articulações	dor no ombro, rigidez no ombro, braquialgia, escapulalgia, cervicalgia, rigidez cervical, dor cervical, tensão na nuca, dor na fossa supraclavicular, tendinite do supraespinhoso, dor no cotovelo, febre, calafrio, doenças febris, resfriado
Jing	Shao Yang	TA	Tianyou	16	-	-	-	-	0.5	1,0	00	03	03	05	C2, C3	XI par craniano, C2, C3, C4, C5	dispersa a estase de Xue, promove a circulação de Xue, regula o Qi, acalma a Mente, beneficia os órgãos dos sentidos, beneficia a cabeça, beneficia a audição	surdez, surdez súbita, tinido, alterações auditivas, afonia súbita, rigidez cervical, tontura, visão borrada, dor ocular, obstrução nasal, adenite cervical tuberculosa, cefaleia, edema facial, edema submandibular, dor de garganta
Jing	Shao Yang	TA	Yifeng	17	-	-	-	-	0.8	1,2	03	05	05	10	C2, C3	V par craniano, VII par craniano, XI par craniano, C1, C2, C3, C4, C5, C5, C7, C8	dispersa o Vento, dispersa o Calor, harmoniza o Qi do Sanjiao, tonifica o Qi do Sanjiao, beneficia a audição, beneficia a visão, relaxa os músculos, relaxa os tendões, remove a obstrução de Qi dos canais, ativa os canais, elimina a dor	surdez, tinido, tinido com som de barulho de vento, otite média, otalgia, mudez, odontalgia, artrite temporomandibular, dor ocular, neuralgia do trigêmeo, parotidite, paralisia facial, neuralgia facial, edema na bochecha, cefaleia, vertigem, adenite cervical tuberculosa, caxumba, úlcera da córnea
Jing	Shao Yang	TA	Qimai	18	0,3	0,5	-	-	-	-	00	03	05	10	C2, C3	VII par craniano	dispersa o Vento, pacifica o Vento, dispersa o Calor, acalma a Mente, clareia a Mente, acalma o susto, beneficia a audição	surdez, tinido, doenças oculares, cegueira, neurite óptica, cefaleia, convulsão infantil, otite externa, vertigem, vômito, diarreia, disenteria, medo, epilepsia, susto infantil
Jing	Shao Yang	TA	Luxi	19	0,3	0,5	-	-	-	-	01	03	05	10	C2, C3	VII par craniano	dispersa o Vento, dispersa o Calor, dispersa a Umidade, beneficia a audição, clareia a Mente, reduz a febre	surdez, tinido, otalgia, otite média, cefaleia, enxaqueca, sensação de peso na cabeça, resfriado, náusea, vômito, convulsão infantil, epilepsia, convulsão infantil epiléptica, vômito infantil
Jing	Shao Yang	TA	Jiaosun	20	0,3	0,5	-	-	-	-	00	03	05	10	V par craniano	VII par craniano	dispersa o Vento, dispersa o Calor, beneficia a audição, beneficia a visão, beneficia os dentes, beneficia os lábios, beneficia a gengiva	surdez, tinido, otite, edema na orelha, edema na orelha, hiperemia na orelha, hiperemia no dorso da orelha, cefaleia, enxaqueca, odontalgia, edema gengival, gengivite, parotidite, rigidez cervical, neurite óptica, pterígeo, conjuntivite, hiperemia da conjuntiva, dor ocular, edema ocular, opacidade da córnea, secura nos lábios
Jing	Shao Yang	TA	Ermen	21	-	-	0,5	1,0	0.5	1,0	03	05	00	00	V par craniano	-	dispersa o Vento, dispersa o Calor, tonifica o Qi do Sanjiao, beneficia a audição, beneficia o cérebro	surdez, tinido, otite média, otalgia, otorreia, edema na orelha, surdo-mudez, odontalgia, artrite temporomandibular, dor temporomandibular, dor mandibular, dor na bochecha, dor cervical, cefaleia, hemicrânia, rigidez nos lábios, trismo, dor submandibular, dor de garganta
Jing	Shao Yang	TA	Heliao	22	-	-	0,3	0,5	-	-	01	02	05	10	V par craniano, VII par craniano	VII par craniano	dispersa o Vento, reduz a febre, beneficia a audição, elimina a dor, beneficia a visão, restaura as funções do nariz, restaura as funções da boca	tinido, trismo, cefaleia, hemicrânia, enxaqueca, paralisia facial, sensação de peso na cabeça, coriza, dor na ponta do nariz, edema no pescoço, edema submandibular
Jing	Shao Yang	TA	Sizhukong	23	0,5	1,0	-	-	-	-	00	00	00	00	V par craniano	VII par craniano	dispersa o Vento, dispersa o Calor, dispersa o Calor da cabeça, dispersa o Calor da face, reduz a febre, ilumina os olhos, alivia a dor, ativa os colaterais, beneficia a visão	cefaleia, cefaleia temporal, hemicrânia, enxaqueca, odontalgia, paralisia facial, dor ocular, blefaroespasmo, hiperemia da conjuntiva, conjuntivite, neurite óptica, visão borrada, doenças oculares, epilepsia, convulsão, esquizofrenia
Jing	Shao Yang	VB	Tongziliao	01	0,3	0,5	-	-	-	-	03	05	00	10	V par craniano	V par craniano, VII par craniano	dispersa o Vento, dispersa o Calor, elimina o Fogo, reduz a febre, ilumina os olhos, elimina a dor, beneficia a visão	cefaleia, cefaleia temporal, neuralgia do trigêmeo, doenças oculares, hiperemia da conjuntiva, conjuntivite, inflamação ocular, secura nos olhos, miopia, ametropia, visão borrada, glaucoma, neurite óptica, irite, dor ocular, cegueira súbita, lacrimejamento, pterígeo, ceratite, cegueira noturna, atrofia do nervo óptico, paralisia facial
Jing	Shao Yang	VB	Tinghui	02	-	-	-	-	0.5	0,5	03	05	00	10	V par craniano, C2, C3	-	dispersa o Vento, dispersa o Calor, dispersa a Umidade do Gan, dispersa a Umidade do Dan, dispersa o Calor do Gan, dispersa o Calor do Dan, beneficia a audição, remove as obstruções do ouvido, ativa a circulação de Xue nos canais, ativa a circulação de Xue nos colaterais, remove a obstrução de Qi dos canais, alivia a dor	surdez, tinido, otite média, surdo-mudez, alucinações auditivas, alterações auditivas, prurido no ouvido, odontalgia, paralisia facial, artrite temporomandibular, dor na articulação temporomandibular, enfraquecimento temporomandibular, parotidite, edema malar, esquizofrenia
Jing	Shao Yang	VB	Shangguan	03	-	-	-	-	0.5	0,8	03	03	05	05	V par craniano, VII par craniano	VII par craniano	dispersa o Vento, dispersa o Calor, dispersa o Vento da face, beneficia a audição, beneficia a visão, elimina a dor	surdez, tinido, otite média, alucinações auditivas, diplacusia, odontalgia, odontalgia, paralisia facial, dor na articulação temporomandibular, bloqueio da articulação temporomandibular, cefaleia, enxaqueca, tontura, vertigem, epilepsia, convulsão infantil, salivação excessiva, neurite óptica, glaucoma
Jing	Shao Yang	VB	Hanyan	04	0,3	0,4	-	-	-	-	00	03	00	10	V par craniano	VII par craniano	dispersa o Vento, dispersa o Calor, dispersa a mucosidade, ativa os colaterais, alivia a dor, clareia a Mente, beneficia a visão	cefaleia, hemicrânia, enxaqueca, rigidez cervical, rinite, espirro, doenças do nariz, vertigem, tontura, tinido, visão borrada, dor no canto externo do olho, paralisia facial, neuralgia do trigêmeo, odontalgia, convulsão infantil, epilepsia, artrite reumatoide
Jing	Shao Yang	VB	Xuanlu	05	0,5	0,8	-	-	-	-	03	05	00	03	V par craniano	VII par craniano	dispersa o Vento, dispersa o Calor, dispersa o Vento da cabeça, ativa os colaterais, elimina a dor, beneficia a audição, reduz o edema	cefaleia, hemicrânia, enxaqueca, edema facial, odontalgia, dor no canto externo do olho, dor ocular, rinite, coriza, resfriado, neuralgia do trigêmeo, distúrbio mental, neurastenia, afasia, convulsão, espasticidade
Jing	Shao Yang	VB	Xuanli	06	0,5	0,8	-	-	-	-	03	05	00	03	V par craniano	VII par craniano	dispersa o Vento, dispersa o Calor, reduz a febre, ativa os canais, ativa os colaterais, elimina a dor, beneficia a audição	cefaleia, hemicrânia, enxaqueca, neurastenia, odontalgia, edema facial, resfriado, vômito, febre, doenças febris, convulsão, trigemealgia, visão borrada, tontura, tinido, rinite, espirro, dor no canto externo do olho, dislalia, falta de vontade, falta de motivação
Jing	Shao Yang	VB	Qubin	07	0,5	0,8	-	-	-	-	03	05	03	05	V par craniano	VII par craniano	dispersa o Vento, ativa os colaterais, acalma a cabeça, beneficia a boca, beneficia a mandíbula	cefaleia, hemicrânia, enxaqueca, cefaleia temporal, espasmo temporal, trismo, rouquidão súbita, odontalgia, cefaleia que afeta os dentes, neuralgia do trigêmeo, torcicolo, rigidez de pescoço, convulsão infantil, vômito, doenças oculares, neurite óptica, conjuntivite, dor na maxila, dor na região submaxilar, inflamação na maxila, inflamação na região submaxilar, desvio da boca, desvio dos olhos, d…
Jing	Shao Yang	VB	Shuaigu	08	0,5	1,0	-	-	-	-	03	05	00	10	V par craniano, C2, C3	VII par craniano	dispersa o Vento, dispersa o Calor, ativa os canais, ativa os colaterais, desobstrui a circulação de Qi nos canais e colaterais, elimina a dor, harmoniza o Qi do Jiao Médio, harmoniza o diafragma, beneficia a audição, beneficia a cabeça	cefaleia, hemicrânia, enxaqueca, sensação de opressão no tórax, tinido, surdez, vertigem, vômito, tosse, convulsão infantil, doenças oculares, dor ocular, hiperemia da conjuntiva, paralisia facial, desequilíbrio de origem vestibular
Jing	Shao Yang	VB	Tianchong	09	0,5	1,0	-	-	-	-	00	03	00	10	C2, C3	VII par craniano	dispersa o Vento, dispersa o Calor, dispersa a Umidade, dispersa o Calor do Dan, acalma a Mente, promove a circulação de Xue, acalma a epilepsia	cefaleia, cefaleia parietal, cefaleia temporal, epilepsia, convulsão, edema gengival, dor na gengiva, odontalgia, bócio, palpitação, visão borrada, depressão, tontura, vertigem, ataxia, histeria
Jing	Shao Yang	VB	Fubai	10	0,5	0,8	-	-	-	-	00	03	00	10	C2, C3	VII par craniano	dispersa o Vento, regula o Qi, ativa os canais, elimina a dor, beneficia a audição, beneficia o pescoço	cefaleia, enxaqueca, sensação de peso na cabeça, surdez, conjuntivite, neurite óptica, odontalgia, amigdalite, tinido, rigidez cervical, cervicalgia, bócio, dor de garganta, edema na garganta, dor no ombro, bronquite, dor torácica, sensação de plenitude no tórax, dispneia, tosse, paralisia das extremidades inferiores
Jing	Shao Yang	VB	Touqiaoyin	11	0,5	0,8	-	-	-	-	03	05	00	10	C2, C3	VII par craniano	regula o Qi, ativa os canais, alivia a dor, beneficia a visão, beneficia os órgãos dos sentidos	cefaleia, cefaleia occipital, cervicalgia, rigidez cervical, dor de garganta, bócio, surdez, tinido, otalgia, odontalgia, tontura, dor ocular, tosse, convulsão, dor torácica
Jing	Shao Yang	VB	Wangu	12	-	-	0,5	0,8	-	-	03	07	00	10	C2	XI par craniano, C2, C3	dispersa o Vento, dispersa o Calor, dispersa a Umidade, dispersa o Frio, elimina o Vento Interno, reduz a febre, acalma a Mente, acalma as convulsões, ativa os canais, ativa os colaterais, drena os canais, drena os colaterais, elimina a dor	cefaleia, enxaqueca, cefaleia no trajeto do Canal do Dan, surdez, tinido, cervicalgia, rigidez cervical, dor cervical, otalgia, otite média, edema na bochecha, inflamação na mandíbula, dor retroauricular, odontalgia, dor de garganta, edema facial, paralisia facial, parotidite, hemiplegia, depressão, insônia, convulsão, epilepsia, dor mastoide, paralisia das extremidades inferiores
Jing	Shao Yang	VB	Benshen	13	0,5	0,8	-	-	-	-	03	05	00	10	V par craniano	VII par craniano	dispersa o Vento, dispersa o Calor, dispersa a Umidade, dispersa o Frio, resolve a Fleuma, cessa a vertigem, alivia a cefaleia, acalma a Mente, acalma as convulsões, acalma a epilepsia	cefaleia, enxaqueca, cervicalgia, torcicolo, rigidez cervical, dorsalgia, epilepsia, epilepsia com salivação, convulsão, tontura, vertigem, vômito, paralisia facial, hemiplegia, demência, insônia, paralisia das extremidades inferiores, espasmo infantil
Jing	Shao Yang	VB	Yangbai	14	0,5	0,8	-	-	-	-	00	00	03	05	V par craniano	VII par craniano	dispersa o Vento, dispersa o Calor, reduz a febre, promove a circulação de Qi nos Canais, promove a circulação de Qi nos Colaterais, elimina a dor, beneficia a cabeça, beneficia a visão, clareia a visão, ilumina os olhos, limpa a visão	cefaleia, hemicrânia, enxaqueca, cefaleia frontal, vertigem, doenças oculares, conjuntivite, miopia, ptose palpebral, cegueira noturna, lacrimejamento, glaucoma, neuralgia supra-orbital, tique palpebral, obscurecimento da visão, hemeralopia, dor ocular, blefaroespasmo, dor na crista supra-orbital, dor na face
Jing	Shao Yang	VB	Toulinqi	15	0,5	0,8	-	-	-	-	00	03	00	05	V par craniano	VII par craniano	dispersa o Vento, dispersa o Calor, dispersa a Umidade, dispersa o Calor do Dan, dispersa o Calor do Gan, acalma as convulsões, acalma a Mente, acalma a ansiedade, beneficia o nariz, beneficia a visão, beneficia a cabeça, alivia a dor	cefaleia, enxaqueca, dor no canto externo do olho, obstrução nasal, rinorreia, vertigem, excesso de lágrimas, lacrimejamento, conjuntivite, hiperemia da conjuntiva, dor na crista supra-orbital, esclerite, visão borrada, dor ocular, opacidade da córnea, epilepsia, mania, desmaio, espasmo infantil, malária, convulsão, surdez, coma, AVE, dor na fossa supraclavicular, edema axilar
Jing	Shao Yang	VB	Muchuang	16	0,5	0,8	-	-	-	-	03	05	00	10	V par craniano	-	dispersa o Vento, acalma a dor, beneficia a visão, beneficia a audição	cefaleia, enxaqueca, vertigem, conjuntivite, hiperemia da conjuntiva, dor ocular, miopia, cegueira, glaucoma, doenças oculares, epilepsia, edema facial, edema gengival, coma, AVE, odontalgia, alterações auditivas, obstrução nasal
Jing	Shao Yang	VB	Zhengying	17	0,5	0,8	-	-	-	-	03	05	00	10	V par craniano, C2, C3	-	dispersa o Vento, desobstrui o Qi do Gan, elimina a dor, pacifica o Wei, interrompe o vômito, beneficia a cabeça	cefaleia, hemicrânia, enxaqueca, cervicalgia, rigidez cervical, hiperemia da conjuntiva, dor ocular, náusea, vômito, odontalgia, vertigem, insônia
Jing	Shao Yang	VB	Chengling	18	0,5	0,8	-	-	-	-	03	05	00	10	V par craniano	-	dispersa o Vento, ativa os colaterais, alivia a dor, beneficia a cabeça, beneficia o nariz, descende o Qi do Fei, acalma a Mente, limpa o cérebro	cefaleia, enxaqueca, obstrução nasal, rinite, epistaxe, rinorreia, tosse, dispneia, resfriado, febre, calafrio, asma, bronquite, doenças oculares, dor ocular, hiperemia da conjuntiva, tontura, vertigem, demência
Jing	Shao Yang	VB	Naokong	19	0,5	0,8	-	-	-	-	03	05	00	10	C2, C3	VII par craniano	dispersa o Vento, dispersa o Calor, dispersa a Umidade, acalma a Mente, beneficia a visão, beneficia a audição, beneficia a cabeça, limpa os órgãos dos sentidos, elimina a dor, regula o Qi, regula o Xue	cefaleia, enxaqueca, vertigem, tinido, surdez, obstrução nasal, epistaxe, torcicolo, cervicalgia, rigidez cervical, resfriado, convulsão, visão borrada, dor ocular, neurite óptica, glaucoma, epilepsia, taquicardia, distúrbio mental, palpitação, esquizofrenia, histeria, depressão
Jing	Shao Yang	VB	Fengchi	20	-	-	0,5	0,8	-	-	03	07	10	15	C3	XI par craniano, C2, C3, C4, C5	dispersa o Vento, dispersa o Calor, dispersa o Frio, clareia a visão, ilumina os olhos, beneficia a visão, beneficia a audição, estimula a função auditiva, clareia a Mente, nutre o cérebro, limpa o cérebro, limpa os órgãos dos sentidos, restaura a consciência, regulariza o Qi, ativa a circulação de Xue nos canais, ativa a circulação de Xue nos colaterais, controla a ascensão excessiva do Yang, re…	cefaleia, hemicrânia, enxaqueca, cefaleia occipital, torcicolo, cervicalgia, rigidez cervical, coma, disartria, surdez, tinido, doenças oculares, doenças do nariz, catarata, iridocilite, retinite, irite, atrofia do nervo óptico, miopia, hiperemia da conjuntiva, conjuntivite, dor ocular, glaucoma, cegueira noturna, lacrimejamento, rinite, obstrução nasal, gripe, resfriado, rinorreia, doenças febri…
Jing	Shao Yang	VB	Jianjing	21	-	-	-	-	0.5	0,8	03	07	00	15	C3, C4	XI par craniano	dispersa o Vento, dispersa o Calor, dispersa o Frio, transforma a Fleuma, dispersa o Vento do Gan, faz circular o Qi do Gan, domina a inversão do Qi, ativa os canais, elimina a dor, relaxa os tendões, restaura a consciência, dissipa nódulos, remove as massas, promove o parto, beneficia os seios, promove a lactação	cefaleia, dor no ombro, dorsalgia, cervicalgia, contratura muscular no pescoço, lombalgia, impotência funcional dos membros superiores, desequilíbrios motores nas mãos, desequilíbrios motores nos braços, mastite, dor nas mamas, hipogalactia, parto difícil, retenção placentária, hipertensão arterial, hipertireoidismo, hemorragia pós-parto, hemorragia uterina funcional, disartria, AVE, hemiplegia, …
Jing	Shao Yang	VB	Yuanye	22	-	-	0,5	0,8	-	-	03	05	00	05	T4	C5, C6, C7, T5	regula o Qi, transforma a Fleuma, reduz a febre, remove as massas, beneficia a axila	dor no ombro, braquialgia, transtornos motores do braço, dificuldade para elevar o braço, pleurisia, neuralgia intercostal, adenopatia axilar, dor na axila, edema axilar, dor no hipocôndrio, opressão torácica, sensação de plenitude no tórax, tosse, febre, calafrio
Jing	Shao Yang	VB	Zhejin	23	-	-	0,5	0,8	-	-	03	05	00	15	T5	C5, C6, C7, C8, T1, T5	dispersa o Calor do Gan, regula o Qi do Wei, regula o Qi do Sanjiao, controla a inversão do Qi, controla a asma, controla o soluço	dor no ombro, braquialgia, dispneia, asma, náusea, vômito, ptialismo, acidez gástrica, refluxo, gastrite, úlcera gástrica, enterite, pleurisia, dor no hipocôndrio, dor torácica, sensação de plenitude no hipocôndrio, sensação de plenitude no tórax, sensação de opressão no tórax
Jing	Shao Yang	VB	Riyue	24	-	-	0,5	0,8	-	-	03	05	00	10	T7	T8, T9, T10, T11, T12, L1	dispersa o Calor, dispersa a Umidade, dispersa o Calor do Gan, harmoniza o Qi do Gan, harmoniza o Qi do Dan, harmoniza o Qi do Wei, tonifica o Qi do Jiao Médio, controla a inversão do Qi, controla o soluço, interrompe o vômito	dor no ombro, periartrite do ombro, mastite, angústia, náusea, vômito, neuralgia intercostal, gastralgia, gastrite, úlcera gástrica, azia, refluxo, sensação de opressão no tórax, sensação de distensão no hipocôndrio, dor no hipocôndrio, soluço, icterícia, colecistite, cólica biliar, hepatite
Jing	Shao Yang	VB	Jingmen	25	-	-	0,5	0,8	0.5	1,0	03	05	00	10	T11	T7, T8, T9, T10, T11, T12, L1	dispersa o Calor do Dan, tonifica o Qi do Shen, aquece o Qi do Shen, controla a inversão do Qi do Wei, harmoniza a via das águas, regula o Qi, relaxa os músculos, relaxa os tendões, fortalece a coluna lombar	lombalgia, nefrite, borborigmo, neuralgia intercostal, diarreia, vômito, menstruação irregular, endometrite, dor no hipocôndrio, dor no quadril, dor de hérnia intestinal, doenças febris, distensão abdominal, sensação de distensão no tórax, disúria
Jing	Shao Yang	VB	Daimai	26	-	-	-	-	0.5	0,8	05	07	00	15	T12	T7, T8, T9, T10, T11, T12, L1	dispersa o Calor do Jiao Inferior, dispersa a Umidade do Jiao Inferior, harmoniza o Qi do Jiao Inferior, tonifica o Qi do Shen, tonifica o Qi do Gan, tonifica o Qi do Chong Mai, regula o Canal do Dai Mai, regulariza o Útero, regula a menstruação, controla a leucorreia, ativa os canais, elimina a dor	lombalgia, dorsalgia, dor abdominal, dor abdominal inferior, dor de hérnia inguinal, dor no hipocôndrio, diarreia, tenesmo, cistite, prolapso vaginal, prolapso uterino, dismenorreia, metrorragia, leucorreia, amenorreia, menstruação irregular, endometrite, infertilidade, doenças ginecológicas
Jing	Shao Yang	VB	Wushu	27	-	-	-	-	0.8	1,5	05	10	00	15	T12, L1	T7, T8, T9, T10, T11, T12, L1	dispersa o Calor do Jiao Inferior, dispersa a Umidade do Jiao Inferior, harmoniza o Qi do Jiao Inferior, promove o Jiao Inferior, dispersa o Calor do Gan, tonifica o Qi do Shen, harmoniza o Qi do Xiaochang, harmoniza o Qi do Dachang, umedece o Xiaochang, umedece o Dachang, fortalece a Jiao Médio	lombalgia, dor abdominal inferior, dor de hérnia inguinal, dores nos flancos, prolapso uterino, menstruação irregular, metrorragia, leucorreia, endometrite, constipação, orquite, sensação de frio periumbilical
Jing	Shao Yang	VB	Weidao	28	-	-	0,8	1,5	1,0	1,5	03	05	00	10	L1	T7, T8, T9, T10, T11, T12, L1	dispersa o Calor do Gan, harmoniza o Qi do Jiao Inferior, regula o Qi do Wei, regula o Qi do Dachang, regula o Qi do Xiaochang, move as fezes	lombalgia, dor abdominal inferior, dor de hérnia inguinal, dores nos flancos, dor no hipogástrio, prolapso uterino, menstruação irregular, leucorreia, endometrite, anexite, constipação, fraqueza nos membros inferiores, atrofia muscular nos membros inferiores, vômito
Jing	Shao Yang	VB	Juliao	29	-	-	1,5	2,0	1,5	2,0	05	07	05	20	L1	L4, L5, S1	dispersa o Calor do Gan, dispersa o Vento, dispersa a Umidade, tonifica o Qi do Pi, fortalece a coluna lombar, relaxa os músculos, relaxa os tendões, ativa os canais, elimina a dor, beneficia o quadril	lombalgia, ciatalgia, dor de hérnia inguinal, dor pélvica, dor na articulação do quadril, doenças do quadril, dor na coxa, parestesia na coxa, gastralgia, orquite, cistite, endometrite, dor nas extremidades inferiores, atrofia muscular nos membros inferiores, paralisia das extremidades inferiores, vômito, diarreia, edema
Jing	Shao Yang	VB	Huantiao	30	-	-	-	-	2,0	2,5	10	20	00	20	L2	L4, L5, S1, S2	dispersa o Vento, dispersa o Calor, dispersa o Frio, dispersa a Umidade, revigora a circulação de Qi nos Colaterais, ativa os canais, alivia a dor, relaxa os músculos, relaxa os tendões, fortalece a coluna lombar, fortalece os membros inferiores, beneficia o quadril, beneficia os membros inferiores	lombalgia, ciatalgia, dor na articulação do quadril, doenças do quadril, bursite trocanteriana, reumatismo no quadril, dor na coxa, contração nos músculos da coxa, dor nas extremidades inferiores, atrofia muscular nos membros inferiores, paralisia das extremidades inferiores, parestesia nas extremidades inferiores, paralisia infantil, hemiplegia, gonalgia, secreção vaginal, uretrite, prurido anal…
Jing	Shao Yang	VB	Fengshi	31	-	-	-	-	1,0	1,5	05	07	05	20	L2	L2, L3, L4	dispersa o Vento, dispersa o Frio, limpa os colaterais, ativa a circulação de Qi nos canais, ativa a circulação de Qi nos colaterais, ativa a circulação de Xue nos canais, ativa a circulação de Xue nos colaterais, relaxa os músculos, relaxa os tendões, ativa os canais, elimina a dor, alivia o prurido, fortalece os ossos, fortalece os tendões	lombalgia, ciatalgia, dor nas extremidades inferiores, atrofia muscular nos membros inferiores, paralisia das extremidades inferiores, parestesia nas extremidades inferiores, sensação de peso nas pernas, fraqueza no joelho, fraqueza na coxa, dor no pé, inflamação no pé, anexite, prurido na pele, urticária, herpes zoster, beribéri, neurite do nervo cutâneo lateral da coxa, neurite do nervo femoral…
Jing	Shao Yang	VB	Zhongdu	32	-	-	-	-	1,0	1,5	05	07	00	10	L2	L2, L3, L4	dispersa o Vento, dispersa o Frio, aquece os canais, desobstrui a circulação de Qi nos canais e colaterais, ativa os canais, alivia a dor	lombalgia, ciatalgia, dor nas extremidades inferiores, atrofia muscular nos membros inferiores, paralisia das extremidades inferiores, hemiplegia, artrite do joelho, gonalgia, dor na face lateral da coxa, dor na coxa, beribéri
Jing	Shao Yang	VB	Xiyangguan	33	-	-	-	-	0.8	1,0	03	05	00	10	L3	L5, S1, S2	dispersa o Vento, dispersa a Umidade, dispersa o Frio, reduz a febre, ativa os colaterais, elimina a dor, fortalece o joelho	ciatalgia, dor na face lateral do joelho, edema na face lateral do joelho, parestesia na face lateral da perna, afecções do joelho, gonalgia, paralisia das extremidades inferiores, edema nos membros inferiores, artrite reumatoide, náusea, vômito, afecções nos tendões, dificuldade para flexionar o joelho, dificuldade para estender o joelho
Jing	Shao Yang	VB	Yanglingquan	34	-	-	1,0	1,5	1,0	1,5	03	05	05	15	L5	L4, L5, S1	dispersa o Vento, dispersa o Calor do Jiao Médio, dispersa a Umidade no Jiao Médio, promove a circulação de Qi do Gan, promove a circulação de Qi do Dan, drena o Dan, promove o Qi do Dan, ativa a circulação de Xue nos canais, ativa a circulação de Xue nos colaterais, beneficia as articulações, relaxa os tendões, relaxa os músculos, fortalece os tendões, fortalece os músculos, fortalece a coluna l…	ciatalgia, dor nas extremidades inferiores, atrofia muscular nos membros inferiores, paralisia das extremidades inferiores, parestesia nas extremidades inferiores, fraqueza nos membros inferiores, gonalgia, torcicolo, hemiplegia, hepatite, colecistite, ascaridíase biliar, cólica biliar, icterícia, indecisão, constipação, hipertensão arterial, dor no hipocôndrio, intercostalgia, dor na face latera…
Jing	Shao Yang	VB	Yangjiao	35	-	-	-	-	0.5	0,8	05	07	00	15	L5	L4, L5, S1	dispersa o Vento, previne convulsões, alivia a ansiedade, acalma a Mente, ativa os canais, elimina a dor, regula o Dan, relaxa os tendões, relaxa os músculos	lombalgia, ciatalgia, gonalgia, parestesia no joelho, dor abdominal inferior, dor no hipocôndrio, sensação de plenitude no hipocôndrio, sensação de distensão no tórax, sensação de opressão no peito, sensação de opressão nos hipocôndrios, dores agudas ao longo do Canal do Dan, paralisia na face lateral da perna, dor na face lateral da perna, rigidez muscular na face lateral da perna, atrofia muscu…
Jing	Shao Yang	VB	Waiqiu	36	-	-	-	-	0.5	0,8	03	07	00	15	S1	L4, L5, S1	dispersa o Vento, dispersa o Calor, dispersa o Calor do Dan, dispersa o Calor do Gan, dispersa a Umidade do Dan, dispersa a Umidade do Gan, regula o Qi, harmoniza o Qi do Dan, desobstrui o Qi do Dan, ativa os colaterais, ativa os canais, alivia a dor, relaxa os músculos, relaxa os tendões	cefaleia, cervicalgia, cervicalgia, dor torácica, rigidez cervical, dor na face lateral da perna, dor na coxa, contratura do músculo gastrocnêmio, paralisia das extremidades inferiores, parestesia nas extremidades inferiores, paralisia do nervo fibular comum, dor no hipocôndrio, sensação de distensão no hipocôndrio, sensação de opressão nos hipocôndrios, dor abdominal, sensação de opressão no tór…
Jing	Shao Yang	VB	Guangming	37	-	-	-	-	0.5	0,8	03	05	00	15	S1	L4, L5, S1	dispersa o Vento, dispersa a Umidade, dispersa o Calor do Dan, harmoniza o Qi do Dan, harmoniza o Qi do Gan, tonifica o Qi do Dan, tonifica o Qi do Gan, desobstrui o Qi do Dan, desobstrui o Qi do Gan, promove a circulação de Qi nos Colaterais, ativa os canais, elimina a dor, clareia a visão, ilumina os olhos, beneficia a visão, conduz o Fogo do Gan para baixo, beneficia o Gan	cefaleia, hemicrânia, enxaqueca, doenças oculares, dor ocular, atrofia do nervo óptico, neurite óptica, miopia, glaucoma, edema ocular, cegueira noturna, cegueira histérica, catarata, visão borrada, hemeralopia, dor na face lateral da perna, gonalgia, dor nas extremidades inferiores, atrofia muscular nos membros inferiores, paralisia das extremidades inferiores, parestesia nas extremidades inferi…
Jing	Shao Yang	VB	Yangfu	38	-	-	-	-	0.5	0,8	03	07	00	15	S1	L4, L5, S1, S2	dispersa o Vento, dispersa o Calor, dispersa a Umidade, dispersa o Calor do Dan, reduz a febre, harmoniza o Qi do Dan, controla o Yang do Gan, controla o Fogo do Gan, ativa os colaterais, ativa os canais, alivia a dor, fortalece os músculos, fortalece os tendões	lombalgia, ciatalgia, dor na face lateral dos membros inferiores, parestesia na face lateral dos membros inferiores, paralisia das extremidades inferiores, dor no maléolo lateral, enxaqueca, hemicrânia, dor na fossa supraclavicular, dor na axila, edema axilar, paralisia do nervo fibular comum, dor no hipocôndrio, sensação de distensão no hipocôndrio, beribéri, malária, hemiplegia, adenite cervica…
Jing	Shao Yang	VB	Xuanzhong	39	-	-	-	-	0.5	0,8	03	05	05	20	L5	L4, L5, S1	dispersa o Vento, dispersa o Calor, dispersa a Umidade, dispersa o Fogo, dispersa o Yang excessivo do Dan, harmoniza o Qi do Dan, controla a inversão do Qi, tonifica o Qi, tonifica o Xue, tonifica o Jing, tonifica a Medula, ativa os canais, elimina a dor, beneficia o pescoço, beneficia os ossos, beneficia os tendões, fortalece os músculos, fortalece os tendões, fortalece os ossos	lombalgia, ciatalgia, dor nas extremidades inferiores, atrofia muscular nos membros inferiores, paralisia das extremidades inferiores, cervicalgia, contratura muscular no pescoço, torcicolo, dores articulares generalizadas, talalgia, dor no pé, contratura no pé, sensação de frio no pé, gonalgia, doenças do joelho, doenças do tornozelo, rinite, amigdalite, distensão abdominal, plenitude abdominal,…
Jing	Shao Yang	VB	Qiuxu	40	-	-	-	-	0.5	0,8	01	03	05	20	S1	L4, L5, S1	dispersa o Calor, dispersa a Umidade, dispersa o Calor do Dan, dispersa o Calor do Gan, harmoniza o Qi do Dan, harmoniza o Qi do Gan, controla a inversão do Qi, desobstrui a circulação de Qi nos canais e colaterais, ativa os canais, alivia a dor, beneficia as articulações, fortalece o aspecto mental do Dan	lombalgia, ciatalgia, dor no quadril, dor nas extremidades inferiores, atrofia muscular nos membros inferiores, paralisia das extremidades inferiores, desequilíbrio motor nas extremidades inferiores, fraqueza nos membros inferiores, dor no hipocôndrio, sensação de distensão no hipocôndrio, dor torácica, cervicalgia, cefaleia, hemicrânia, atrofia muscular, intercostalgia, colecistite, adenopatia a…
Jing	Shao Yang	VB	Zulinqi	41	-	-	-	-	0.5	0,8	01	03	05	10	S1	S1, S2	dispersa o Vento, dispersa o Calor, dispersa a Umidade, transforma a Fleuma, dissipa nódulos, reduz o Fogo, dispersa o Yang excessivo do Gan, promove a circulação de Qi do Gan, harmoniza o Qi do Dan, harmoniza o Qi do Dai Mai, circula o Qi do Dan, circula o Qi do Dai Mai, drena o Dan, drena o Gan, ativa os canais, elimina a dor, beneficia a visão, beneficia a audição, beneficia o tórax, beneficia…	lombalgia, dor no peito, sensação de distensão no peito, abscesso na mama, mastite, menstruação irregular, dismenorreia, secreção vaginal crônica, cistite, enurese, uretrite, dor espasmódica no dorso do pé, edema no dorso do pé, sudorese no dorso do pé, dor nos dedos dos pés, edema nos dedos dos pés, gonalgia, dor no quadril, doenças do quadril, intercostalgia, dor no hipocôndrio, sensação de ple…
Jing	Shao Yang	VB	Diwuhui	42	-	-	0,5	0,8	0.5	0,8	03	05	00	15	S1	L4, L5, S1, S2	dispersa o Calor do Dan, promove a circulação de Qi do Gan	lombalgia, tinido, surdez, cefaleia, mastite, dor no peito, sensação de distensão no peito, edema no mamilo, abscesso na mama, dor no dorso do pé, edema no dorso do pé, hemoptise, dor ocular, hiperemia da conjuntiva, dor no ângulo dos olhos, prurido ocular, hemorragia intestinal, artrite reumatoide, dor na axila, edema axilar
Jing	Shao Yang	VB	Xiaxi	43	-	-	0,3	0,5	0.3	0,5	03	05	00	05	S1	L4, L5, S1	dispersa o Vento, dispersa o Calor, elimina o Calor, dispersa a Umidade, dispersa o Yang excessivo do Gan, harmoniza o Qi do Dan, alivia a ansiedade, beneficia a visão, beneficia a audição, beneficia a cabeça, reduz o edema	cefaleia, hemicrânia, enxaqueca, cefaleia temporal, surdez, hipertensão arterial, dor no hipocôndrio, sensação de distensão no hipocôndrio, sensação de opressão nos hipocôndrios, sensação de plenitude no hipocôndrio, dor torácica, sensação de distensão no tórax, sensação de opressão no tórax, sensação de plenitude no tórax, neuralgia intercostal, dor na axila, anidrose, tontura, vertigem, tinido,…
Jing	Shao Yang	VB	Zuqiaoyin	44	-	-	-	-	0,1	0,2	02	03	00	05	S1	-	dispersa o Vento, dispersa o Calor, dispersa o Yang excessivo do Gan, harmoniza o Qi do Dan, faz a limpeza do Gan, faz a limpeza do Dan, acalma a Mente, beneficia a visão, beneficia a cabeça, clareia os orifícios sensoriais	cefaleia, hemicrânia, enxaqueca, surdez, tinido, hipertensão arterial, vertigem, doenças oculares, conjuntivite, glaucoma, dor ocular, hiperemia da conjuntiva, dor no hipocôndrio, dor nos flancos, doenças pleurais, asma, laringite, dor de garganta, soluço, rigidez da língua, tosse, intercostalgia, menstruação irregular, pesadelos, tristeza, gosto amargo na boca, insônia, irritabilidade, anidrose,…
Jing	Jue Yin	F	Dadun	01	-	-	-	-	0,1	0,2	03	07	00	07	L5	-	dispersa o Calor, dispersa a Umidade, dispersa o Yang excessivo do Gan, harmoniza o Qi do Gan, tonifica o Qi do Gan, harmoniza o Xue, nutre o Xue, clareia a Mente, acalma a Mente, beneficia a visão, restaura o Yang colapsado, abre os orifícios, restaura a consciência, regula o Qi do Jiao Inferior, regula a menstruação, beneficia os genitais, aumenta a diurese	cefaleia, orquite, gonorreia, doenças dos órgãos genitais masculinos, doenças dos órgãos genitais femininos, amenorreia, metrorragia, menorragia, hemorragia uterina disfuncional, prolapso uterino, menstruação irregular, dor nos órgãos genitais, edema genital, dor no cordão espermático, dor de hérnia inguinal, prurido vulvar, prurido escrotal, retenção urinária, enurese, incontinência urinária, di…
Jing	Jue Yin	F	Xingjian	02	-	-	0,5	1,0	0.5	0,8	03	07	00	10	L5	L4, L5, S1	dispersa o Calor, dispersa a Umidade, dispersa o Yang excessivo do Gan, dispersa o Calor do Xue, harmoniza o Xue, drena o Fogo do Gan, domina o Vento Interno, beneficia o Jiao Inferior, faz circular o Qi do Gan, acalma a Mente, regula a menstruação, fortalece o Chog Mai, alivia o Gan, beneficia a visão	cefaleia, enxaqueca, convulsão infantil, epilepsia, neuralgia intercostal, dores nos flancos, dor no hipocôndrio, sensação de distensão no hipocôndrio, sensação de opressão nos hipocôndrios, sensação de plenitude no hipocôndrio, retenção urinária, enurese, incontinência urinária, disúria, orquite, dor nos órgãos genitais, uretrite, uretralgia, distensão abdominal, constipação, menstruação irregul…
Jing	Jue Yin	F	Taichong	03	-	-	-	-	0.5	1,5	03	05	00	15	L5	L4, L5, S1, S2	dispersa o Calor, dispersa a Umidade, domina o Vento Interno, dispersa o Yang excessivo do Gan, harmoniza o Qi do Gan, tonifica o Qi do Gan, nutre o Xue, refresca o Calor do Xue, nutre o Yin, harmoniza o Xue, harmoniza o Qi do Dan, controla a inversão do Qi, abre os Canais, dispersa o Calor do Gan, drena o Fogo do Gan, alivia os espasmos, relaxa os músculos, relaxa os tendões, acalma a Mente, reg…	cefaleia, hemicrânia, enxaqueca, uretrite, enurese, disúria, retenção urinária, disenteria, dismenorreia, metrorragia, amenorreia, menstruação irregular, prolapso uterino, hemorragia uterina, edema genital, orquite, leucorreia, dor no hipocôndrio, dor abdominal inferior, dores articulares nos membros inferiores, sensação de plenitude no tórax, dor nos flancos, dor no aspecto anterior do maléolo m…
Jing	Jue Yin	F	Zhongfeng	04	-	-	-	-	0.5	0,8	03	05	00	10	L4	L4, L5	dispersa o Calor, dispersa o Calor do Gan, dispersa a Umidade do Gan, dispersa o Calor do Dan, dispersa a Umidade do Dan, harmoniza o Qi do Gan, tonifica o Qi do Gan, circula o Qi do Gan, regulariza o Jiao Inferior, tonifica o Qi do Pi	cefaleia, hipertensão arterial, hepatite, icterícia, cirrose hepática, nefrite, cistite, blenorragia, dor nos órgãos genitais, dor abdominal, dor periumbilical, dor abdominal inferior, dor no hipogástrio, distensão no hipogástrio, lombalgia, dismenorreia, disúria, retenção urinária, espermatorreia, hérnia inguinal, dor no tornozelo, pés frios, edema no maléolo medial, dor no maléolo medial
Jing	Jue Yin	F	Ligou	05	0,5	0,8	1,0	2,0	0.5	1,0	01	03	03	05	L4	L5, S1	dispersa o Calor do Gan, dispersa o Calor do Jiao Inferior, dispersa a Umidade do Jiao Inferior, harmoniza o Qi do Gan, tonifica o Qi do Gan, circula o Qi do Gan, nutre o Xue, nutre o Yin, harmoniza o Xue, circula o Xue, beneficia os genitais, beneficia a garganta, regulariza a menstruação, cessa a leucorreia	menstruação irregular, prurido vulvar, leucorreia, dismenorreia, eczema vaginal, hemorragia uterina, prolapso uterino, vaginismo, dor nos órgãos genitais, priapismo, orquite, impotência sexual, inflamação dos órgãos pélvicos, transtorno de excitação persistente genital, ejaculação precoce, uretrite, retenção urinária, enurese, urina turva, hérnia inguinal, dor antes da micção, sensação de distens…
Jing	Jue Yin	F	Zhongdu	06	0,5	0,8	1,0	2,0	0.5	1,0	00	03	00	00	L4	L5, S1, S2	dispersa o Calor, dispersa a Umidade, circula o Qi do Gan, tonifica o Qi do Gan, tonifica o Qi do Shen, regulariza o Jiao Inferior, regulariza o Xue, elimina a dor	menstruação irregular, hemorragia uterina disfuncional, metrorragia, leucorreia, hérnia inguinal, prolapso uterino, lóquios prolongados, dor no hipocôndrio, dores articulares nos membros inferiores, paralisia das extremidades inferiores, hepatite, cistite, dor pélvica, diarreia
Jing	Jue Yin	F	Xiguan	07	-	-	-	-	0.8	1,0	03	05	00	10	L3, L4	L5, S1, S2	dispersa o Vento, dispersa a Umidade, remove a parestesia, beneficia o joelho, relaxa os tendões, relaxa os músculos, alivia a rigidez das articulações	cefaleia, gonalgia, edema no joelho, artrite reumatoide, gota, hemiplegia, artrite do joelho, doenças da face medial do joelho, dor de garganta, amigdalite
Jing	Jue Yin	F	Ququan	08	-	-	-	-	1,0	1,5	03	05	05	15	L4	L2, L3, L4, L5, S1, S2	dispersa o Calor, dispersa a Umidade, dispersa o Calor do Jiao Inferior, dispersa a Umidade do Jiao Inferior, dispersa o Yang excessivo do Gan, harmoniza o Qi do Gan, tonifica o Qi do Gan, harmoniza o Xue, nutre o Xue, revigora o Xue, nutre o Yin, tonifica o Qi do Shen, tonifica o Qi da Pangguang, circula o Qi do Jiao Inferior, fortalece o joelho, relaxa os tendões, relaxa os músculos, beneficia …	menstruação irregular, vaginite, prostatite, prolapso uterino, dor nos órgãos genitais, prurido vulvar, prurido genital, espermatorreia, impotência sexual, dismenorreia, leucorreia, dor pélvica, dor abdominal inferior, infertilidade, hérnia inguinal, disúria, nefrite, retenção urinária, urina turva, gonalgia, edema no joelho, doenças do joelho, hemorragia intestinal, enterite, hemorroida, disente…
Jing	Jue Yin	F	Yinbao	09	-	-	-	-	0.8	1,0	03	07	00	10	L3	L2, L3, L4, L5	dispersa o Calor do Gan, tonifica o Qi do Shen, regulariza o Jiao Inferior, regulariza a menstruação	lombalgia, lombossacralgia, dor abdominal, inflamação vaginal, eczema nos órgãos genitais, dismenorreia, impotência sexual, infertilidade, enurese, emissão noturna, menstruação irregular, endometrite, retenção urinária, parestesia nas extremidades inferiores, espasmos nas extremidades inferiores
Jing	Jue Yin	F	Zuwuli	10	-	-	-	-	0.5	0,8	03	05	05	10	L2	L2, L3, L4, L5	dispersa o Calor, dispersa a Umidade, dispersa o Calor do Gan, dispersa a Umidade do Gan, tonifica o Qi da Pangguang, beneficia o Jiao Inferior, interrompe a enurese	disúria, retenção urinária, enurese, incontinência urinária, cistite, meteorismo, obstrução intestinal, sensação de plenitude no abdome inferior, sensação de distensão no abdome inferior, sensação de opressão no abdome, lassitude, sonolência, eczema nos órgãos genitais, prurido genital, eczema escrotal, edema escrotal, dor escrotal, dor na parte medial da coxa
Jing	Jue Yin	F	Yinlian	11	-	-	0,5	1,5	0.8	1,0	00	03	05	10	L2	L2, L3, L4	dispersa a Umidade, dispersa o Calor do Gan, regula o Qi, reduz a febre, beneficia o Útero	lombalgia, neuralgia crural, menstruação irregular, infertilidade feminina, leucorreia, dismenorreia, dor pélvica, prurido pélvico, hérnia inguinal, dor abdominal inferior, sensação de distensão no abdome inferior, dor nos músculos adutores da coxa, sensação de distensão nos músculos adutores da coxa, dor na coxa, sensação de distensão na coxa, dor na perna, sensação de distensão na perna, parali…
Jing	Jue Yin	F	Jimai	12	-	-	0,5	0,8	0.5	1,0	03	05	00	10	L1	L1, L2	dispersa o Calor, dispersa a Umidade, dispersa o Frio do Canal do Gan, harmoniza o Qi do Gan, tonifica o Qi do Gan, tonifica o Qi do Shen, desestagna o Qi do Gan, beneficia o Jiao Inferior, beneficia os genitais	lombalgia, hérnia inguinal, dor abdominal inferior, prolapso uterino, dor nos órgãos genitais, eczema inguinoescrotal, dor vulvar, dor nos testículos, orquite, dor na região inguinal, dor na face interna da coxa, dor no hipogástrio
Jing	Jue Yin	F	Zhangmen	13	-	-	0,5	0,8	-	-	00	03	10	30	T10	T8, T9, T10, T11, T12, L1	dispersa o Calor do Gan, tonifica o Qi do Pi, harmoniza o Qi do Gan, harmoniza o Qi do Pi, regulariza o Qi do Pi, promove a circulação de Qi do Gan, alivia o Gan, beneficia o Wei, alivia a retenção de alimentos, regulariza o Jiao Médio, regulariza o Jiao Inferior, descende o Qi, alivia a asma, revigora a circulação de Xue, resolve a coagulação de Xue	lombalgia, sensação de frio na coluna lombar, rigidez na coluna, asma, dispneia, pleurisia, dor torácica, dor no hipocôndrio, dores nas costelas, sensação de plenitude no tórax, sensação de plenitude no hipocôndrio, sensação de distensão no tórax, sensação de distensão no hipocôndrio, intercostalgia, neuralgia intercostal, enurese, doenças hepáticas, doenças biliares, enterite, cirrose hepática, …
Jing	Jue Yin	F	Qimen	14	-	-	0,3	0,5	-	-	00	05	05	15	T6	T8, T9, T10, T11, T12, L1	dispersa o Calor do Gan, dispersa o Calor do Dan, dispersa a Umidade do Gan, dispersa a Umidade do Dan, harmoniza o Qi do Gan, harmoniza o Qi do Dan, harmoniza o Qi do Wei, promove a circulação de Xue, remove a estase de Xue, refresca o Xue, revigora o Xue, beneficia o Wei	sensação de plenitude no tórax, sensação de plenitude no hipocôndrio, dor torácica, dor no hipocôndrio, dor no peito, sensação de opressão no tórax, sensação de distensão no hipocôndrio, neuralgia intercostal, sensação de distensão abdominal, hepatite, colecistite, malária, icterícia, cálculos biliares, hepatomegalia, cirrose hepática, miocardite, retenção placentária, pleurisia, mastite, dor pre…

## Sheet: Acupoints (RAW)
Circulação	Nível	Canal	Acuponto	# Canal	Prof. Inserção horizontal (mínima)	Prof. Inserção horizontal (máxima)	Prof. Inserção 45° (mínima)	Prof. Inserção 45° (máxima)	Prof. Inserção 90° (mínima)	Prof. Inserção 90° (máxima)	Moxa cones (mín.)	Moxa cones (máx.)	Moxa bastão (mín.)	Moxa bastão (máx.)	Dermátomos	Miótomos	Ações tradicionais	Indicações contemporâneas
Mai		VG	Changqiang	01					0.5	1,0	03	07	05	20	S2, S3, S4, S5	S3, S4, S5	nutre o Yin, controla a hiperfunção do Yang, revigora o Qi, restaura a consciência, cessa a hemorragia, eleva o reto, mantém o Qi dos orifícios inferiores, harmoniza o Qi do Dachang, harmoniza o Qi do Xiaochang, ascende o Jing do Shen, fortalece a região lombar	hemorroidas, prolapso anal, prolapso retal, hemorragia intestinal, hematoquezia, eczema escrotal, diarreia, constipação, esquizofrenia, indução ao trabalho de parto, lombalgia, sacralgia, impotência sexual, espermatorreia, uretrite, retração do testículo, epilepsia, psicose, agitação, hipomania
Mai		VG	Yaoshu	02			0.5	1,0			03	07	00	15	S4, S5	S4, S5	aumenta a circulação de Xue nos vasos sanguíneos, aquece o Qi do Jiao Inferior, tonifica a função do Shen, regula a menstruação, fortalece os ossos, fortalece a coluna lombar, acalma as convulsões, extingue o Vento Interior, remove o vento, remove a umidade	hemorroidas, enurese noturna, incontinência urinária, menstruação irregular, leucorreia, espermatorreia, impotência sexual, hérnia, lombalgia, sacralgia, enterite, diarreia, edema, convulsão, epilepsia, paralisia dos membros inferiores
Mai		VG	Yaoyangguan	03					1,0	2,0	03	07	05	20	L4	L2, L4	tonifica o Yang, regula o Qi do Shen, tonifica o Qi do Shen, mantém o Qi do Shen, harmoniza o Qi do Shen, beneficia a região lombar, fortalece a coluna lombar, beneficia os genitais, beneficia os joelhos, elimina a Umidade, elimina o Vento, dispersa o Frio do Jiao Inferior, dispersa a Umidade do Jiao Inferior, fortalece as pernas	lombalgia, ciatalgia, sacralgia, paralisia das extremidades inferiores, enfraquecimento motor das extremidades inferiores, parestesias nas extremidades inferiores, emissão noturna, impotência, menstruação irregular, enterite crônica, espermatorreia, prostatorreia, metrorragia, leucorreia, diarreia, hemorroidas
Mai		VG	Mingmen	04					0.5	1,0	03	07	05	20	L2	L2	fortalece o Jing, nutre o Jing, reforça o Yang do Shen, dispersa o Frio, dispersa a Umidade, harmoniza a via das águas, harmoniza o Xue, fortalece a lombar, fortalece os joelhos, drena os meridianos, regula o fluxo do Qi	lombalgia, tensão na musculatura lombar, leucorreia, enurese, emissão noturna, ejaculação precoce, endometrite, inflamação pélvica, ciatalgia, nefrite, sequela de poliomielite, dor abdominal, menstruação irregular, dismenorreia, infertilidade, anexite, impotência sexual, espermatorreia, nefrite, incontinência urinária, enurese noturna, diarreia, falta de vitalidade, fadiga, pés frios, depressão
Mai		VG	Xuanshu	05			0.5	1,0			03	05	00	15	L1	L2	fortalece a coluna vertebral, tonifica a função do Shen, alivia a prostração, trata o Dachang, trata o Xiaochang, interrompe a diarreia, harmoniza o Qi do Pi, harmoniza o Qi do Wei	dor abdominal, diarreia, constipação, lombalgia, contratura na região lombar, prolapso anal, dispepsia, enterite, disenteria,
Mai		VG	Jizhong	06			0.5	1,0			03	07	00	10	T11	T11, L2	fortalece a função do Pi, fortalece a função do Shen, remove a Umidade, trata convulsões, alivia a prostração, dispersa o Vento	diarreia, resfriado, lombalgia, convulsões, hérnia, prolapso anal, icterícia, hemorroidas, epilepsia, prolapso retal, paralisia dos membros inferiores, distensão abdominal, gastralgia, perda de apetite, rigidez e dor na cintura, rigidez e dor nas costas, hepatite, epigastralgia
Mai		VG	Zhogshu	07			0.5	1,0			03	05	00	10	T10	T10, L2	fortalece a coluna vertebral, tonifica a função do Shen, regula a função do Wei, harmoniza o Qi do Pi, alivia a dor	epigastralgia, gastralgia, colecistite, lombalgia, perda da acuidade visual, miopia, neurite óptica, icterícia, cirrose hepática, hepatite, gastrite, distensão abdominal, dor abdominal
Mai		VG	Jinsuo	08					0.5	1,0	03	07	00	10	T9	T9, L2	relaxa os músculos, relaxa os tendões, alivia os espasmos, alivia a dor, refresca a Mente, acalma a palpitação, elimina o Vento Interno, desobstrui o Qi do Gan, ativa os colaterais	rigidez lombar, lombalgia, contratura na musculatura da coluna vertebral, espasmos musculares, tremores, convulsões, tétano, histeria, esquizofrenia, convulsões infantis, espasmo gástrico, gastrite, gastralgia, epigastralgia, hepatite, colecistite, pleurite, neuralgia intercostal, tontura
Mai		VG	Zhiyang	09			0.5	1,0			03	05	00	15	T7	T7, L2	facilita o fluxo do Qi do Fei, trata a tosse, expande o tórax, expande o diafragma, alivia a sensação de sufocação torácica, harmoniza o Qi do Gan, harmoniza o Qi do Dan, remove a umidade, reduz a febre, limpa o Fogo, limpa o Calor, faz circular o Yang Qi do Gan	tosse, bronquite, asma brônquica, pleurite, hepatite, colecistite, icterícia, lombalgia, dorsalgia, epigastralgia, gastralgia, dispneia, neuralgia intercostal, dor e peso nos membros, dor no coração com irradiação para o dorso, malária, dor no hipocôndrio, distensão no hipocôndrio, ascaridíase biliar
Mai		VG	Lingtai	10			0.5	1,0			03	05	00	15	T6	T6, L2	reduz a febre, ativa os colaterais, alivia a tosse, alivia a asma, descongestiona o Qi do tórax	resfriado, asma brônquica, tosse, tosse noturna, tosse decorrente de esforço, chiado no peito, pneumonia, bronquite, dorsalgia, rigidez no pescoço, gastralgia, ascaridíase biliar, malária, alterações cardíacas, furunculose
Mai		VG	Shendao	11			0.5	1,0			03	07	00	10	T5	T5, L2	tranquiliza a Mente, acalma a Mente, acalma o excesso de excitação, harmoniza o Qi do Xin, tranquiliza o Qi do Xin, reduz a febre, elimina o Vento, controla o Vento, elimina a Mucosidade	dor precordial, hipertensão, doença cerebrovascular, doenças febris, malária, memória fraca, amnésia, ansiedade, palpitações, histeria, doenças mentais, depressão, tristeza, preocupação excessiva, cefaleias, tosse, convulsão infantil, lombalgia, patologias cardíacas, intercostalgias
Mai		VG	Shenzhu	12			0.5	1,0			03	05	00	20	T3	T3, L2	acalma o excesso de excitação, acalma a Mente, elimina o Vento Interior, tonifica o Qi do Fei, harmoniza o Qi do Fei, difunde do Qi do Fei, alivia a asma, interrompe a tosse, relaxa os músculos, relaxa os tendões, acalma os espasmos, regulariza a circulação do Qi, fortalece o corpo, clareia o Fogo do Xin	tosse, dispneia, bronquite, asma, pneumonia, tuberculose pulmonar, febre, doenças febris, dorsalgia, contratura muscular da região dorsal, lombalgia, contratura muscular da região lombar, tremores, histeria, esquizofrenia, convulsões, epilepsia, hematêmese, doenças mentais, alucinações visuais, psicose, mania, agitação, depressão
Mai		VG	Taodao	13			0.5	1,0			03	07	05	15	T1	XI par craniano, C3, C4, C8, T1	nutre o Yin, restaura o Yang, fortalece o Qi do Fei, difunde o Qi do Fei, refresca o Calor, limpa o Calor, controla o Vento Interno, trata a malária, reduz a febre, acalma a Mente, faz circular o Qi antipatogênico, libera o Qi patogênico da superfície	febre, doenças febris, malária, cefaleias, rigidez cervical, torcicolo, contratura muscular da região dorsal, convulsões, epilepsia, bronquite, asma, tuberculose pulmonar, pneumotórax, hepatite, eczema, ombralgia, vertigens, psicose, depressão, esquizofrenia, hemiparalisia
Mai		VG	Dazhui	14			0.5	1,0			03	07	05	15	C8	XI par craniano, C3, C4, C8	tonifica o Yang Qi, faz circular o Yang Qi, dispersa o Calor, elimina o Fogo, reduz a febre, nutre o Xue, alivia os espasmos, alivia o estresse mental, regula o fluxo do Qi, regulariza o Qi Defensivo, regulariza o Qi Nutritivo, tonifica o Qi Defensivo, acalma a Mente, restaura a consciência, libera o Calor Patogênico de todos os Canais Yang, desobstrui o cérebro	febre, doenças febris, malária, tosse, sudorese noturna, sudorese por debilidade do organismo, resfriado, dor no pescoço, rigidez no pescoço, epilepsia, convulsões, esquizofrenia, psicose, irritabilidade, bronquite, asma, tuberculose pulmonar, pneumotórax, eczema, ombralgia, hemiparalisia, enfisema, hepatite
Mai		VG	Yamen	15			0.5	1,0	0.5	1.2	03	05	00	00	C2, C3	XI par craniano, C3, C4	acalma a Mente, acalma as convulsões, acalma os espasmos, estimula a fala, beneficia o pescoço, beneficia a coluna, elimina o Vento	doença cerebrovascular, histeria, epilepsia, esquizofrenia, disgenesia cerebral, cefaleia neurogênica, cefaleia occipital, torcicolo, rigidez cervical, entorse lombar aguda, rouquidão, epistaxe, cervicalgias, mudez, surdo-mudez infantil, surdez repentina, desmaios, tontura, neurose, afasia histérica, desordens mentais, imaturidade do cérebro, AVE, inflexibilidade da língua, roncos súbitos, sensaç…
Mai		VG	Fengfu	16					0.5	1,0	03	05	00	00	C2, C3		dispersa o Vento, dispersa o Calor, dispersa o Frio, dispersa o Vento patogênico da Cabeça, beneficia o cérebro, refresca o cérebro, clareia a Mente, circula o Yang Qi do corpo, harmoniza o Qi do Fei, beneficia a face, beneficia os cinco órgãos do sentido, induz a ressuscitação, reduz a febre, guarda o Shen no Xin	sequela de doença cerebrovascular, AVE, histeria, epilepsia, cefaleia neurológica, espondilite, estiramento cervical, contratura muscular no pescoço, contratura da língua, afonia súbita, distúrbios mentais,
Mai		VG	Naohu	17	0.3	0.5					00	00	00	05	C2, C3	VII par craniano	reduz a febre, melhora a acuidade visual, interrompe os espasmos, acalma a Mente, desobstrui a Mente, clareia a Mente, beneficia o cérebro, induz à reanimação, acalma as convulsões, dispersa o Vento, dispersa a Umidade, dispersa o Calor	cefaleia occipital, epilepsia, convulsão, histeria, esquizofrenia, hipertensão, neurite óptica, conjuntivite, cervicalgia, rigidez cervical, icterícia, convulsão infantil, imaturidade cerebral, distúrbios mentais, insônia, fotofobia, tontura, vertigem
Mai		VG	Qiangjian	18	0.3	0.5					03	05	00	10	C2, C3		elimina o Calor do Xin, acalma a Mente, clareia a Mente, induz a reanimação, alivia a rigidez dos músculos do pescoço, alivia a tensão dos músculos do pescoço, alivia a dor, dispersa o Vento, dispersa a Umidade, dispersa o Calor	cefaleia occipital, cefaleia, contratura muscular no pescoço, insônia, ansiedade, fotofobia, obscurecimento da vista, histeria, mania, transtornos mentais, vertigem, tontura, vômito, convulsões, epilepsia
Mai		VG	Houding	19	0.3	0.5					03	05	00	10	C2, C3		alivia o estresse mental, tranquiliza a Mente, clareia a Mente, nutre o cérebro, interrompe a dor, induz a reanimação, dispersa o Vento, dispersa a Umidade, dispersa o Calor	cefaleia occipital, cefaleia, contratura muscular no pescoço, rigidez no pescoço, dor no vertex, hemicrânia, insônia, ansiedade grave, epilepsia, convulsões, convulsão infantil, histeria, esquizofrenia, transtornos mentais, resfriado, vertigem, tonturas, mania
Mai		VG	Baihui	20	0.5	1,0					03	09	05	10	C2, V par craniano		acalma a Mente, desobstrui a Mente, acalma as emoções, eleva o espírito, clareia os sentidos, abre os orifícios superiores, restaura a consciência, promove as funções cerebrais, nutre o Yang, alivia o colapso do Yang, pacifica o Yang do Gan, fortalece a função ascendente do Pi, tonifica a subida do Yang Qi, estabiliza a subida do Yang Qi, mantém a subida do Yang Qi, dispersa o excesso de Yang dos…	cefaleia do vertex, cefaleia, vertigem, tontura, tontura rotatória, sensação de peso na cabeça, hemorroidas, prolapso do útero, prolapso do ânus, prolapso do estômago, prolapso da bexiga, prolapso da vagina, perda de memória, memória fraca, obstrução nasal, afasia por AVE, hemiplegia, tinido, visão turva, convulsões, doença cerebrovascular, histeria, esquizofrenia, insônia, síncope, desordens men…
Mai		VG	Qianding	21	0.3	0.5					03	05	00	10	C2, C3, V par craniano		fortalece o cérebro, nutre o cérebro, acalma a Mente, clareia a Mente, reduz a febre, dispersa o Vento, elimina a Mucosidade, induz a reanimação	cefaleia, dor na região temporal, dor no vertex, doença cerebrovascular, tontura, vertigem, visão turva, hipertensão, epistaxe, obstrução nasal, rinite, rinorreia, polipose nasal, edema facial, epilepsia, convulsão infantil, neurose
Mai		VG	Xinhui	22	0.3	0.5					03	05	00	10	V par craniano		reduz a febre, dispersa o Vento, interrompe convulsões, beneficia o nariz	cefaleia vasomotora, cefaleia, convulsão infantil, convulsão, epilepsia, vertigem, hipertensão, edema facial, epistaxe, obstrução nasal, polipose nasal, rinite, rinorreia, sinusite, visão turva, insônia
Mai		VG	Shangxing	23	0.5	0.8					00	00	00	00	V par craniano		acalma a Mente, clareia a Mente, clareia a visão, abre os orifícios nasais, auxilia a função dispersora do Fei, dispersa o Vento, dispersa o Calor, alivia a dor, induz a reanimação, interrompe as convulsões, desobstrui os canais, ativa os canais, desobstrui os colaterais, ativa os colaterais	cefaleia, convulsão, convulsão infantil, epilepsia, vertigem, sinusite, rinite, rinorreia, obstrução nasal, pólipo nasal, ceratite, dores oculares, doenças oculares, úlcera da córnea, visão turva, conjuntivite, histeria, esquizofrenia, desordens mentais, hipertensão, epistaxe, arteriosclerose, doença cerebrovascular, malária, febre
Mai		VG	Shenting	24	0.3	0.5					03	05	00	10	V par craniano	VII par craniano	acalma a Mente, clareia a Mente, beneficia o nariz, reduz a febre, interrompe convulsões, trata vômitos, elimina o Calor, dispersa o Calor, dispersa o Vento, induz a reanimação	cefaleia frontal, cefaleia, tontura, vertigens, febre com cefaleia, dispneia, vômito, taquicardia, pterígio, rinite, rinorreia, polipose nasal, desmaios, coma, insônia, palpitação, taquicardia, sono agitado, estomatite, aftas bucais, epilepsia, trismo, convulsões, histeria, esquizofrenia, neurose
Mai		VG	Suliao	25			0.3	0.5			00	00	00	00	V par craniano		clareia a Mente, clareia as emoções, elimina o Calor, elimina o Calor na face, reduz a febre, restaura o Yang Qi, fortalece o Yang Qi, eleva o Yang Qi, retira o paciente do colapso	sinusite, pólipo nasal, rinorreia, rinite, secreção nasal profusa, obstrução nasal, rinofima, abscesso no nariz, muco excessivo, choque, hipotensão, convulsão infantil, bradicardia, epistaxe, rosácea, perda da consciência, coma
Mai		VG	Renzhong	26			0.5	1,0			03	05	00	10	V par craniano	VII par craniano	revigora o Yang Qi, regula o fluxo do Yang Qi colapsado, reanima o estado de inconsciência, reanima o espírito, desobstrui os sentidos, promove a circulação do Xue, alivia o Calor, reduz a febre, acalma a Mente, clareia a Mente, regula o fluxo do Qi, fortalece a coluna lombar, fortalece a coluna cervical, dispersa as obstruções de Qi do Xinbao, alivia a dor, dispersa o Vento, dispersa a Mucosidade	edema facial, choque, colapso, coma, convulsão, convulsão infantil, epilepsia, histeria, ansiedade, insônia, rigidez na região da escápula, rigidez na região lombar, entorse lombar agudo, lombalgia aguda localizada sobre a coluna, enjoo provocado pelo mar, enjoo provocado pelo carro, psicose, esquizofrenia, halitose, doenças do nariz, afecções bucodentárias, afasia, trismo, insolação, esgotamento…
Mai		VG	Duiduan	27			0.2	0.3			01	03	03	05	V par craniano, VII par craniano	VII par craniano	acalma a Mente, tranquiliza a Mente, reduz a febre, dispersa o Vento, harmoniza o Qi invertido do Yin, harmoniza o Qi invertido do Yang	odontalgia, halitose, obstrução nasal, polipose nasal, epistaxe, contração espasmódica dos lábios, rigidez dos lábios, secura da língua, diabetes melito, estomatite, edema no queixo, dor gengival, edema gengival, aftas nos lábios, tremores nos lábios, paralisia facial, icterícia, convulsões, epilepsia, histeria, esquizofrenia, desordens mentais, pterígio, vômito
Mai		VG	Yinjiao	28			0.1	0.2			00	00	00	00	V par craniano	VII par craniano	promove a circulação do Xue, desobstrui os colaterais, remove Calor, reduz a febre	odontalgia, dor gengival, edema gengival, cisto gengival, aftas, pterígio, polipose nasal, obstrução nasal, rinite, rinorreia, prurido ocular, edema ocular, lombalgia aguda, hemorroidas, fissura anal, ansiedade, psicose, mania, esquizofrenia, distúrbios mentais, icterícia, psicose
Mai		VC	Huiyin	01					0.3	0.7	03	05	00	10	S4	S2, S3, S4	tonifica a função do Shen, regula a menstruação, tonifica a Mente, elimina o Calor do Jiao Inferior, elimina a Umidade do Jiao Inferior, nutre o Yin, beneficia o Jing	prurido perineal, hemorroidas, emissão noturna, enurese, menstruação irregular, prolapso do útero, convulsões infantis, convulsões, esquizofrenia
Mai		VC	Qugu	02					0.5	1.5	03	07	20	30	T12, L1	T6, T7, T8, T9, T10, T11, T12	tonifica a função do Shen, regula a menstruação, reduz o Calor, beneficia a micção, regula o Jiao Inferior, aquece o Frio	retenção urinária, ejaculação precoce, impotência, infertilidade feminina, dismenorreia, nefrite, inflamação pélvica, leucorreia, enurese, emissão seminal
Mai		VC	Zhongji	03					0.5	1,0	03	07	15	30	T12, L1	T6, T7, T8, T9, T10, T11, T12	promove a micção, regula o vaso Chong Mai, regula o vaso Ren Mai, fortalece o Shen, beneficia o Jiao Inferior, regula a menstruação, fortalece o Yuan Qi, dispersa a Umidade, dispersa o Calor, refresca o Xue, harmoniza o Qi do Útero, harmoniza a Via das águas	enurese, emissão noturna, retenção urinária, ejaculação precoce, impotência, infertilidade feminina, menstruação irregular, inflamação pélvica, leucorreia, inflamação do trato urinário, nefrite, ciatalgia
Mai		VC	Guanyuan	04			1.5	2,0	0.5	1,0	03	09	10	30	T12	T6, T7, T8, T9, T10, T11, T12	tonifica a função do Shen, reforça o Qi Original, reduz o Calor, remove a Umidade, harmoniza o Jiao Inferior, harmoniza o Jiao Médio, regula a menstruação, harmoniza o Xiaochang, harmoniza a via das águas, aquece o Frio, nutre o Yin Qi, acalma a Mente, fortalece a Mente, harmoniza o Qi do Útero, harmoniza o Qi do Chong Mai, harmoniza o Qi do Ren Mai	enurese, emissão noturna, retenção urinária, ejaculação precoce, impotência, infertilidade feminina, menstruação irregular, dismenorreia, inflamação pélvica, leucorreia, inflamação do trato urinário, nefrite
Mai		VC	Shimen	05					0.5	1,0	03	07	00	10	T11	T6, T7, T8, T9, T10, T11, T12	tonifica a função do Shen, tonifica a função do Pi, tonifica o Jiao Inferior, regula o Útero, beneficia a passagem das águas, regula a próstata	dor abdominal, disenteria, edema, hérnia, retenção urinária, amenorreia, metrorragia
Mai		VC	Qihai	06			2,0	3,0	0.5	1,0	03	07	10	30	T10	T6, T7, T8, T9, T10, T11, T12	tonifica o Qi do Shen, tonifica o Qi do Pi, refresca o Calor do Xue, aquece o Jiao Inferior, harmoniza o Jiao Inferior, reforça o Jiao Inferior, tonifica o Qi Original, harmoniza a via das águas, tonifica o Yang Qi, dispersa a Umidade, dispersa o Calor	enurese, emissão noturna, retenção urinária, impotência, frequência urinária, menstruação irregular, dismenorreia, dor abdominal, distensão abdominal, neurose hipocondríaca
Mai		VC	Yinjiao	07					0.8	1.2	03	05	00	10	T10	T6, T7, T8, T9, T10, T11, T12	reduz a febre, dispersa a Umidade, dispersa o Frio, tonifica o Qi do Shen, fortalece o Jiao Inferior, nutre o Yin, regulariza a menstruação, regulariza o Útero, reforça o Chong Mai, beneficia o baixo abdome, beneficia a região genital	distensão abdominal, edema, hérnia, menstruação irregular, dor periumbilical, prurido perineal, leucorreia, infertilidade
Mai		VC	Shenque	08							07	14	20	30	T10	T6, T7, T8, T9, T10, T11, T12	aquece o Yang Qi, tonifica o Yang Qi do Shen, reforça o Yang do Pi, reforça o Yang do Shen, interrompe a diarreia, dispersa a Umidade, dispersa o Frio, resgata o Yang, tonifica o Qi original, tonifica o Qi do Pi, tonifica o Qi do Wei, alivia a prostração, regula a função do Shen, harmoniza a via das águas, recupera o Yang colapsado, restaura a consciência	disenteria, distensão abdominal, dor abdominal, prolapso anal, prolapso retal, diarreia crônica, astenia, choque, perda de consciência
Mai		VC	Shuifen	09					0.5	1,0	05	07	00	15	T9	T7, T8, T9, T10, T11, T12	regula a passagem das águas, harmoniza a via das águas, promove o aumento da diurese, dispersa a Umidade, aquece o Frio, fortalece a função do Pi, harmoniza a função do Pi, elimina edemas	edemas, retenção urinária, ascite, dor abdominal, disenteria, nefrite
Mai		VC	Xiawan	10					0.8	1,0	05	07	00	10	T8	T7, T8, T9, T10, T11, T12	tonifica a função do Pi, regula o fluxo do Qi, reforça a função do Wei, elimina os alimentos não digeridos, harmoniza o Jiao Médio, controla a parte inferior do epigástrio, redireciona o Qi do Wei para baixo, favorece diurese, dispersa a Umidade, dispersa o Calor, remove as massas abdominais, elimina alimentos não digeridos	indigestão, vômito, disenteria, úlcera gástrica, gastrite, distensão abdominal, dor abdominal, espasmo cardíaco
Mai		VC	Jianli	11					0.5	1,0	05	07	00	10	T8	T7, T8, T9, T10, T11, T12	tonifica a função do Pi, harmoniza a função do Pi, regula o fluxo do Qi, descende o Qi do Wei, estimula o Qi do Wei, elimina os alimentos não digeridos, fortalece o Jiao Médio, dispersa a Umidade, dispersa o Calor, tonifica as funções de transporte do Wei, tonifica as funções de transporte do Dachang, tonifica as funções de transporte do Xiaochang	indigestão, gastralgia, gastrite, úlcera gástrica, distensão abdominal, vômito, edemas
Mai		VC	Zhongwan	12			0.3	0.5	0.3	0.5	05	09	05	10	T8	T7, T8, T9, T10, T11, T12	regula a função do Pi, tonifica a função do Pi, harmoniza a função do Pi, regula a função do Wei, harmoniza a função do Wei, tonifica a função do Wei, regula a função do Jiao médio, harmoniza a função do Jiao médio, tonifica a função do Jiao médio, aquece o Jiao médio, dispersa a Umidade, dispersa o Calor, dispersa a Mucosidade, tonifica o Ying Qi, beneficia a digestão	indigestão, gastralgia, gastroptose, distensão abdominal, diarreia, vômito, náusea, síncope, convulsões, histeria, esquizofrenia, internação, doença cerebrovascular, hipertensão, asma brônquica
Mai		VC	Shangwan	13					0.5	1.2	05	07	00	10	T7	T7, T8, T9, T10, T11, T12	regula a função do Wei, regula a função do Pi, tonifica a função do Wei, tonifica a função do Pi, reforça o Jiao Médio, remove a Umidade, remove o Calor, acalma a Mente, fortalece a vontade, descende a rebelião do Qi do Wei, alivia o vômito, controla a parte superior do abdome	gastralgia, distensão abdominal, vômito, convulsões, amnésia, hipertensão, angina, gastrite, úlcera gástrica, espasmo gástrico, hepatite, colecistite
Mai		VC	Juque	14			0.5	1,0	0.3	0.8	05	09	00	15	T7	T7, T8, T9, T10, T11, T12	harmoniza o Qi do Xin, elimina o Calor do Xin, acalma a Mente, interrompe a ansiedade, pacifica o Wei, fortalece o Qi do Jiao Médio, fortalece o Qi do diafragma, redireciona o Qi invertido, remove as massas abdominais, descende o Qi do Fei, descende o Qi do Wei, dispersa a Mucosidade do tórax, dispersa a Mucosidade do diafragma	plenitude torácica, tosse, hematêmese, dor precordial, distensão abdominal, convulsões, esquizofrenia, síncope
Mai		VC	Jiuwei	15			0.4	0.6			03	05	00	10	T7	T7, T8, T9, T10, T11, T12	suaviza a opressão torácica, alivia a dor no diafragma, acalma a Mente, harmoniza o Qi do Xin, harmoniza o Qi do Jiao médio, dispersa a Umidade, dispersa o Calor, dispersa o Vento, beneficia o Qi Original	dor torácica, dor precordial, convulsões, hematêmese, plenitude torácica, asma, distensão abdominal, psicose, histeria, epilepsia, transtornos mentais
Mai		VC	Zhongting	16	0.3	0.5					03	05	00	10	T6		regula o fluxo de Qi, suaviza a opressão torácica, redireciona para baixo o Qi invertido do Wei, interrompe o vômito	vômito, amigdalite, dor de garganta, espasmo cardíaco, plenitude do coração, câncer esofágico, constrição esofágica, diverticulite, regurgitação ácida, náusea, asma, regurgitação láctea em recém-nascidos, dificuldade para deglutir
Mai		VC	Shanzhong	17	0.3	0.5					05	09	05	15	T4	C5, C6, C7, C8, T1	limpa a Mucosidade do tórax, alivia a sensação de plenitude torácica, alivia a sensação de opressão torácica, redireciona o Qi invertido, alivia a dor no diafragma, harmoniza o Qi do Fei, harmoniza o Qi do Jiao superior, alivia a tosse, alivia a asma, acalma o Xin, beneficia as mamas, promove a lactação, dispersa a Mucosidade, dispersa a Umidade, dispersa o Frio, dispersa o Calor	asma brônquica, bronquite, dor torácica, mastite, pleurisia, coma, angina, pericardite, pneumonia, abscesso pulmonar, pleurite, ansiedade, depressão, palpitação, soluços, lactação deficiente, hipodesenvolvimento mamário, hérnia de hiato
Mai		VC	Yutang	18	0.3	0.5					03	05	00	15	T3	C5, C6, C7, C8, T1	regula o fluxo de Qi, alivia a asma, descende o Qi, interrompe o vômito, trata doenças pulmonares	hematêmese, dor torácica, asma, tosse, náuseas, vômitos, afonia, dislalia, opressão na garganta, intercostalgia
Mai		VC	Zigong	19	0.3	0.5					03	05	00	10	T2	C5, C6, C7, C8, T1	regula o fluxo de Qi, alivia a asma, alivia a tosse, resolve o Tanyin	asma, dor torácica, bronquite, pleurite, tosse, mastite, gastrite, úlcera gástrica
Mai		VC	Huagai	20	0.3	0.5					03	05	00	10	T1	C5, C6, C7, C8, T1	elimina o Calor do Fei, alivia a tosse, suaviza a opressão torácica, alivia a dor do diafragma	asma, tosse, bronquite, enfisema, amigdalite, sensação de plenitude torácica, dor no tórax, do no hipocôndrio, intercostalgia, dor de garganta
Mai		VC	Xuanji	21	0.3	0.5					03	05	00	15	C3, C4	C5, C6, C7, C8, T1	regula o fluxo de Qi, alivia a asma, alivia a tosse, harmoniza o Qi do tórax, harmoniza o Qi contracorrente	asma brônquica, bronquite crônica, amigdalite, enfisema, pleurite, espasmo esofágico, espasmo estomacal, deglutição difícil, pigarros, afonia
Mai		VC	Tiantu	22	0.5	1,0			0.3	0.5	03	05	00	15	C2, C3		tonifica o Qi do Fei, redireciona o Qi invertido, promove a circulação do Qi do Fei, alivia a asma, elimina o Calor, remove a Umidade, beneficia a garganta, refresca a garganta, clareia a voz, interrompe a tosse	asma brônquica, bronquite crônica, bronquite aguda, faringite, soluços, tosse aguda, tosse crônica, afonia, pigarros, rouquidão repentina, dificuldade para engolir, bócio, coqueluche, regurgitação, doenças das cordas vocais, roncos súbitos
Mai		VC	Lianquan	23					0.5	0.8	03	05	00	10	C2, C3	VII par craniano, V par craniano, C1	regula a garganta, refresca a garganta, regula o fluxo do Qi, dispersa a rouquidão, restabelece as funções da língua, redireciona o Qi invertido, clareia a voz, dispersa o Vento Interior, promove a fala, elimina o Fogo, elimina o Calor, resolve o Tanyin, descongestiona o estagnação da Mucosidade	parestesia lingual, atrofia do músculo lingual, tosse, amigdalite, faringite, edema na faringe, bronquite, asma brônquica, paralisia das cordas vocais, dor na região sublingual, edema na região sublingual, rouquidão súbita, mudez, ptialismo, inflamação na base da língua, dificuldade para falar, dificuldade para engolir, nódulos nas cordas vocais, salivação excessiva, salivação com glossoplegia
Mai		VC	Chengjiang	24			0.3	0.5			03	05	05	10	V par craniano	VII par craniano, V par craniano	reduz a febre, dispersa o Vento, dispersa o Frio, acalma a Mente, acalma a dor, dispersa a Umidade, dispersa a Mucosidade, relaxa os músculos, relaxa os tendões	paralisia fácil, edema facial, doença cerebrovascular, odontalgia, úlcera bucal, sialorreia, inflamação na gengiva, trismo, boca seca, ponto de reanimação de estados comatosos, desordens mentais
Jing	Tai Yin	P	Zhongfu	01			0.5	1,0			03	05	05	10	C4	C5, C6, C7, C8, T1	estimula a descendência do Qi do Fei, descongestiona o Qi do Jiao Superior, dispersa a plenitude do tórax, harmoniza o Qi do Fei, interrompe a tosse, circula o Qi do Fei, tonifica o Qi ancestral, elimina o Calor nas fases aguda das doenças	bronquite, asma, tuberculose, amigdalite, pneumonia, tosse, dor torácica, nevralgia intercostal, dor na região escapular, dispneia
Jing	Tai Yin	P	Yunmen	02			0.5	0.8			03	07	00	15	C4	C5, C6	estimula a descendência do Qi do Fei, promove a função de dispersão do Fei, alivia a tosse, alivia a asma, reduz a febre, dispersa a plenitude do tórax	asma, dor torácica, ombro congelado, dor abdominal, tosse, bronquite, dispneia
Jing	Tai Yin	P	Tianfu	03					0.5	1,0	03	07	00	05	C6	C5, C6	regula a função do Qi do Fei, elimina o Calor do Xue, expele o Vento, bloqueia a epistaxe, trata alterações emocionais decorrentes da desarmonia do Fei	asma, epistaxe, vômito, malária, vertigem, patologia cerebrovascular, dor na face interna do braço, depressão, mania, agorafobia, confusão mental, delírio, tristeza, angústia no tórax
Jing	Tai Yin	P	Xiabai	04					0.5	1,0	03	07	10	20	C5	C5, C6	regula a função do Qi do Fei, limpa os meridianos, limpa os colaterais, ativa os meridianos, ativa os colaterais	tosse, aperto no tórax, náusea, pleurite, taquicardia
Jing	Tai Yin	P	Chize	05					0.5	1,0	05	07	05	10	C6	C5, C6, C7, C8	elimina o Calor do Fei, alivia a dor de garganta, alivia as dores em geral	tosse, asma, pneumonia, bronquite, pleurite, hematêmese, dor de garganta, dor no cotovelo, erisipela, coma infantil, mastite
Jing	Tai Yin	P	Kongzui	06					1,0	1.5	03	05	00	15	C5, C6	C6, C7, C8	reduz a febre, descende a rebelião do Qi do Fei, regula o Qi do Fei, interrompe a hemorragia, alivia a tose aguda, alivia a dispneia	cefaleia, rouquidão, tosse, dor de garganta, dor no cotovelo, febre, tuberculose, crise asmática aguda, epistaxe
Jing	Tai Yin	P	Lieque	07			0.5	1,0	0.3	0.5	03	05	05	15	C6	C5, C6, C7, C8, T1	dispersa o Vento, abre a via das águas, beneficia o Pangguang, promove o peristaltismo intestinal, regula o Qi do Ren Mai, alivia a dor de garganta, liberta a tensão emocional, harmoniza a Mente, elimina o Vento na face, elimina a Umidade na face, elimina o Calor na face, limpa os meridianos, limpa os colaterais, ativa os meridianos, ativa os colaterais	cefaleia, tosse, asma, urticária, paralisia facial, espasmo facial, dor no ombro, dor no pescoço, rigidez na nuca, polaciúria, disúria, patologias dos tecidos moles em torno do punho, neuralgia do trigêmeo, bronquite, dor de garganta, rinite, tristeza, depressão, introspecção, constipação, secura na garganta, secura nos olhos, espirros
Jing	Tai Yin	P	Jingqu	08			0.3	0.5	0.3	0.5	03	05	00	15	C6	C5, C6, C7, C8, T1	reduz a febre, alivia as dores de garganta, alivia a tosse, alivia a asma	asma, náusea, dor no punho, dor de garganta, amigdalite, bronquite, febre, tosse, dor no nervo radial, espasmo do esôfago, faringite, dispneia, angina, dor torácica
Jing	Tai Yin	P	Taiyuan	09					0.3	0.5	01	03	03	05	C6	C6, C7	dispersa o Vento, resolve o Tanyin, regula a função do Fei, alivia a tosse	bronquite, gripe, asma brônquica, enfisema, tuberculose pulmonar, amigdalite, dor torácica, patologias dos tecidos moles em torno do punho, conjuntivite, odontalgia
Jing	Tai Yin	P	Yuji	10					0.5	0.8	03	05	00	15	C6	C6, C7	refresca o Calor do Fei, alivia as síndromes do exterior, reduz a febre, beneficia a garganta, alivia a dor de garganta	tosse, bronquite, pneumonia, amigdalite, tuberculose, asma brônquica, hematêmese, rouquidão, tontura, dor abdominal, dor torácica, lombalgia, febre, calafrios
Jing	Tai Yin	P	Shaoshang	11			0.1	0.2	0.1	0.2	01	03	00	15	C6		reduz a febre, elimina o Vento, elimina o Calor, estimula a função dispersora do Qi do Fei, estimula a função descendente do Qi do Fei, elimina o Calor do Fei, dispersa o Calor do Xue, alivia a dor de garganta, restaura a consciência, induz a ressuscitação, acalma a Mente, beneficia a faringe, beneficia os dedos, desestagna o Qi da garganta	amigdalite, caxumba, icterícia, asma, febre, resfriado, tosse, pneumonia, doença cerebrovascular, coma, indigestão infantil, psicose
Jing	Yang Ming	IG	Shangyang	01			0.1	0.2	0.1	0.2	01	03	05	10	C6		reduz a febre, alivia o edema ao redor da mandíbula, alivia o edema ao redor da garganta, limpa os meridianos, alivia a dor de garganta, dispersa o Calor da superfície, dispersa o Vento, fortalece o Qi da garganta, reanima o estado de inconsciência	febre, amigdalite, odontalgia, ombralgia, tontura, surdez, tinidos, dor nos dedos das mãos, parestesia nos dedos das mãos, nevralgias faciais, perda da consciência
Jing	Yang Ming	IG	Erjian	02					0.2	0.3	03	05	00	15	C6	C6, C7, C8, T1	reduz a febre, limpa os canais, limpa os colaterais, alivia a dor de garganta, dispersa o Calor do Yang Ming, dispersa o Vento do Yang Ming	febre, cefaleia, odontalgia, ombralgia, amigdalite, gengivite, epistaxe, paralisia facial, espasmo muscular facial, dores no cotovelo
Jing	Yang Ming	IG	Sanjian	03					0.5	0.8	03	05	00	15	C6	C6, C7, C8, T1	reduz a febre, dispersa o Vento, limpa os canais, limpa os colaterais, alivia a rigidez das articulações, beneficia a garganta	odontalgia, amigdalite, dor ocular, ombralgia, dor no cotovelo, asma brônquica, eritema na mão, artrite nos dedos das mãos, inflamação no dorso da mão
Jing	Yang Ming	IG	Hegu	04			1,0	1.5	0.5	1,0	03	05	05	15	C6	C8, T1	reduz a febre, dispersa o Vento, dispersa o Calor, transforma o Tanyin, libera o Calor perverso interno para a superfície do corpo, acalma a Mente, interrompe convulsões, suprime a dor, ativa a circulação de Qi nos Vasos Sanguíneos, ativa a circulação de Xue nos Vasos Sanguíneos, desobstrui o Qi estagnado dos Canais, estimula a função dispersora do Fei, abre os orifícios do nariz, beneficia o Úte…	resfriado, gripe, paralisia facial, espasmos faciais, edemas faciais, hemiplegia, dores em geral, convulsão infantil, histeria, esquizofrenia, neurose, parotidite epidêmica, constipação, sudorese, anestesia na cabeça, anestesia no pescoço, odontalgia, epigastralgia, dor abdominal, hemorroida, cefaleia, hiperidrose, parto prolongado, rinite, artrite temporomandibular, obstrução nasal, espirro
Jing	Yang Ming	IG	Yangxi	05					0.3	0.5	03	05	10	15	C6	C6, C7	dispersa o Vento, dispersa o Calor, purga o Fogo patogênico, transforma a Umidade, relaxa os músculos, relaxa os tendões, alivia a rigidez das articulações do punho, tranquiliza a Mente, elimina a dor, liberta o exterior	cefaleia, rigidez no punho, dor no punho, artrites nos membros superiores, artroses nos membros superiores, dor na raiz da língua, conjuntivite, dor ocular, tinidos, surdez, odontalgia, amigdalite, histeria, esquizofrenia, indigestão infantil, depressão, mania
Jing	Yang Ming	IG	Pianli	06			0.5	0.8			03	05	00	15	C6	C6, C7	dispersa o Vento, remove a Umidade, limpa os meridianos, ativa os meridianos, limpa os colaterais, ativa os colaterais, harmoniza a via das águas, beneficia a face, beneficia os dentes, descongestiona o Qi estagnado da garganta	paralisia facial, odontalgia, epistaxe, surdez, tinidos, epilepsia, dor no cotovelo, edemas, amigdalite, dor de garganta, dores no antebraço, tristeza, depressão
Jing	Yang Ming	IG	Wenliu	07			0.5	1,0	0.3	0.5	03	05	05	15	C6	C6, C7	reduz a febre, limpa o meridiano, harmoniza o meridiano, promove a circulação de Xue, dispersa o Vento, interrompe a dor, tranquiliza a Mente	cefaleia, faringite, epistaxe, dor abdominal, dor na boca, dor na língua, flatulência, psicose, ombralgia, edema facial, estomatite, glossite, borborigmo
Jing	Yang Ming	IG	Xialian	08			0.5	1,0	0.5	1,0	03	07	00	15	C6	C5, C6, C7	reduz a febre, dispersa o Vento, promove a circulação do Qi, alivia a dor	dor abdominal, cefaleia, tontura, asma brônquica, bronquite, tuberculose, mastite, enterite, cistite, dor periumbilical, dor no cotovelo, afecções da mama
Jing	Yang Ming	IG	Shanglian	09			0.5	1,0	0.5	1,0	03	07	00	15	C6	C5, C6, C7	reduz a febre, reduz a umidade, limpa os meridianos, limpa os colaterais, ativa os meridianos, ativa os colaterais, dispersa o Vento, beneficia os braços, beneficia os cotovelos, beneficia os ombros	cefaleia, ombralgia, parestesia nos membros superiores, cistite, enterite, dor abdominal, blenorragia, borborigmo, indigestão, náuseas, constipação
Jing	Yang Ming	IG	Shousanli	10					0.8	1.2	03	07	05	20	C6	C5, C6, C7, C8	dispersa o Vento, limpa os colaterais, regula as funções do Wei, regula as funções do Dachang, regula as funções do Xiaochang, tonifica o Qi, tonifica o Xue, reforça o fluxo de Qi nos canais do braço, regula o Qi do Jiao Médio, harmoniza o Qi do Jiao Médio	odontalgia, rigidez no cotovelo, rigidez no ombro, síndromes de atrofia, sequelas de AVE, paralisia facial, parotidite epidêmica, diarreia, dor abdominal, gastralgia, desequilíbrio motor nos membros superiores, cansaço, dispneia, fraqueza generalizada
Jing	Yang Ming	IG	Quchi	11					1,0	1.5	03	07	05	20	C6	C5, C6, C7	dispersa o Vento, elimina as síndromes do exterior, elimina o Calor, regula a circulação de Qi nos meridianos, regula a circulação de Xue nos meridianos, fortalece o Xue, promove o Xue, refresca o Xue, beneficia os tendões, beneficia as articulações, resolve a Umidade	doenças febris, hipertensão, sarampo, anemia, hipertireoidismo, dor nas extremidades superiores, hemiplegia, alergia, doenças de pele, amigdalite, odontalgia, pleurite, menstruação irregular, diarreia, ondas de calor da menopausa
Jing	Yang Ming	IG	Zhouliao	12					1,0	1.5	03	05	00	15	C5	C6, C7, C8	relaxa os músculos do braço, relaxa os tendões do braço, facilita os movimentos da articulação do cotovelo, limpa os meridianos, limpa os colaterais, ativa os meridianos, ativa os colaterais	contratura no cotovelo, dor no cotovelo, contratura no braço, dor no braço, epicondilite lateral, parestesias no membro superior, tosse, malária
Jing	Yang Ming	IG	Shouwuli	13					1,0	1.5	07	15	00	15	C6	C5, C6	reduz a febre, resolve a Fleuma, promove o fluxo de Qi, remove a estase de Xue	contratura no cotovelo, contratura no braço, contratura no ombro, dor no cotovelo, dor no braço, dor no ombro, artrite reumatoide, tosse, pneumonia, epicondilite lateral, cervicobraquialgia
Jing	Yang Ming	IG	Binao	14			1,0	2,0	0.5	1,0	03	07	05	15	C5	C5, C6	melhora a acuidade visual, promove a circulação do Qi, dissipa a estase do Xue, remove obstruções do meridiano, relaxa o Qi dos tendões, resolve a Fleuma, dispersa tumores, dispersa o Vento, dispersa o Calor	ombralgia, braquialgia, paralisia das extremidades superiores, doenças oculares, tuberculose dos nódulos linfáticos, bócio, rigidez na nuca, diminuição da acuidade visual
Jing	Yang Ming	IG	Jianyu	15			1.5	2,0	0.5	0.8	03	05	05	15	C4	C5, C6	relaxa as articulações dos membros superiores, alivia a dor, limpa os meridianos, ativa os meridianos, limpa os colaterais, ativa os colaterais, alivia a artralgia, beneficia os tendões, dispersa o Vento, promove a circulação de Qi, promove a circulação de Xue	hemiplegia, hipertensão, ombralgia, tendinite de supraespinhoso, periartrite do ombro, urticária, hiper-hidrose axilar, cervicobraquialgia, rigidez de pescoço, odontalgia
Jing	Yang Ming	IG	Jugu	16					0.8	1,0	03	07	05	20	C4	C5, C6	dispersa o Vento, dispersa o Frio, relaxa os músculos, relaxa os tendões, beneficia os movimentos articulares, descende o Qi do Fei, domina o Qi rebelde, abre o tórax, fortalece o Qi do ombro	ombralgia, braquialgia, doenças da articulação do ombro, dificuldade para elevar o braço, tuberculose ganglionar, odontalgia, convulsões infantis, hemoptise, bócio, tosse, asma, cervicobraquialgia
Jing	Yang Ming	IG	Tianding	17					0.3	0.5	03	07	00	15	C3, C4	VII par craniano, XI par craniano, C2, C3, C4, C5, C6, C7, C8	promove o fluxo de Qi, remove a estase do Xue, alivia a dor de garganta, faz a limpeza do Qi do Fei, descongestiona a garganta	rouquidão, amigdalite, dor de garganta, parestesia das extremidades superiores, soluço, tosse, asma, laringite, bócio
Jing	Yang Ming	IG	Futu	18					0.5	1,0	01	03	05	10	C2, C3	VII par craniano, XI par craniano, C2, C3	regula o fluxo de Qi, regula a circulação de Xue, remove o Calor da garganta, remove o Calor do tórax, alivia a tosse, resolve a Fleuma, circula o Qi do Fei, difunde o Qi do Fei, elimina o Vento do pescoço	amigdalite, dor de garganta, asma, rouquidão, expectoração espessa, dificuldade para deglutir, anestesia por acupuntura para cirurgias da tireoide, neurose, histeria, esquizofrenia, bócio, nódulo nas cordas vocais, tosse, dispneia, caxumba
Jing	Yang Ming	IG	Heliao	19			0.3	0.5			00	00	00	00	V par craniano	VII par craniano	reduz a febre, dispersa o Vento, desobstrui os meridianos, induz a reanimação	paralisia facial, sinusite, epistaxe, obstrução nasal, rinites, desmaios
Jing	Yang Ming	IG	Yingxiang	20			0.3	0.5			00	00	00	00	V par craniano	VII par craniano	reduz a febre, dispersa o Vento, desobstrui os meridianos, induz a reanimação, remove a estagnação de Qi do nariz, abre os orifícios nasais, melhora a acuidade visual, remove a estase de Xue, dispersa o Calor, trata ascaríase nas vias biliares	sinusite, parassinusite, epistaxe, pólipos nasais, conjuntivite, paralisia facial, prurido facial, edema facial, edema no nariz, ascaridíase das vias biliares, obstrução nasal, rinite aguda, rinite crônica, espirro, rinorreia, lacrimejação, glaucoma, anosmia, nevralgia do trigêmeo (2º ramo)
Jing	Yang Ming	E	Chengqi	01					0.3	0.7	00	00	00	00	V par craniano	VII par craniano, III par craniano	dispersa o Vento, ativa a circulação de Qi nos canais, ativa a circulação de Qi nos colaterais, ativa a circulação de Xue nos canais, ativa a circulação de Xue nos colaterais, melhora a acuidade visual, regula as lágrimas, reduz o Fogo, dispersa o Calor	miopia, atrofia do nervo óptico, espasmo palpebral, ceratite, hiperemia da conjuntiva, lacrimejamento, cegueira noturna, conjuntivite aguda, conjuntivite crônica, glaucoma, catarata, estrabismo convergente, daltonismo, paralisia facial
Jing	Yang Ming	E	Sibai	02					0.2	0.3	00	00	00	00	V par craniano	VII par craniano	dispersa o Vento, desobstrui a circulação de Qi nos canais e colaterais, desobstrui a circulação de Xue nos canais e colaterais, melhora a acuidade visual, relaxa o Qi dos músculos faciais, dispersa o Calor, cessa a dor, fortalece o Qi do Dan, difunde o Qi do Gan	paralisia facial, espasmo do músculo facial, neuralgia do trigêmeo, conjuntivite, miopia, anestesia com acupuntura em cirurgias oculares, dor ocular, prurido ocular, espasmo palpebral, hiperemia ocular, miopia, sinusite, ceratite, visão turva, cefaleia ocular, ascaridíase nas vias biliares
Jing	Yang Ming	E	Juliao	03					0.3	0.5	03	05	00	15	V par craniano	VII par craniano	reduz a febre, remove a estase de Xue, melhora a acuidade visual, remove a nebulosidade	paralisia facial, odontalgia, glaucoma, hiperemia da conjuntiva, lacrimejação, miopia, epistaxe, rinite, nevralgia do trigêmeo, prurido ocular, dor ocular, inflamação na bochecha, dor na bochecha, espasmo das pálpebras
Jing	Yang Ming	E	Dicang	04	1,0	2,0					03	05	00	10	V par craniano	VII par craniano	dispersa o Vento, ativa a circulação de Qi nos colaterais, alivia a dor facial, relaxa o Qi dos músculos da face, dispersa o Vento do Yangming, dispersa o Frio do Yangming	paralisia facial, espasmo do músculo facial, neuralgia do trigêmeo, sialorreia, convulsões infantis, trismo, odontalgia, inflamação da bochecha
Jing	Yang Ming	E	Daying	05			0.3	0.5			03	05	00	15	V par craniano, VII par craniano	V par craniano	regula os canais, regula os colaterais, promove o fluxo de Qi, promove o fluxo de Xue	odontalgia, edema facial, paralisia facial, desvio da comissura labial, rigidez da língua, trismo, inflamação na bochecha, dor na face, parotidite, bócio, doenças das cordas vocais
Jing	Yang Ming	E	Jiache	06	2,0	3,0			0.3	0.5	00	03	05	10	C2, C3	V par craniano, VII par craniano	dispersa o Vento, regula o fluxo do Qi, facilita a abertura da mandíbula, remove as obstruções do meridiano, elimina o Vento da face, melhora o Qi da ATM, relaxa os músculos faciais	paralisia facial, espasmo do músculo facial, trismo, odontalgia, caxumba, histeria, nevralgia do trigêmeo, dor na bochecha, edema na bochecha, dor mandibular, artrite temporomandibular, dor no pescoço, rigidez no pescoço
Jing	Yang Ming	E	Xiaguan	07	1.5	2,0	0.8	1,0			03	05	05	10	V par craniano	V par craniano, VII par craniano	dispersa o Vento, ativa os colaterais, regula o fluxo de Qi, alivia os espasmos, alivia as dores, melhora as funções do ouvido, melhora as funções da ATM	paralisia facial, espasmo do músculo masseter, nevralgia do trigêmeo, odontalgia, otite média, artrite temporomandibular, surdez, tinido, infecções no ouvido, otalgias, otorreia, dor na mandíbula, desequilíbrio motor da mandíbula
Jing	Yang Ming	E	Touwei	08	0.5	1,0					00	00	00	00	V par craniano	V par craniano	dispersa o Vento, elimina o Fogo, alivia a dor, melhora a acuidade visual, interrompe o lacrimejamento	cefaleia, enxaqueca, esquizofrenia, paralisia facial, neurite óptica, conjuntivite, tique palpebral, visão turva, diminuição da acuidade visual
Jing	Yang Ming	E	Renying	09					0.2	0.4	00	00	00	10	C2, C3	VII par craniano, X par craniano	desobstrui os meridianos, regula o fluxo de Qi, regula o fluxo de Xue, reduz a febre, alivia a asma, tonifica o Qi do Fei, difunde o Qi do Fei, regula o Qi pervertido, fortalece a garganta, umedece a garganta, desfaz nódulos, desfaz massas	hipertensão arterial, hipotensão arterial, asma, hipertireoidismo, dor de garganta, rouquidão
Jing	Yang Ming	E	Shuitu	10					0.3	0.5	03	05	00	15	C2, C3	VII par craniano, XI par craniano, XII par craniano	reduz a febre, alivia a dor de garganta, alivia a asma, alivia a tosse, elimina o Vento do pescoço, remove a estagnação do meridiano	dor de garganta, tosse, asma, amigdalite, doenças das cordas vocais, paralisia do músculo esternocleidomastóideo, linfadenite tuberculosa cervical, coqueluche, regurgitação, soluço, dispneia, bócio
Jing	Yang Ming	E	Qishe	11					0.3	0.5	03	05	00	15	C3, C4	VII par craniano, XI par craniano	remove o Calor do Fei, resolve o Tanyin, regula o fluxo do Qi, remove a estase de Xue	dor de garganta, tosse, dispneia, bronquite, amigdalite, indigestão, soluço, linfadenite tuberculosa cervical, asma, torcicolo, bócio, rigidez na nuca, dor na nuca
Jing	Yang Ming	E	Quepen	12					0.3	0.4	03	05	00	15	C3, C4	VII par craniano, XI par craniano, C3, C4, C5, C6	suaviza a opressão torácica, melhora os distúrbios diafragmáticos, alivia a tosse, alivia a asma, harmoniza a inversão do Qi	tosse, asma, linfadenite tuberculosa cervical, ombralgia, soluço, regurgitação, dispneia, ansiedade, insônia, dor na fossa supraclavicular
Jing	Yang Ming	E	Qihu	13			0.2	0.4	0.3	0.5	03	05	00	15	C3, C4	C5, C6, C7, C8, T1	regula o fluxo de Qi, suaviza a opressão torácica, alivia a tosse, alivia a asma, melhora os distúrbios diafragmáticos	tosse, asma, plenitude torácica, dor no tórax, dor nas costas, soluço, sensação de opressão no tórax, sensação de opressão no hipocôndrio, eructação, bronquite, dispneia
Jing	Yang Ming	E	Kufang	14			0.3	0.5			03	05	00	15	C5, C6, C7	C5, C6, C7, C8, T1	reduz a febre, suaviza a opressão torácica, regula o fluxo de Qi, resolve o Tanyin	tosse com dispneia, tosse, hematêmese, dificuldade para respirar, plenitude torácica, dor torácica, sensação de distensão no tórax, sensação de distensão nos hipocôndrios, bronquite, asma, neuralgia intercostal, soluços, eructação
Jing	Yang Ming	E	Wuyi	15			0.3	0.5			03	05	00	15	C5, C6, C7	C5, C6, C7, C8, T1	reduz a febre, alivia a tosse, alivia a asma, resolve o edema no tórax, resolve o Tanyin no tórax, beneficia as mamas, redescende o Qi do Fei, desobstrui o Qi no Jiao Superior	tosse com dispneia, tosse, asma, plenitude torácica, bronquite, mastite, displasia mamária, neuralgia intercostal, dor no tórax, dor no hipocôndrio, sensação de opressão no tórax, sensação de opressão no hipocôndrio, sensação de plenitude no hipocôndrio, traqueíte
Jing	Yang Ming	E	Yingchuang	16			0.3	0.5			03	06	00	15	C5, C6, C7	C5, C6, C7, C8, T1	reduz a febre, alivia a depressão mental, regula o fluxo de Qi, promove a circulação de Xue	tosse, dispneia, asma, plenitude torácica, mastite, dor no tórax, dor no hipocôndrio, plenitude no tórax, plenitude no hipocôndrio, dor de enterocele, diarreia, borborigmo, neuralgia intercostal, bronquite
Jing	Yang Ming	E	Ruzhong	17							00	00	00	00	T4	C5, C6, C7, C8, T1
Jing	Yang Ming	E	Rugen	18			0.5	1,0			03	05	00	15	T4, T5, T6	C5, C6, C7, C8, T1	promove a lactação, aumenta a circulação do Qi, remove a estase de Xue, alivia as mamas, expande o tórax, relaxa o tórax, desestagna o Qi do tórax, desestagna o Qi do Gan	bronquite, neuralgia intercostal, mastite, displasia mamária, hipogalactia, galactorréia, bronquite, asma, tosse
Jing	Yang Ming	E	Burong	19					0.5	0.8	03	05	00	15	T7	T7, T8, T9, T10, T11, T12	regula a função do Jiao Médio, regula a função do Wei, alivia a flatulência, alivia a asma	plenitude abdominal, distensão abdominal, vômitos, hematêmese, distensão no tórax, distensão no hipocôndrio, dor no tórax, dor no hipocôndrio, acúmulo de Tanyin no Fei, gastralgia, dor epigástrica, borborigmo, intercostalgia, estase gástrica, dilatação gástrica, neuralgia intercostal, anorexia, diarreia
Jing	Yang Ming	E	Chengman	20					0.5	0.8	03	05	00	15	T7	T7, T8, T9, T10, T11, T12	fortalece o Pi, fortalece o Wei, regula o Wei, elimina alimentos não digeridos	borborigmos, timpanismo, diarreia, icterícia, hematêmese, dor no hipocôndrio, gastrite aguda, dor crônica de hérnia intestinal, indigestão, anorexia, vômito, cólica, distensão abdominal, gases intestinais, gastralgia, espasmo gástrico
Jing	Yang Ming	E	Liangmen	21					0.5	0.8	03	05	00	15	T7, T8	T7, T8, T9, T10, T11, T12	harmoniza o Qi do Jiao Médio, fortalece o Qi do Jiao Médio, harmoniza o Qi do Pi, fortalece o Qi do Pi, harmoniza o Qi do Wei, fortalece o Qi do Wei, harmoniza a inversão do Qi, dissolve a estagnação alimentar, alivia a dor	prolapso anal, gastralgia, úlcera gástrica, úlcera duodenal, gastrite aguda, gastrite crônica, hérnia intestinal, dor abdominal, distensão abdominal, náuseas, vômitos, anorexia, diarreia
Jing	Yang Ming	E	Guanmen	22					0.5	0.8	03	05	00	15	T8	T7, T8, T9, T10, T11, T12	tonifica o Wei, promove a digestão, regula as funções do Wei, regula as funções do Dachang, regula as funções do Xiaochang, regula o fluxo de Qi, elimina alimentos não digeridos, harmoniza a digestão	plenitude torácica, disenteria, edemas, constipação, espasmos gástricos, patologias gástricas, dor abdominal, distensão abdominal, diarreia, vômitos, anorexia, meteorismo, borborigmos
Jing	Yang Ming	E	Taiyi	23					0.5	0.8	03	05	00	15	T8	T7, T8, T9, T10, T11, T12	elimina o Tanyin, desperta a Mente, clareia a Mente, alivia a flatulência, elimina alimentos não digeridos, regula as funções energéticas do Wei, regula as funções energéticas do Dachang, regula as funções energéticas do Xiaochang	gastralgia, gastrite, úlcera gástrica, indigestão, nervosismo, epilepsia, enurese, beribéri, hérnia intestinal, dor intestinal, borborigmo, vômito, diarreia, anorexia, insanidade, depressão, mania, ansiedade, angústia
Jing	Yang Ming	E	Huaroumen	24					0.7	1,0	03	05	00	15	T9	T7, T8, T9, T10, T11, T12	fortalece o Wei, trata vômitos, regula a função do Jiao Médio, remover a Umidade, regula as funções do Wei, regula as funções do Dachang, regula as funções do Xiaochang	gastralgia, vômitos, síndrome de depressão maníaca, convulsões, esquizofrenia, ascite, hematêmese, rigidez da língua, doenças mentais, gastrite aguda, gastrite crônica, dor periumbilical, diarreia, constipação, náuseas, anorexia
Jing	Yang Ming	E	Tianshu	25					1,0	1.5	05	09	10	15	T10	T7, T8, T9, T10, T11, T12	harmoniza o Qi nutritivo, fortalece Pi, fortalece o Wei, regula as funções do Jiao Médio, regula as funções do Wei, regula a menstruação, dispersa a Umidade, desestagna o Qi do Wei, desestagna o Qi do Dachang, expulsa parasitas, descende o Qi túrbido, promove a evacuação, produz Jin Ye	disenteria, diarreia, enterite aguda, enterite crônica, apendicite, dor abdominal, distensão abdominal, constipação, ascite, menstruação irregular, endometriose, dismenorreia, colite ulcerativa, indigestão, lombalgias, borborigmos, peritonite, ansiedade
Jing	Yang Ming	E	Wailing	26					0.5	1,0	07	15	10	20	T10	T7, T8, T9, T10, T11, T12	regula a função do Wei, remove a Umidade, regula o fluxo de Qi, promove a circulação do Xue	dores abdominais, enterite aguda, enterite crônica, apendicite, constipação, dismenorreia, menstruação irregular, hérnia, borborigmo, disúria, diarreia
Jing	Yang Ming	E	Daju	27					0.5	1,0	07	15	00	15	T11	T7, T8, T9, T10, T11, T12	fortalece a resistência do corpo, remove a Umidade, regula o fluxo de Qi, elimina alimentos não digeridos, regulariza o Qi do Wei, beneficia o Shen, firma o Jing	dor no abdome inferior, sensação de distensão no abdome inferior, sensação de plenitude no abdome inferior, enterite, constipação, apendicite, enurese, cistite, disúria, retenção urinária, hérnia intestinal, hemiplegia, insônia, cansaço, peso nos membros, impotência, ejaculação precoce, dismenorreia, menstruação irregular
Jing	Yang Ming	E	Shuidao	28					0.5	1,0	07	15	00	15	T12	T7, T8, T9, T10, T11, T12	reduz a febre, remove a Umidade, limpa a passagem das águas, regula a passagem das águas, beneficia a micção difícil, regulariza a menstruação	sensação de distensão no baixo ventre, dor no baixo ventre, cistite, nefrite, hérnia intestinal, edemas, enurese, dismenorreia, infertilidade, ascite, orquite, impotência, retenção urinária, disúria, anuria, afecções ginecológicas, diarreia, constipação, dor abdominal com irradiação para os genitais externos
Jing	Yang Ming	E	Guilai	29			1,0	1.5	0.8	1.2	05	07	10	20	T12, L1	T7, T8, T9, T10, T11, T12, L1	regula o fluxo de Qi, promove a circulação de Xue, fortalece a função do Gan, fortalece a função do Shen, regulariza a menstruação, alivia a estase de Xue, dispersa o Calor, interrompe a leucorreia	menstruação irregular, amenorreia, orquite, endometrite, anexite, dismenorreia, infertilidade, prolapso uterino, impotência, hérnia, leucorreia, disúria, dor na genitália externa, dor no baixo ventre, sensação de distensão no baixo ventre, inflamação pélvica crônica
Jing	Yang Ming	E	Qichong	30			1,0	2,0	0.5	1,0	03	05	05	10	T12, L1	T7, T8, T9, T10, T11, T12, L1	reduz a febre, remove a Umidade, tonifica a função do Wei, desestagna o Qi do Wei, tonifica o mar dos alimentos, regula as funções energéticas do útero, regula as funções energéticas do Chong Mai, aumenta o Qi do Jiao médio	menstruação irregular, dismenorreia, orquite, impotência, hérnia, edema nos órgãos genitais, dor nos órgãos genitais, lombalgia, sensação de distensão no baixo ventre, dor no baixo ventre, disúria, infertilidade
Jing	Yang Ming	E	Biguan	31					1,0	1.5	03	07	00	20	L3	L2, L3, L4, L5, S1	relaxa os músculos, relaxa os tendões, ativa a circulação de Qi nos colaterais, alivia a rigidez nas articulações, fortalece o Qi do quadril, dispersa o Vento, dispersa o Frio, transforma a Umidade	parestesia dos membros inferiores, paralisia dos membros inferiores, lombalgia, dor abdominal, dor pélvica, beribéri, sequelas de AVE, linfadenite da região inguinal, sensação de frio nos joelhos, artrite nos joelhos, reumatismo, dor nas coxas
Jing	Yang Ming	E	Futu	32					2,0	3,0	05	07	05	20	L3	L2, L3, L4	regula o fluxo de Qi, promove a circulação de Xue, alivia os Colaterais, dispersa o Vento, dispersa o Calor, transforma a Umidade, beneficia o quadril, beneficia as pernas, remove as obstruções do Canal	parestesia dos membros inferiores, paralisia dos membros inferiores, artrite nos joelhos, beribéri, artrite reumatoide, urticária, dor pélvica, câimbra, dor ilíaca, lombalgia, sensação de frio nos joelhos, hérnia, fraqueza no músculo quadríceps
Jing	Yang Ming	E	Yinshi	33					0.7	1,0	03	05	00	15	L3	L2, L3, L4	dispersa o Vento, remove a Umidade, fortalece a função do Wei, nutre o Yin	fraqueza dos membros inferiores, paralisia dos membros inferiores, dor pélvica, edema, ascite, beribéri, diabetes melito, sensação de frio nos joelhos, dor na face anterior da coxa, dor no joelho, dor na perna, urticária, hérnia inguinal, distensão abdominal, dor no baixo ventre
Jing	Yang Ming	E	Liangqiu	34					1,0	1.5	03	05	05	15	L2	L2, L3, L4	relaxa os músculos, ativa os colaterais, regula a função do Qi do Wei, promove a função do Qi do Wei, domina a inversão do Qi, expele a Umidade, expele o Vento, harmoniza o Qi do Jiao médio	gastrite, mastite, artrite na articulação do joelho, desequilíbrio motor nas extremidades inferiores, parestesia nas extremidades inferiores, edema no joelho, dor no joelho, gastralgia, epigastralgia, úlcera estomacal, náusea, vômitos, soluços, eructação, dor abdominal aguda
Jing	Yang Ming	E	Dubi	35			2,0	2.5	1.5	2,0	03	05	05	15	L3		limpa o Canal do Wei, ativa o Canal do Wei, limpa os colaterais do Wei, ativa os colaterais do Wei, alivia a dor, expulsa o Frio do joelho, expulsa a Umidade do joelho, alivia o edema, fortalece o Qi do joelho, dispersa o Vento, dispersa o Calor	dor na articulação do joelho, parestesia na articulação do joelho, edema, artrite reumatoide, dor no tendão calcâneo, beribéri, icterícia
Jing	Yang Ming	E	Zusanli	36			2,0	3,0	1,0	2,0	05	15	10	30	L5	L4, L5, S1	regulariza as funções do Pi, regulariza as funções do Wei, fortalece as funções do Pi, fortalece as funções do Wei, fortalece as condições deficientes, fortalece as fraquezas, restaura as funções normais do corpo, forma o Jin Ye, resolve edemas, restaura o Yang Qi, regulariza o Dachang, regulariza o Xiaochang, tonifica o Qi, faz circular o Qi, tonifica o Xue, faz circular o Xue, beneficia o joelho	gastrite aguda, gastrite crônica, úlcera gástrica, úlcera duodenal, pancreatite aguda, hemiplegia, asma, depressão, mania, neurose, distúrbios mentais, epilepsia, choque, febre, beribéri, cefaleia, hipertensão, icterícia, alergia, anemia, fraqueza geral, indigestão, anorexia, epigastralgia
Jing	Yang Ming	E	Shangjuxu	37			0.5	1.2	0.5	1.2	03	07	05	20	L5	L4, L5, S1	regulariza as funções do Pi, regulariza as funções do Wei, alivia a rigidez, elimina o Vazio do tórax, harmoniza o fluxo de Qi do Wei, regula o fluxo de Qi do Wei, harmoniza o fluxo de Qi do Dachang, regula o fluxo de Qi do Dachang, regula o fluxo de Qi do Xiaochang, harmoniza o fluxo de Qi do Xiaochang, drena os meridianos, alivia a rigidez, acalma a asma, elimina a Umidade, elimina o Calor	dor abdominal, distensão abdominal, apendicite, constipação, diarreia, hemiplegia, gastrite, dores nos joelhos, lombalgias, beribéri, paralisia dos membros inferiores, enterite, disenteria, indigestão, ombralgia, dispneia, asma
Jing	Yang Ming	E	Tiaokou	38					0.7	1,0	03	05	00	15	L5	L4, L5, S1	promove a circulação de Xue, alivia a dor, regula o fluxo de Qi, relaxa o Qi dos músculos, relaxa o Qi dos tendões, dispersa o Vento, dispersa o Frio, harmoniza o Qi do Pi, tonifica o Qi do Pi, harmoniza o Qi do Wei, tonifica o Qi do Wei, circula o Qi do Xiaochang, circula o Qi do Dachang	dor nos membros inferiores, paralisia nos membros inferiores, artrite do joelho, beribéri, amigdalite, convulsões, esquizofrenia, histeria, gastrite, enterite, hepatite, ombralgia, hemiplegia, espasmo do músculo gastrocnêmios, debilidade do pé, enfraquecimento do pé, dor abdominal, periartrite de ombro
Jing	Yang Ming	E	Xiajuxu	39					0.5	1.5	07	15	00	15	L5	L4, L5, S1	regula as funções do Dachang, regula as funções do Xiaochang, regula as funções do Wei, reduz o Calor, remove a Umidade, redireciona o Qi contracorrente para baixo, cessa a dor	dor pélvica, mastite, dor nos membros inferiores, paralisia nos membros inferiores, artrite da articulação do joelho, anemia, beribéri, artrite reumatoide, convulsões, diarreia, enterite aguda, enterite crônica, dores abdominais inferiores, flatulência, borborigmo, lombalgias, escapulalgias
Jing	Yang Ming	E	Fenglong	40					1,0	1.5	05	07	05	10	L5	L4, L5, S1	regula as funções do Wei, regula as funções do Pi, remove a Fleuma, remove a Umidade, elimina o Calor do Wei, acalma a asma, abre o tórax, limpa o Calor Perverso, acalma a Mente, transforma a mucosidade do Xin	cefaleia, tosse com catarro abundante, tontura, beribéri, tendinite no ombro, histeria, esquizofrenia, convulsões, edema, hemorragia pós-parto, menopausa, sensação de peso na cabeça, asma, dor torácica, vertigem, depressão, ansiedade, fobias, epilepsia
Jing	Yang Ming	E	Jiexi	41					0.3	0.5	01	03	05	10	L5	L4, L5, S1	fortalece o Qi do Pi, regula a função do Pi, remove a Umidade, reduz o Calor, acalma a Mente, tonifica o Qi dos músculos, tonifica o Qi dos tendões, beneficia o tornozelo, limpa o Calor do Wei, dispersa a Umidade, dispersa o Vento, harmoniza a função do Wei, harmoniza a função do Dachang, harmoniza a função do Xiaochang	patologias do tornozelo, patologias do tecido conjuntivo adjacente ao tornozelo, paralisia dos membros inferiores, edema facial, cefaleia, vertigem, distensão abdominal, constipação, dor epigástrica em queimação, depressão
Jing	Yang Ming	E	Chongyang	42					0.3	0.5	03	05	00	10	L5	L5, S1	fortalece as funções do Pi, fortalece as funções do Wei, regula as funções do Pi, regula as funções do Wei, dispersa o Vento, dispersa a Umidade, acalma a Mente, dispersa o Frio das articulações, beneficia a face, beneficia o pé	odontalgia, paralisia facial, edema facial, atrofia do membro inferior, distensão abdominal, dor no dorso do pé, psicose, esquizofrenia, histeria, vertigem, convulsões, gastralgia, epigastralgia, gengivite, cefaleia
Jing	Yang Ming	E	Xiangu	43			0.3	0.5	0.3	0.5	03	07	00	10	L5	L4, L5, S1, S2	reduz a febre, alivia as síndromes exteriores, dispersa o Vento, induz a diurese, transforma a Umidade, remove obstruções, elimina o Vento das articulações do pé, elimina o Calor das articulações do pé, elimina a Umidade das articulações do pé, harmoniza o Qi do Wei	edema facial, anasarca, dor abdominal, dor no dorso do pé, ascite, histeria, resfriado comum, bronquite, borborigmo, doenças febris
Jing	Yang Ming	E	Neiting	44			0.2	0.5			03	05	05	10	L5	L4, L5, S1	descende o Qi do Wei, limpa o Calor, transforma a Umidade, transforma o Calor, promove a digestão, relaxa o diafragma, elimina o Vento da face, interrompe a dor, harmoniza o Qi do Wei, harmoniza o Qi do Dachang, harmoniza o Qi do Xiaochang, alivia a garganta	cefaleia, odontalgia, neuralgia do trigêmeo, amigdalite, epistaxe, espasmo das cordas vocais, espasmo do estômago, espasmo do diafragma, gastralgia, epigastralgia, constipação, aftas, sangramento gengival, regurgitação ácida, dor mandibular, doenças febris, disenteria, paralisia facial, hérnia inguinal, conjuntivite
Jing	Yang Ming	E	Lidui	45			0.1	0.2			00	03	00	00	S1		reanima o estado de inconsciência, reduz a febre, harmoniza o Qi do Wei, harmoniza o Qi do Dachang, harmoniza o Qi do Xiaochang, acalma a Mente, elimina o Vento da face, elimina o Calor da face, clareia os olhos, dispersa o Calor Perverso do Yang Ming, elimina o Calor, elimina a Umidade, alivia a retenção de alimentos	edema facial, paralisia facial, odontalgia, epistaxe, distensão abdominal, doenças febris, amigdalite, epilepsia, histeria, anemia, hepatite, sensação de frio no pé, indigestão, insônia, voz rouca, sensação de corpo estranho na garganta
Jing	Tai Yin	BP	Yinbai	01			0.1	0.2			03	07	05	20	S1		harmoniza o Qi do Pi, tonifica o Qi do Pi, restaura o Yang depauperado, nutre o Qi, aquece o Qi, nutre o Xue, aquece o Xue, restaura a consciência, interrompe sangramento (moxa), acalma a Mente	metrorragia, menorragia, dismenorreia, epistaxe, hemorragia gastrointestinal, esquizofrenia, coma
Jing	Tai Yin	BP	Dadu	02					0.1	0.3	01	03	00	15	L4	L5, S1	harmoniza o Qi do Jiao Médio, fortalece o Qi do Jiao Médio, restaura o Yang, retira o paciente do colapso, elimina o Calor, promove a digestão, dissolve a estagnação do tubo digestivo	distensão abdominal, gastralgia, constipação, doenças febris, vômitos, lombalgia, pericardite, convulsões infantis, doença cerebrovascular, indigestão, refluxo, anorexia, diarreia, edema nos membros inferiores
Jing	Tai Yin	BP	Taibai	03					0.3	0.5	03	05	00	10	L4	L5, S1	tonifica o Qi do Pi, harmoniza o Qi do Wei, harmoniza o Qi do Dachang, harmoniza o Qi do Xiaochang, reduz a febre, elimina alimentos não digeridos, transforma a Umidade, fortalece a coluna, drena o Calor do Canal do Pi, estimula o cérebro, promove a memória, resolve a fleuma	distensão abdominal, vômitos, doenças febris, epigastralgia, constipação, lombalgia, hemorroidas, cólera, beribéri, borborigmo, anorexia, memória fraca, pensamento confuso, edema, palidez extrema, sensação de calor no corpo, sensação de peso no corpo, gastralgia, cefaleia
Jing	Tai Yin	BP	Gongsun	04					1,0	2,0	03	05	05	15	L4	L5, S1, S2	fortalece as funções do Pi, fortalece as funções do Wei, reduz o Calor do Pi, reduz o Calor do Wei, remove a Umidade do Pi, remove a Umidade do Wei, pacifica o Wei, move a estase de Qi no Sanjiao, move a estase de Xue no Sanjiao, acalma a Mente, harmoniza o Qi do Chong Mai, regula o Útero, regulariza a menstruação	gastralgia, úlcera gástrica, dor abdominal, diarreia, sangue nas fezes, indigestão, miocardite, edema facial, pleurisia, convulsões, histeria, esquizofrenia, afecções do Wei com vômitos frequentes, afecções do Pi, disenteria, endometrite, enterites agudas, enterites crônicas, menstruação irregular, dor no pé, dor no tornozelo, lombalgia pré-menstrual, lombalgia gravídica, epigastralgia
Jing	Tai Yin	BP	Shangqiu	05	1,0	1.5			0.3	0.5	01	03	05	20	L4		reduz a febre, regula as funções do Pi, regula as funções do Xiaochang, regula as funções do Dachang, remove a Umidade, fortalece o Qi do Wei, fortalece o Qi do Pi, harmoniza o Qi do Jiao Médio	gastrite, indigestão, beribéri, edema no tornozelo, edema no pé, dor no tornozelo, dor no pé, constipação, hemorroidas, icterícia, vômitos, convulsões, histeria, diarreia, retenção de alimentos, borborigmo, distensão abdominal, anorexia, gonalgia
Jing	Tai Yin	BP	Sanyinjiao	06			1.5	2.5	1,0	1.5	03	07	10	20	L4	L5, S1	regula as funções do Wei, regula as funções do Jiao Médio, regula as funções do Jiao Inferior, remove a Umidade, harmoniza o Qi do Pi, fortalece o Qi do Pi, tonifica o Qi do Pi, nutre o Yin, acalma a Mente, fortalece o Qi dos três Canais Yin do pé, promove o suave fluxo do Qi do Gan, harmoniza a circulação do Qi, harmoniza a circulação do Xue, tonifica a circulação do Qi, tonifica a circulação do…	patologias dos órgãos genitais masculinos, patologias dos órgãos genitais femininos, sangramento uterino, menopausa, ejaculação precoce, cistite, prostatite, uretrite, blenorragia, dor nas extremidades inferiores, parestesia nas extremidades inferiores, gota, hemorroidas, hepatite, icterícia, distúrbio inflamatório intestinal, indigestão, disúria, emissão noturna, sudorese noturna, dor abdominal,…
Jing	Tai Yin	BP	Lougu	07					0.5	1,0	03	05	00	10	L4	L5, S1, S2	regula as funções do Gan, regula as funções do Shen, fortalece a função do Pi, remove a Umidade	distensão abdominal, histeria, cistite, nefrite, enurese, emissões noturnas, beribéri, dor nos tornozelos, sensação de distensão nos tornozelos, edema nos membros inferiores, paralisia nos membros inferiores, dismenorreia, borborigmo, dor nos maléolos, inflamação nos maléolos
Jing	Tai Yin	BP	Diji	08					1,0	1.5	03	05	00	15	L3, L4	L5, S1, S2	regula a função do Pi, trata patologias do Xue, harmoniza a menstruação, regula a função do útero	cólica abdominal, sensação de distensão abdominal, lombalgia, ascite, hemorroidas, hérnia, ejaculação precoce, dismenorreia, menorragia, metrorragia, algomenorreia, menstruação irregular, edema, disúria, diarreia, emissão noturna
Jing	Tai Yin	BP	Yinlingquan	09					1,0	3,0	03	05	05	15	L3	L5, S1, S2	reduz a febre, remove a Umidade, regula a função do Sanjiao, drena o calor do Wei, drena o calor do Dachang, drena o calor do Xiaochang, beneficia a micção, harmoniza a via das águas, tonifica o Qi do Pi, harmoniza o Qi do Wei	ascite, distensão abdominal, retenção urinária, infecção do trato urinário, dismenorreia, nefrite, impotência, beribéri, artrite reumática, artrite reumatoide, entorse da articulação do joelho, parestesia nas extremidades inferiores, edema nas pernas, incontinência urinária, enurese noturna, dor nos genitais externos, disúria, lombalgia, disenteria, diarreia, indigestão, enterite, menstruação irr…
Jing	Tai Yin	BP	Xuehai	10					1,0	2,0	03	05	05	15	L3	L2, L3, L4	remove a estase de Xue, regula a circulação de Xue, regula o fluxo do Qi, regula a função do Jiao Inferior, esfria o Xue, regulariza a menstruação, fortalece o Ying Qi, harmoniza o Qi do Pi, elimina o Vento	urticária, prurido na pele, endometrite, orquite, neurite, anemia, hemorragia uterina, dismenorreia, menstruação irregular, amenorreia, menorragia, metrorragia, leucorreia, erisipela, eczema, dor na parte interna da coxa
Jing	Tai Yin	BP	Jimen	11					0.5	1,0	03	05	00	10	L2	L2, L3, L4, L5	fortalece a função do Pi, remove a Umidade, limpa a passagem das águas	hemorroidas, beribéri, dor no baixo abdômen, blenorragia, obstrução uretral, ejaculação precoce, orquite, dor inguinal, enurese noturna, uretrite, disúria, adenopatia inguinal, retenção de urina, enfraquecimento motor dos membros inferiores, paralisia dos membros inferiores
Jing	Tai Yin	BP	Chongmen	12					1,0	2,0	03	05	00	10	L1	T12, L1, L2, L3, L4, L5	regula a função do Pi, fortalece a função do Shen, remove a Umidade, promove a circulação do Qi, promove a circulação do Xue	dor abdominal, hérnia, paralisia do nervo femoral, orquite, patologia inflamatória pélvica, inflamação vaginal, espasmo estomacal, hemorroidas, síndrome da obstrução dolorosa do quadril, dor na virilha, diarreia, adenopatia inguinal, retenção urinária, endometrite, metrorragia, leucorreia
Jing	Tai Yin	BP	Fushe	13					0.5	1,0	03	05	10	15	L1	T12, L1	aquece o Jiao Médio, alivia a dor, promove a circulação do Xue, remove a estase do Xue	dor abdominal, dor de hérnia inguinal, peritonite, apendicite, enterite, massa abdominal, constipação, dor pélvica, diarreia, linfadenite inguinal, anexite
Jing	Tai Yin	BP	Fujie	14					0.5	1,0	03	07	00	15	T11	T8, T9, T10, T11, T12	aquece o Wei, harmoniza a circulação do Qi, atenua o descontrole do Pi, atenua o descontrole do Wei	dor periumbilical, dor de hérnia inguinal, tosse com dispneia, peritonite, apendicite, enterite, indigestão, diarreia, constipação, dor abdominal, distensão abdominal, dor no baixo ventre
Jing	Tai Yin	BP	Daheng	15	0.7	1.2			0.7	1.2	05	10	00	15	T10	T8, T9, T10, T11, T12	aquece o Frio no Jiao Médio, reduz o Frio no Jiao Médio, elimina alimentos não digeridos, tonifica o Pi, tonifica o Wei, harmoniza o Qi do Pi, umedece o Dachang, promove a função do Dachang, transforma a Umidade, elimina o Calor, elimina a parasitose intestinal	diarreia, constipação, dor abdominal, distensão abdominal, disenteria, parasitose intestinal, dor no baixo ventre
Jing	Tai Yin	BP	Fuai	16					0.5	1,0	03	05	00	15	T8	T8, T9, T10, T11, T12	regula a função do Wei, regula a função do Dachang, regula a função do Xiaochang, fortalece a função do Jiao Médio	dor abdominal, dor periumbilical, indigestão, constipação, disenteria, úlcera gástrica, gastrite, enterite, hematêmese, borborigmo
Jing	Tai Yin	BP	Shidou	17			0.3	0.5			03	05	00	15	T5	C5, C6, C7, T5	regula a função do Pi, remove a Umidade, descende o Qi invertido, interrompe vômitos, resolve distúrbios pulmonares	sensação de plenitude no tórax, sensação de plenitude no hipocôndrio, dor no tórax, dor no hipocôndrio, distensão abdominal, tosse, dispneia, vômito neurogênico, indigestão, asma brônquica, enfisema, pneumonia, bronquite, pleurite, neuralgia intercostal, eructação, borborigmo, ascite, vômito com alimento não-digerido, regurgitação
Jing	Tai Yin	BP	Tianxi	18			0.3	0.5			03	05	00	15	T4	C5, C6, C7, C8, T1, T4	regula a função do Qi, regula a circulação do Xue, restaura a menstruação, promove a lactação	sensação de plenitude no tórax, sensação de plenitude no hipocôndrio, dor no tórax, dor no hipocôndrio, tosse, dispneia, mastite, insuficiência láctea, pneumonia, asma brônquica, pleurite, pleurisia, soluço
Jing	Tai Yin	BP	Xiongxiang	19			0.3	0.5			03	05	00	15	T3	C5, C6, C7, C8, T1, T3	regula a função do Qi, alivia a opressão torácica, desobstrui os canais, ativa os canais, desobstrui os colaterais, ativa os colaterais	sensação de plenitude no tórax, sensação de plenitude no hipocôndrio, dor no tórax, dor no hipocôndrio, dor nas costas, bronquite, asma brônquica, pleurite, pneumonia, neuralgia intercostal
Jing	Tai Yin	BP	Zhourong	20			0.3	0.5			00	05	00	10	T2	C5, C6, C7, C8, T1, T2	remove Calor do Fei, alivia a tosse, alivia a asma, regula a função do Wei	sensação de plenitude no tórax, dor no tórax, sensação de plenitude no hipocôndrio, dor no hipocôndrio, cianose, dispneia, catarro, pleurisia, neuralgia intercostal, soluço, anorexia, bronquiectasia, dificuldade para deglutir
Jing	Tai Yin	BP	Dabao	21			0.3	0.5			03	05	00	10	C5, C6, C7, T6	C5, C6, C7, C8, T6	expulsa o Frio patogênico dos meridianos, regula os colaterais, harmoniza a circulação do Qi, harmoniza a circulação do Xue, promove a circulação do Qi, promove a circulação do Xue, tonifica o Yong Qi, tonifica o Qi dos tendões, tonifica o Qi dos músculos, tonifica o Qi dos ossos, controla o Qi dos tendões, controla o Qi dos músculos, controla o Qi dos ossos	dor no tórax, dor nos hipocôndrios, asma, dores generalizadas, fraqueza nas extremidades, bronquite, artrite reumatoide, pleurite, pleurisia, pericardite, intercostalgias, lassitude, debilidade geral, dispneia
Jing	Shao Yin	C	Jiquan	01					0,2	0,3	03	05	00	10	T2	C5, C6, C7, C8	regula o fluxo do Qi, promove a circulação do Xue, remove a estase do Xue, resolve tumores, dispersa o Calor por deficiência, harmoniza o Qi do Xin	dor no braço, dor no cotovelo, frio no braço, frio no cotovelo, ombralgias, intercostalgias, artrite do ombro, paralisia dos membros superiores, pleurite, náusea, icterícia, hipogalactia, angina pectoris, dor cardíaca, secura na garganta, linfadenite cervical tuberculosa, sudorese noturna, agitação mental, insônia, depressão, sequelas de AVE, dor no hipocôndrio, sensação de plenitude no hipocôndr…
Jing	Shao Yin	C	Qingling	02					0.3	0,5	03	07	00	10	C8, T1, T2	C5, C6, C7, C8, T1	harmoniza o Qi, harmoniza o Xue, relaxa o Qi dos músculos, relaxa o Qi dos tendões, resolve a rigidez dos músculos, resolve a rigidez das articulações, remove a Umidade, dispersa o Calor, reduz a febre	dor no braço, fraqueza muscular do cotovelo, fraqueza muscular do punho, ombralgias, intercostalgias, neuralgia intercostal, costalgia, icterícia, esclerótica ictérica, dor torácica, dor cardíaca, dor no hipocôndrio, calafrios, lesões do nervo ulnar, lesões do nervo mediano, cefaleia
Jing	Shao Yin	C	Shaohai	03					0.5	0,8	03	05	05	10	T1	C5, C6, C7	harmoniza o Qi, harmoniza o Xue, promove a circulação do Xue, harmoniza o Qi do Xin, acalma a Mente, fortalece a Mente, alivia o estresse mental, guarda a vontade, favorece a circulação de Qi do Xinbao, alivia a dor, dispersa a mucosidade, dispersa o Calor do Xin	precordialgia, náuseas, vômitos, dor cardíaca, edema no braço, edema no antebraço, edema na mão, tremor nas mãos, angina pectoris, fraqueza nos membros superiores, dor no cotovelo, dor no braço, dor no antebraço, parestesia no braço, parestesia no antebraço, neuralgia no nervo ulnar, intercostalgia, dor no hipocôndrio, dor na nuca, cefaleia, dor na axila, linfadenite axilar tuberculosa, pleurite,…
Jing	Shao Yin	C	Lingdao	04					0.3	0,4	03	05	10	15	C8	C7, C8, T1	harmoniza o Qi do Xin, acalma a Mente, remove obstruções da Mente, alivia o estresse mental, remove obstruções do canal do Xin, nutre o Xin, revigora o Qi, interrompe convulsões	precordialgia, dor cardíaca, taquicardia, artrite no membro superior, dor no punho, dor no cotovelo, dor no braço, neuralgia no nervo ulnar, dor torácica, náusea, insônia, afonia súbita, doenças mentais, histeria, psicose, sonhos excessivos, tristeza, suspiro
Jing	Shao Yin	C	Tongli	05					0,2	0,5	03	05	00	10	C8	C7, C8, T1	harmoniza o Qi do Xin, tonifica o Qi do Xin, dispersa o Calor do Xin, acalma a Mente, regulariza o ritmo cardíaco, fortalece a Mente, alivia o estresse mental, acalma o Vento Interno, beneficia a língua, beneficia o Pangguang, alivia a dor	taquicardia, angústia, bradicardia, palpitação, medo, tontura, vertigem, visão turva, histeria, tosse, asma, afasia, rigidez da língua, disartria, afasia histérica, dor de garganta, inflamação na garganta, dor torácica,
Jing	Shao Yin	C	Yinxi	06					0.3	0,5	03	05	00	15	C8	C7, C8, T1	acalma a Mente, clareia a Mente, alivia o estresse mental, tonifica o Qi do Xin, cessa a sudorese, nutre o Yin do Xin, dispersa o Calor, fortalece o Xue, circula o Xue, limpa os canais, limpa os colaterais, ativa a circulação de Qi nos canais, ativa a circulação de Qi nos colaterais, transforma a Mucosidade do Xin	angina pectoris, taquicardia, precordialgia, palpitação, sudorese noturna, cefaleia, amigdalite, epistaxe, hematêmese, hemoptise, dor cardíaca, tremores por medo, secura na boca, agitação mental, astenia mental, neurastenia, insônia, histeria, náusea, calafrio, amnésia, transtornos de sonhos, rouquidão súbita, tuberculose pulmonar, febre vespertina
Jing	Shao Yin	C	Shenmen	07					0.3	0,4	01	03	05	15	C7	C6, C7, C8, T1	acalma a Mente, reduz a ansiedade, harmoniza o Qi do Xin, transforma a Mucosidade do Xin, refresca o Calor do Xue, elimina o Calor do Xin, reduz a febre, nutre o Xue do Xin, abre os orifícios	angina pectoris, taquicardia, palpitação, dor cardíaca, doenças cardíacas, dor torácica, dor no hipocôndrio, paralisia do músculo hioglosso, calor nas palmas das mãos, distúrbios mentais, retardamento mental em crianças, histeria, epilepsia, pavor, ansiedade, neurastenia, insônia, irritabilidade, falta de memória, depressão, sono agitado com pesadelos, sonhos excessivos, delírio, coma, esclerótic…
Jing	Shao Yin	C	Shaofu	08					0,2	0,3	03	05	00	10	C8, T1	C7, C8, T1	acalma a Mente, alivia o estresse mental, harmoniza o Qi do Xin, fortalece o Qi do Xin, remove a estase do Xue, elimina o Calor do canal do Xin, elimina o Calor dos colaterais do Xin, elimina o Falso-Calor do Canal do Xin, elimina o Falso-Calor dos colaterais de Xin, dissolve a Umidade, transforma a Umidade, reduz a febre, transforma o Fleuma que obstrui a Mente	angina pectoris, taquicardia, palpitação, precordialgia, arritmias, dor cardíaca, doenças cardíacas reumáticas, dor torácica, dor no dedo mínimo, contratura no dedo mínimo, parestesia no braço, parestesia no antebraço, calor nas palmas das mãos, úlceras na língua, úlceras bucais, ardência na língua, amigdalite crônica, gosto amargo na boca, enurese, disúria, retenção urinária, prurido na genitáli…
Jing	Shao Yin	C	Shaochong	09			0,1	0,1			03	05	00	10	C8, T1		clareia a Mente, alivia o estresse mental, harmoniza o Qi do Xin, domina o Vento, promove a circulação de Qi, promove a circulação de Xue, alivia a plenitude, reanima o estado de inconsciência, abre os orifícios do Xin, refresca o Calor do Xue, elimina o Calor do Xin	angina pectoris, taquicardia, dor cardíaca, miocardite, hepatite, icterícia, dor torácica, dor no hipocôndrio, transtornos mentais, coma, AVE, apoplexia, doenças febris, agitação, delírio, esquizofrenia, febre alta, convulsões infantis, insônia, histeria, irritabilidade, manias, choque, desmaios, coma, perda da consciência
Jing	Tai Yang	ID	Shaoze	01			0,1	0,1			01	03	05	15	C8		dispersa o Calor do Xin, dispersa o Calor, dispersa o Vento, abre os orifícios, induz a ressuscitação, ativa os colaterais, promove a lactação, beneficia a cabeça, beneficia o pescoço	cefaleia, opacificação da córnea, edema de garganta, dor de garganta, mastite, hipogalactia, doenças febris, pterígio, convulsões, pleurite, distúrbio da visão, conjuntivite, coma, AVE, febre alta, insônia, perda da consciência
Jing	Tai Yang	ID	Qiangu	02					0,2	0,3	01	03	00	10	C8		melhora o Qi do ouvido, umedece a garganta, dispersa o Vento, dispersa o Calor, reduz a febre, elimina o Calor, alivia o estresse mental, elimina o Calor do Pangguang	braquialgia, ombralgia, surdez, parestesia nos dedos das mãos, edema nos dedos das mãos, dor ocular, afecções oculares, cefaleia, dor de garganta, edema na garganta, mastite, tosse, sensação de distensão no tórax, sensação de plenitude no tórax, tinidos, doenças febris sem transpiração, hipogalactia, hematúria, malária, epilepsia, gonalgia
Jing	Tai Yang	ID	Houxi	03					0.5	0,8	01	03	05	15	C8	C8, T1	acalma a Mente, revigora a Mente, alivia a garganta, beneficia os tendões, transforma a Umidade, resolve a icterícia, harmoniza o Qi do Du Mai, dispersa o Qi estagnado dos canais tendinomusculares, dispersa o Calor do Xin, elimina o Calor Interno, expele o Vento Exterior, reduz a febre, harmoniza a circulação de Qi nos canais, harmoniza a circulação de Qi nos colaterais	cefaleia occipital, cervicalgias, rigidez cervical, tinidos, vertigem, epistaxe, lombalgia, dorsalgia, intercostalgia, ombralgia, braquialgia, dores nos dedos, dor no cotovelo, contratura de cotovelo, odontalgia, surdez, surdo-mutismo, sudorese noturna, sudorese fria, doenças febris, pleurite, pterígio, conjuntivite, afecções oculares, dor de garganta, edema na garganta, icterícia, distúrbios men…
Jing	Tai Yang	ID	Wangu	04					0.3	0,5	03	05	00	15	C8	C8, T1	dispersa o Calor, dispersa o Vento, reduz a febre, limpa a Umidade do canal, limpa o calor do canal, dispersa o Qi estagnado dos canais tendinomusculares, alivia a rigidez dos músculos, alivia a rigidez dos tendões, resolve a icterícia	cefaleia, rigidez cervical, tinido, icterícia, diabete, gastrite, colecistite, pleurite, hepatite, artrite do punho, artrite do cotovelo, artrite dos dedos, contratura, tremor no punho, impotência funcional do punho, dores no punho, braquialgias, ombralgias, dores no pescoço, dores no hipocôndrio, dores nas costas, náusea, vômito, pterígio, doenças febris sem transpiração, depressão, palpitação, …
Jing	Tai Yang	ID	Yanggu	05					0.3	0,4	03	05	00	15	C8	C6, C7, C8	dispersa o Calor, dispersa a Umidade, dispersa o Vento, elimina o Fogo, limpa os canais, limpa os colaterais, alivia a dor, clareia a Mente, reduz a febre, dispersa o Qi estagnado dos canais tendinomusculares	cefaleia, dor no punho, braquialgia, ombralgia, edema no pescoço, edema na região submandibular, doenças febris, parotidite, tinidos, tontura, resfriado, dor de garganta, dor ocular, surdez, enjoo, resfriado, rigidez na língua, desordem mental, depressão, mania, histeria, esquizofrenia, convulsão infantil
Jing	Tai Yang	ID	Yanglao	06			0,5	0,8			03	05	00	10	C8	C6, C7, C8	dispersa o Vento, reduz a febre, clareia a visão, ilumina os olhos, alivia a dor, relaxa os tendões, relaxa os músculos, beneficia os tendões, beneficia as articulações, remove as obstruções de Qi dos canais, remove as obstruções de Xue dos canais	cefaleia occipital, rigidez cervical, rigidez no ombro, ombralgia, braquialgia, escapulalgia, lombalgia aguda, intercostalgia, hemiplegia, dor no punho, dor no cotovelo, doenças oculares, visão fraca, visão borrada, paralisia dos membros superiores, artrite nos membros superiores, apendicite
Jing	Tai Yang	ID	Zhizheng	07					0.3	0,5	03	05	00	10	T1	C6, C7, C8, T1	acalma a Mente, clareia a Mente, remove o Calor do Xue, reduz a febre, relaxa os músculos, relaxa os tendões	cefaleia, rigidez cervical, edema na maxila, doenças mentais, braquialgia, dor no cotovelo, dor nos dedos, visão turva, tontura, vertigem, resfriado, diabetes melito, distúrbios da tireoide, neurose, histeria, neurastenia, insanidade, esquizofrenia
Jing	Tai Yang	ID	Xiaohai	08					0,2	0,3	05	07	00	15	T1	C7, C8, T1	dispersa o Calor, dispersa a Umidade, acalma a Mente, reduz a febre, relaxa os músculos, relaxa os tendões, remove a estase de Xue, ativa a circulação de Xue, promove a reanimação	cefaleia, rigidez cervical, cervicalgia, nucalgia, ombralgia, escapulalgia, braquialgia, dor no cotovelo, dor abdominal inferior, edema na bochecha, parotidite, gengivite, odontalgia, surdez, tontura, neuralgia do nervo ulnar, paralisia do nervo ulnar, doenças mentais, convulsões, psicose, esquizofrenia, epilepsia
Jing	Tai Yang	ID	Jianzhen	09					0,4	1,0	03	07	05	20	T2	C5, C6, C7, C8	dispersa o Vento, remove a estase do Xue, ativa a circulação do Xue	ombralgia, afecções do ombro, braquialgia, paralisia dos membros superiores, enfraquecimento motor dos braços, tinidos, surdez, hiperidrose axilar, tuberculose ganglionar cervical
Jing	Tai Yang	ID	Naoshu	10					0,6	1,0	03	07	05	20	C4	C4, C5, C6	dispersa o Vento, dispersa o Calor, remove o Tanyin, alivia a dor, alivia a parestesia, aquece o ombro congelado, relaxa os tendões, relaxa os músculos	ombralgia, braquialgia, escapulalgia, fraqueza dos membros superiores, paralisia dos membros superiores, ombro congelado, edema no ombro, afecções do ombro, hemiplegia, tuberculose ganglionar cervical, dor no cotovelo
Jing	Tai Yang	ID	Tianzong	11					0.5	0,7	03	05	05	15	T3, T4, T5	XI par craniano, C3, C4, C5, C6	dispersa o Vento, dispersa o acúmulo de massas, relaxa os músculos, relaxa os tendões, desfaz a plenitude do tórax, reduz a febre, alivia depressão mental	ombralgia, braquialgia, escapulalgia, dorsalgia, dor no cotovelo, dor no pescoço, dor na bochecha, edema na bochecha, dor no maxila, edema na maxila, sensação de peso no ombro, caxumba, mastite, bronquite, asma
Jing	Tai Yang	ID	Bingfeng	12					0.3	0,3	03	05	00	15	C5, C6	XI par craniano, C3, C4, C5	dispersa o Vento, dispersa o Frio, relaxa os músculos, relaxa os tendões, beneficia a escápula, beneficia o ombro, desobstrui os canais, desobstrui os colaterais, ativa os canais, ativa os colaterais, regula o fluxo de Qi	ombralgia, escapulalgia, cervicalgia, rigidez cervical, enfraquecimento motor do membro superior, edema no membro superior, parestesia no membro superior, artrite reumatoide
Jing	Tai Yang	ID	Quyuan	13			0,5	1,0	0.3	0,5	03	05	05	15	T1, T2, T3	XI par craniano, C3, C4, C5, C6	dispersa o Vento, remove a estase do Xue, ativa os colaterais, relaxa os músculos, relaxa os tendões	ombralgia, contratura nos ombros, braquialgia, contratura nos braços, dorsalgia, dor no pescoço, contratura no pescoço, escapulalgia, espasmo muscular da região escapular, tendinite do supra-espinhoso, afecções das partes moles do ombro
Jing	Tai Yang	ID	Jianwaishu	14			0,3	0,7			03	07	00	00	C8, T1	XI par craniano, C3, C4, C5	dispersa o Vento, dispersa o Frio, alivia a dor, alivia a rigidez das articulações	ombralgia, escapulalgia, braquialgia, sensação de frio no braço, rigidez no pescoço, rigidez na nuca, dorsalgia, lombalgia, dor no cotovelo, sensação de frio no cotovelo, paralisia das extremidades superiores
Jing	Tai Yang	ID	Jianzhongshu	15			0,3	0,6			05	10	00	15	C7, C8	XII par craniano, C3, C4	dispersa o Calor, transforma a Umidade, transforma a mucosidade, reduz a febre, difunde o Qi do Fei, alivia a tosse, alivia a asma, melhora a acuidade visual	ombralgia, escapulalgia, dorsalgia, rigidez no pescoço, dor no pescoço, tosse, asma, bronquite, dispneia, bronquiectasia, hemoptise, hematêmese, visão turva, febre
Jing	Tai Yang	ID	Tianchuang	16					0.3	0,7	03	05	00	10	C2, C3	XI par craniano, C2, C3, C4, C5	dispersa o Calor, transforma a Umidade, reduz a febre, alivia a dor de garganta, melhora a audição, induz a reanimação	dor no pescoço, rigidez no pescoço, surdez, tinido, hipertireoidismo, dor de garganta, secura na garganta, amigdalite, afasia, afonia, bócio, resfriado, perda súbita da voz, hipertensão arterial, esquizofrenia, inflamação na bochecha
Jing	Tai Yang	ID	Tianrong	17					0.5	0,8	00	03	03	05	C2, C3	V par craniano, VII par craniano	dispersa o Calor, transforma a Umidade, reduz a febre, alivia o edema, umedece a garganta, remove as obstruções para circulação de Qi, harmoniza a circulação de Qi, ativa os colaterais, melhora a circulação de Xue	cervicalgia, cisto cervical, adenite cervical, nucalgia, dificuldade para deglutir, espasmo dos músculos da garganta, sensação de corpo estranho na garganta, afonia, amigdalite, angina, faringite, surdez, tinido, parotidite, bócio, asma, tosse severa, otite média, edema na bochecha
Jing	Tai Yang	ID	Quanliao	18					0,2	0,3	00	00	00	00	V par craniano	V par craniano, VII par craniano	dispersa o Vento, dispersa o Calor, dispersa o Frio, reduz a febre, ativa os canais, remove a estase de Xue, alivia a dor, acalma a Mente, analgesia para cirurgias do crânio	paralisia facial, odontalgia, gengivite, nevralgia do trigêmeo, espasmo do músculo facial, caxumba, dor na face, blefaroespasmo, esclerótica ictérica, edema na bochecha
Jing	Tai Yang	ID	Tinggong	19					0.5	1,0	03	05	00	10	V par craniano		acalma a Mente, beneficia a Mente, alivia a dor, alivia os espasmos, harmoniza o Qi da audição, alivia o tinido, reduz a febre, ativa os colaterais, remove as obstruções de Qi dos vasos sanguíneos, remove as obstruções de Xue dos vasos sanguíneos	tinido, surdez, surdo-mudez, otite média, otite externa, otorreia, otalgia, odontalgia, parotidite, paralisia facial, enfraquecimento motor da articulação temporomandibular, trismo, tonturas, vertigens, convulsões, transtornos mentais, esquizofrenia
Jing	Tai Yang	B	Jingming	01			0,3	0,5			00	00	00	00	V par craniano	VII par craniano	dispersa o Vento, dispersa o Calor, melhora a acuidade visual, alivia a dor, alivia o prurido, cessa o lacrimejamento, tonifica o Qi defensivo	conjuntivite, miopia, hipermetropia, astigmatismo, ceratite, ceratoleucoma, ceratite, retinite, atrofia do nervo óptico, neurite óptica, estrabismo, opacidade do vítreo, cegueira noturna, daltonismo, inflação nos olhos, dor ocular, hiperemia ocular, secura nos olhos, glaucoma, lacrimejamento, nevralgia oftálmica, prurido no ângulo interno dos olhos, visão borrada, paralisia facial, pterígio, cata…
Jing	Tai Yang	B	Zanzhu	02	1,0	1,5	0,3	0,5			00	00	00	00	V par craniano	VII par craniano	dispersa o Vento, dispersa o Calor, reduz a febre, clareia a visão, alivia a dor	cefaleia frontal, dor na região supra-orbital, conjuntivite, espirros, sinusite frontal, blefaroespasmo, espasmo facial, lacrimejamento excessivo, cegueira noturna, miopia, glaucoma, blefarite, ceratoleucoma, trigemealgia, nevralgia oftálmica, visão turva, vertigem, nistagmo
Jing	Tai Yang	B	Meichong	03	0,3	0,5					00	00	00	00	V par craniano	VII par craniano	dispersa o Vento, reduz a febre, alivia a depressão mental	cefaleia frontal, obstrução nasal, vertigem, tontura, afecções oculares, epilepsia, convulsão, lacrimejamento, conjuntivite, hiperemia ocular, inflamação ocular, neuralgia do trigêmeo
Jing	Tai Yang	B	Quchai	04	0,3	0,5					03	05	00	10	V par craniano	VII par craniano	dispersa o Vento, reduz a febre, melhora a acuidade visual	cefaleia frontal, obstrução nasal, epistaxe, vertigem, afecções oculares, neurite óptica, cegueira, falha na visão, visão turva, visão borrada, asma, resfriado
Jing	Tai Yang	B	Wuchu	05	0,3	0,5					00	03	00	10	V par craniano	VII par craniano	dispersa o Vento, domina o Vento Interno, reduz a febre, melhora a acuidade visual, restaura a consciência, acalma a Mente, desobstrui os canais, desobstrui os colaterais	cefaleia, epilepsia, convulsão, tontura, vertigem, visão borrada, rinite, epistaxe, rigidez na coluna lombar, doenças febris, cegueira, glaucoma, conjuntivite
Jing	Tai Yang	B	Chengguang	06	0,3	0,5					00	03	00	10	C2, C3		dispersa o Vento, dispersa o Calor, reduz a febre, clareia a visão, abre os orifícios, cessa as convulsões, desobstrui os colaterais, transforma a fleuma	cefaleia, visão turva, vertigem, doenças febris sem tranpiração, rinite, obstrução nasal, secreção nasal, resfriado, glaucoma, miopia, náuseas, desvio da comissura da boca
Jing	Tai Yang	B	Tongtian	07	0,3	0,5					00	03	00	10	C2, C3		dispersa o Vento, reduz a febre, clareia a visão, limpa o nariz, abre os orifícios, acalma a Mente, induz a reanimação, interrompe convulsões, ativa os canais, ativa os colaterais	cefaleia de vertex, cefaleia, rigidez cervical, rinite, tontura, vertigem, sinusite, obstrução nasal, secreção nasal, epistaxe, rinorreia, pólipo nasal, patologias oculares, visão turva, convulsão, epilepsia, desmaio, inconsciência, psicose, confusão mental, hemiplegia
Jing	Tai Yang	B	Luoque	08	0,3	0,5					03	05	00	10	C2, C3	VII par craniano	dispersa o Vento, transforma a Fleuma, melhora a acuidade visual, acalma a Mente, alivia convulsões, induz a reanimação	cefaleia de vertex, rinite, epistaxe, obstrução nasal, patologias oculares, glaucoma, dor ocular, hiperemia ocular, miopia, epilepsia, convulsões, visão borrada, tontura, vertigem, tinido, paralisia facial, bócio, vômito, esquizofrenia, desmaios
Jing	Tai Yang	B	Yuzhen	09	0,3	0,5					03	05	00	15	C2, C3	VII par craniano	dispersa o Vento, melhora a acuidade visual, desobstrui os canais, desobstrui os colaterais, ativa os canais, ativa os colaterais, alivia a dor	cefaleia de vertex, cefaleia occipital, cervicalgia, obstrução nasal, neurite óptica, dor ocular, glaucoma, miopia, visão borrada, conjuntivite, vertigem
Jing	Tai Yang	B	Tianzhu	10					0.5	1,0	05	10	03	05	C3	XI par craniano, C2, C3, C4, C5	dispersa o Vento, dispersa o Calor, dispersa o Frio, transforma a mucosidade, reduz a febre, acalma a Mente, fortalece a Mente, alivia a dor, beneficia a visão, abre os orifícios, nutre o cérebro, nutre as medulas, relaxa os músculos, relaxa os tendões, fortalece os músculos, fortalece os tendões	cefaleia de vertex, cefaleia occipital, cervicalgia, rigidez cervical, ombralgia, dorsalgia, diminuição da acuidade visual, lombalgia, resfriado, dor de garganta, edema de garganta, obstrução nasal, doenças febris, faringite, miopia, distúrbios da menstruação, vertigem, doenças neurológicas, doenças psiquiátricas, insônia, epilepsia, esquizofrenia, histeria, memória fraca, neurastenia, falta de c…
Jing	Tai Yang	B	Dazhu	11			0,5	0,8			03	07	00	10	T1	XI par craniano, C3, C4, C5, T1, T2, T3, T4	dispersa o Vento, dispersa o Calor, dispersa o Frio, alivia a dor, alivia a rigidez das articulações, favorece a circulação do Xue, nutre o Xue, fortalece o Qi dos ossos, harmoniza o Qi do tórax, harmoniza o Qi do Fei, difunde o Qi do Fei	cefaleia, cervicalgia, rigidez cervical, lombalgia, ombralgia, escapulalgia, dorsalgia, gonalgia, dor de garganta, resfriado, febre, febre sem sudorese, patologias pulmonares, patologias pleurais, tosse, bronquite, pneumonia, pleurisia, parestesia nas mãos, parestesia nos pés, tuberculose óssea, convulsões, epilepsia, malária, artrites
Jing	Tai Yang	B	Fengmen	12			0,5	0,8			03	05	00	15	T2	XI par craniano, C3, C4, C5, T1, T2, T3, T4	dispersa o Vento, dispersa o Calor, dispersa o Frio, transforma a Umidade, remove edemas, reduz o Calor, harmoniza o Qi, superficializa o Qi, harmoniza o Qi do tórax, harmoniza o Qi do Fei, difunde o Qi do Fei, regula a função do Fei, liberta o exterior, regula os níveis de Qi defensivo, regula os níveis de Qi nutritivo	cefaleia, cervicalgia, rigidez na nuca, lombalgia, dorsalgia, ombralgia, distensão do ombro, patologias dos tecidos moles do ombro, febre, pneumonia, pleurisia, bronquite, asma, tosse, resfriado, urticária, coriza, gripe
Jing	Tai Yang	B	Feishu	13			0,5	0,8			03	05	05	15	T3	XI par craniano, C3, C4, C5, T1, T2, T3, T4	dispersa o Vento, dispersa o Calor, dispersa o Frio, baixa a febre, nutre o Yin, limpa o Calor-Vazio do Fei, harmoniza o Qi do Jiao Superior, recupera a perda de Qi por esforços, harmoniza o Qi do tórax, harmoniza o Qi do Fei, difunde o Qi do Fei, tonifica o Qi do Fei, regula a função do Fei, regula os níveis de Qi defensivo, regula os níveis de Qi nutritivo, cessa a tosse	patologias pulmonares, resfriado, tosse, bronquite, asma, dispneia, respiração curta, pleurisia, hemoptise, tuberculose pulmonar, sensação de frio nas costas, dores nas costas, rinorreia, pneumonia, febre vespertina, dor torácica, plenitude torácica, sudorese noturna, sudorese espontânea
Jing	Tai Yang	B	Jueyinshu	14			0,5	0,8			03	05	10	20	T4	XI par craniano, C3, C4, C5, T1, T2, T3, T4, T5	regula a função do Fei, regula a função do Xin, regula a função do Wei, trata vômitos, harmoniza o Qi do Xin, tonifica o Qi do Xin, tranquiliza o Qi do Xin, acalma a Mente, harmoniza o Qi do corpo, ativa a circulação do Xue	cefaleia de vertex, doenças cardíacas, patologias coronarianas, miocardite, dor cardíaca, angina pectoris, dor precordial, arritmias, taquicardia, palpitação, ansiedade, estupor, tosse, tosse com catarro, vômitos, neurastenia, opressão torácica, neuralgia intercostal, náuseas, espasmos gástricos, gastrite, úlcera gástrica
Jing	Tai Yang	B	Xinshu	15			0,5	0,8			03	05	00	10	T5	XI par craniano, C4, C5, C6, T5, T6	dispersa o Calor, estimula o cérebro, clareia a Mente, fortalece a Mente, acalma a Mente, nutre a Mente, harmoniza o Qi do Xin, tonifica o Qi do Xin, harmoniza o Qi, harmoniza o Xue	doenças cardíacas, tosse, dor cardíaca, arritmias, taquicardia, palpitação, memória fraca, emissão noturna, hemoptise, neuralgia intercostal, sudorese noturna, amnésia, distúrbios mentais, retardamento mental em crianças, depressão, ansiedade, estupor, neurastenia, insônia, psicose, histeria, irritabilidade, esquizofrenia, epilepsia, melancolia
Jing	Tai Yang	B	Dushu	16			0,5	0,8			03	05	10	20	T6	XI par craniano, C3, C4, C6, C7, C8, T6, T7	refresca o Calor do Xue, promove a circulação do Xue, harmoniza o Qi do tórax, fortalece o diafragma, regula o Qi do Xin, regula a função do Xin	endocardite, pericardite, miocardite, dores precordiais, dores abdominais, taquicardia, hipertensão arterial, angina pectoris, dispneia, espasmo do diafragma, gastralgia, gastrite, úlcera gástrica, espasmo gástrico, mastite, alopecia, prurido, psoríase, borborigmo, eructações, dor torácica, gripe, febre
Jing	Tai Yang	B	Geshu	17			0,5	0,8			03	05	05	15	T7	XI par craniano, C3, C4, C6, C7, C8, T7, T8	refresca o Calor do Xue, regula a circulação do Xue, promove a circulação do Xue, harmoniza a circulação do Xue, nutre o Xue, harmoniza o Qi do tórax, fortalece o diafragma, harmoniza o Qi do Wei, harmoniza o Qi do Pi, nutre o Yin, facilita a formação do Jin Ye, transforma a Umidade, promove a reanimação	anemia, patologias hemorrágicas crônicas, espasmos do diafragma, paralisia do diafragma, dor torácica, plenitude torácica, estenose esofágica, plenitude epigástrica, vômito, náusea, tosse, tosse espasmódica, asma, hemoptise, hematêmese, soluço, eructação, tuberculose dos gânglios linfáticos, dor cardíaca, espasmos do esôfago, câncer gástrico, febre vespertina, sudorese noturna, dificuldade para e…
Jing	Tai Yang	B	Ganshu	18			0,5	0,8			03	05	05	15	T9	XI par craniano, C3, C4, C6, C7, C8, T9, T10	refresca o Calor do Xue, nutre o Xue, harmoniza o Xue, acalma a Mente, harmoniza o Qi, domina o Vento Interno, fortalece a visão, clareia a visão, pacifica o Wei, alivia a depressão mental, harmoniza o Qi do Gan, harmoniza o Qi do Dan, tonifica o Qi do Gan, tonifica o Qi do Dan, afasta a Umidade do Gan, afasta a Umidade do Dan	hepatite, hepatomegalia, patologias gástricas, dor epigástrica, regurgitação ácida, náuseas, cefaleia, tosse de origem hepática, hemoptise, icterícia, opressão torácica que melhora com suspiros, intercostalgia, distensão epigástrica, lombalgia, dor nos hipocôndrios, epistaxe, colecistite, patologias oculares, dor ocular, edema ocular, cegueira noturna, glaucoma, visão turva, hiperemia da conjunti…
Jing	Tai Yang	B	Danshu	19			0,5	0,8			03	05	05	15	T10	XI par craniano, C3, C4, C6, C7, C8, T10, T11	transforma a Umidade, dispersa o Calor, refresca o Fogo do Dan, refresca o Fogo do Gan, limpa o Fogo do Dan, limpa o Fogo do Gan, harmoniza o Qi do Gan, harmoniza o Qi do Dan, harmoniza o Qi do Wei, pacifica o Wei, harmoniza a circulação de Qi no corpo, relaxa o diafragma, clareia a visão, alivia a sensação de peso no tórax, regula a função do Jiao Médio	colecistite, hepatite, gastrite, esofagospasmo, distensão abdominal, palpitação, insônia, dor nos hipocôndrios, dor torácica,
Jing	Tai Yang	B	Pishu	20					0.5	0,8	03	07	05	20	T11	C6, C7, C8, T9, T10, T11, T12	transforma a Umidade, drena a água em excesso, tonifica o Qi, harmoniza o Qi, harmoniza o Qi do Pi, harmoniza o Qi do Wei, harmoniza o Qi do Gan, harmoniza o Qi do Jiao Médio, nutre o Xue, harmoniza o Xue, harmoniza o Yong Qi, tonifica o Yong Qi, promove a digestão, ascende o Qi para a cabeça	gastrite, prolapso gástrico, úlcera gástrica, úlcera duodenal, epigastralgia, hepatite, enterite, icterícia, melena, náusea, vômito, disenteria, diarreia, anorexia, indigestão, anemia, edema, urticária, doenças crônicas, distensão abdominal, paralisia dos músculos abdominais, hepatoesplenomegalia, patologias hemorrágicas crônicas, metrorragia, prolapso do útero, cansaço, fraqueza dos membros infe…
Jing	Tai Yang	B	Weishu	21					0.5	0,8	03	07	05	20	T12	C6, C7, C8, T12, L1	transforma a Umidade, drena a mucosidade, tonifica o Qi do Wei, harmoniza o Qi do Wei, tonifica o Qi do Jiao Médio, harmoniza o Qi do Jiao Médio, alivia a retenção de alimentos, harmoniza a inversão de Qi do Wei, nutre o Xue	gastrite, gastralgia, úlcera gástrica, epigastralgia, dilatação gástrica, espasmo do piloro, prolapso gástrico, pancreatite, hepatite, enterite, cirrose hepática, anorexia, borborigmo, vômito, náusea, soluço, regurgitação, digestão lenta, indigestão, diarreia, dor abdominal, dor no hipocôndrio, dor no tórax, dor ao longo da coluna vertebral
Jing	Tai Yang	B	Sanjiaoshu	22					0.5	0,8	03	07	00	15	L1	C6, C7, C8, L1, L2	transforma a Umidade, tonifica o Qi do Shen, harmoniza o Sanjiao, clareia o Sanjiao, regula o Sanjiao, harmoniza a via das águas, regulariza a transformação dos fluidos do Jiao Inferior, regula a função de transformação do Qi	gastrite, enterite, retenção urinária, enurese, micção dolorida, ascite, edema nas pernas, diarreias, indigestão, vômito, disenteria, fezes com alimentos não digeridos, hepatite, cirrose hepática, borborigmo, distensão abdominal, lombalgia, dor no baixo ventre, rigidez lombar, rigidez dorsal, neurastenia, cefaleia, vertigem, nefrite, cistite, distúrbio mental
Jing	Tai Yang	B	Shenshu	23					0.8	1,0	03	07	05	20	L2	C6, C7, C8, L1, L2, L3	transforma a Umidade, tonifica o Qi do Shen, tonifica o Yang do Shen, tonifica o Yuan Qi, tonifica o Jing, tonifica os ossos, tonifica a medula, harmoniza a via das águas, fortalece a recepção do Qi no Shen, reforça a lombar, reforça o joelho, fortalece o Qi do cérebro, melhora a acuidade auditiva, melhora a acuidade visual, nutre o Yin, nutre o Xue, beneficia o Fei	nefrite, nefroptose, enurese, cólica renal, lombalgia, urolitíase, lesão nos tecidos moles da região lombar, calvície, alopecia, edema, priaprismo, ausência de desejo sexual, espermatorreia, emissão seminal, impotência sexual, infertilidade, menstruação irregular, leucorreia, diarreia crônica, tinido, surdez, otite, infecção no ouvido, visão turva, visão debilitada, secura nos olhos, asma brônqui…
Jing	Tai Yang	B	Qihaishu	24					0.8	1,0	03	07	00	00	L3	C6, C7, C8, L3, L4	harmoniza o Qi, harmoniza o Xue, desobstrui os canais, desobstrui os colaterais, ativa os canais, ativa os colaterais, fortalece a parte inferior das costas, regula o Xue no Jiao Inferior	lombalgia, dismenorreia, menstruações irregulares, hemorragia uterina disfuncional, impotência, emissão seminal, ejaculação precoce, cistite, enurese, hemorroida, asma, paralisia dos membros inferiores
Jing	Tai Yang	B	Dachangshu	25					0.8	1,0	03	07	05	20	L4	L4	regula a função do Wei, regula a função do Dachang, regula a função do Xiaochang, promove a defecação, dispersa o Calor, fortalece a lombar, fortalece os joelhos, drena a Umidade do Dachang, drena a umidade do Xioachang, regula o fluxo de Qi no abdome, alivia a estagnação de Qi no abdome, alivia os edemas, alivia a sensação de plenitude	lombalgia, ciatalgia, torção lombar, dor na articulação sacrilíaca, disenteria, diarreia, enterite, borborigmos, constipação, distensão abdominal, dor abdominal, flatulência, paralisia dos membros inferiores, enfraquecimento motor dos membros inferiores, dor à evacuação, dor à micção, dificuldade para evacuar, dificuldade para urinar
Jing	Tai Yang	B	Guanyuanshu	26					0.8	1,0	03	07	00	15	L4, L5	L4, L5	transforma a Umidade, drena a Umidade, dispersa o Calor, dispersa o Frio, fortalece a lombar, fortalece o joelho, harmoniza o Qi do Jiao Inferior, regula o metabolismo da água no Jiao Inferior, regula os orifícios inferiores, tonifica o Shen, harmoniza o Dachang, umedece o Dachang, harmoniza o Xiaochang, umedece o Xiaochang	lombalgia, ciatalgia, enterite crônica, diarreia, poliúria, dificuldade para urinar, disúria, enurese, cistite, diabetes, anemia, distensão abdominal, dor no baixo ventre, massas abdominais, peritonite crônica, disenteria
Jing	Tai Yang	B	Xiaochangshu	27					0.8	1,0	03	07	05	20	L5, S1	L5, S1	transforma a Umidade, dispersa o Calor, elimina a Umidade do Jiao Inferior, elimina o Calor do Jiao Inferior, harmoniza a Via das Águas, harmoniza o Qi do Xiaochang, estimula a função do Xiaochang, separa o Qi límpido do turvo, aumenta o Qi do Pangguang, comanda o Qi do Pangguang, beneficia a micção, estabiliza o Jing	lombalgia, ciatalgia, sacroileíte, patologias da articulação sacrilíaca, doenças inflamatórias da pélvis, enterite, peritonite, dor abdominal inferior, distensão abdominal inferior, leucorreia, fezes líquidas, disenteria, borborigmo, muco nas fezes, constipação, cefaleia, boca seca, disúria, enurese noturna, retenção urinária, dificuldade para urinar, queimação ao urinar, hematúria, urina turva, …
Jing	Tai Yang	B	Pangguangshu	28					0.8	1,0	03	07	05	20	S1, S2	L5, S1, S2	dispersa o Calor, elimina as estagnações, transforma a Umidade do Pangguang, dispersa o Calor do Pangguang, harmoniza o Qi do Pangguang, limpa a passagem das águas no Jiao Inferior, regula a passagem das águas no Jiao Inferior, fortalece a coluna lombar, fortalece o Jiao Inferior, cessa a dor, regula o Yang do Shen, promove a função do sistema urinário, promove a função do sistema reprodutivo	lombalgia, ciatalgia, sacroileíte, sacralgias, rigidez na região lombar, diarreia, constipação, diabetes melito, sensação de queimação ao urinar, dificuldade para urinar, disúria, polaciúria, retenção urinária, urina turva, enurese, glicosúria, patologias urogenitais
Jing	Tai Yang	B	Zhonglushu	29					0.8	1,0	03	07	00	15	S2, S3	L5, S1, S2	dispersa o Vento, dispersa o Frio, alivia a rigidez dos músculos, alivia a rigidez dos tendões, fortalece a coluna lombar, melhora a circulação de Xue, regula a função do Xiaochang, regula a função do Dachang, alivia a estagnação no abdome, alivia as massas abdominais	lombalgia, ciatalgia, sacralgia, lombossacralgia, rigidez na região lombar, dor no baixo ventre, rigidez no baixo ventre, diabetes, disenteria, enterite, dor de hérnia
Jing	Tai Yang	B	Baihuanshu	30					0.8	1,0	03	05	00	10	L5, S1, S2	L5, S1, S2	transforma a Umidade, dispersa o Calor, estabiliza o Qi dos orifícios inferiores, estabiliza o Jing, regula a função do Jiao Inferior, regula a menstruação, regula o Dai Mai	lombalgia, ciatalgia, sacralgia, frio na região lombar, dor no quadril, menstruação irregular, endometrite, doenças ginecológicas, leucorreia, enurese, hérnia, perdas seminais, incontinência fecal, espasmo anal, doenças no ânus, constipação, tenesmo, disúria, sequelas de paralisia infantil
Jing	Tai Yang	B	Shangliao	31					0.8	1,0	03	07	05	20	S1	S1	transforma a Umidade, dispersa o Calor, estabiliza o Jing, fortalece o Xue, nutre o Shen, fortalece a lombar, fortalece o joelho, harmoniza o Jiao Inferior, harmoniza o Qi do Útero, regula o Jiao Inferior, regula o Qi do Útero	lombalgia, ciatalgia, sacralgia, sacroileíte, fraqueza na região lombar, fraqueza nos joelhos, doenças na região lombossacra, patologias urogenitais, leucorreia, alterações menstruais, dismenorreia, prolapso uterino, indução ao parto, esterilidade feminina, orquite, prostatite, impotência, espermatorreia, disúria, dificuldade para urinar, dificuldade para defecar, incontinência urinária, constipa…
Jing	Tai Yang	B	Ciliao	32					0.8	1,0	03	07	05	20	S2	S2	transforma a Umidade, dispersa o Calor, estabiliza o Jing, fortalece o Xue, nutre o Shen, fortalece a região lombossacra, fortalece o joelho, harmoniza o Jiao Inferior, harmoniza o Qi do Útero, regula a menstruação, cessa a leucorreia	lombalgia, ciatalgia, sacralgia, sacroileíte, fraqueza na região lombar, fraqueza nos joelhos, patologias geniturinárias, leucorreia, menstruações irregulares, infertilidade feminina, dismenorreia, prolapso uterino, prolapso anal, indução ao parto, orquite, prostatite, impotência, espermatorreia, disúria, emissão noturna, distúrbios mentais, incontinência urinária, constipação, peritonite, dor re…
Jing	Tai Yang	B	Zhongliao	33					0.8	1,0	03	07	00	10	S3	L5, S1, S2	transforma a Umidade, dispersa o Calor, estabiliza o Jing, fortalece o Xue, tonifica o Shen, fortalece a região lombossacra, fortalece o joelho, harmoniza o Jiao Inferior, harmoniza o Qi do Útero	lombalgia, sacroileíte, doenças na região lombossacra, fraqueza na região lombar, fraqueza nos joelhos, patologias geniturinárias, leucorreia, menstruações irregulares, infertilidade feminina, dismenorreia, enurese, prolapso uterino, indução ao parto, orquite, prostatite, impotência, disúria, emissão seminal, incontinência urinária, constipação, peritonite, diarreia, dor reumática nas extremidade…
Jing	Tai Yang	B	Xialiao	34					0.8	1,0	05	07	00	10	S4	L5, S1, S2	transforma a Umidade, dispersa o Calor, estabiliza o Jing, fortalece o Xue, tonifica o Shen, fortalece a região lombossacra, fortalece o joelho, harmoniza o Jiao Inferior, harmoniza o Qi do Útero	lombalgia, sacroileíte, doenças na região lombossacra, distensão na região lombar, fraqueza nos joelhos, patologias geniturinárias, leucorreia, cólica periumbilical, infertilidade feminina, disúria, estrangúria, urina turva, dor no abdome inferior, disenteria, prolapso uterino, indução ao parto, impotência, constipação, peritonite, orquite, paralisia dos membros inferiores, sequela de paralisia i…
Jing	Tai Yang	B	Huiyang	35					0.8	1,0	03	07	00	10	S4, S5	L5, S1, S2	transforma a Umidade, dispersa o Calor, regula o fluxo de Qi no Jiao Inferior, regula a função do Dachang	sacralgia, hemorroidas, leucorreia, dor abdominal, impotência, fezes sanguinolentas, diarreia, disenteria, priapismo, algomenorreia
Jing	Tai Yang	B	Chengfu	36					1,5	2,5	00	03	05	20	S2	L5, S1, S2	regula o fluxo do Qi, regula a circulação do Xue, relaxa os tendões	lombalgia, ciatalgia, constipação, hemorroidas, dificuldade para defecar, parestesia nos membros inferiores, paralisia dos membros inferiores, debilidade dos membros inferiores, dor na região glútea, dor no cóccix, dor no quadril, oligúria, uretrite, disúria, retenção urinária, endometrite, dor nos genitais externos, tumores nas nádegas, inflamações nas nádegas
Jing	Tai Yang	B	Yinmen	37					1,5	2,5	03	05	05	20	S2	L5, S1, S2	aquece os Canais, limpa os Colaterais, dispersa o Frio, alivia a dor, relaxa os tendões	lombalgia, ciatalgia, parestesia nos membros inferiores, paralisia dos membros inferiores, debilidade dos membros inferiores, dor nos membros inferiores, dor na região glútea, edema na região glútea, dor na articulação do quadril, cefaleia occipital, hemiplegia
Jing	Tai Yang	B	Fuxi	38					0.5	1,0	03	07	00	10	S2	L5, S1, S2	limpa os Canais, limpa os Colaterais, ativa os Canais, ativa os Colaterais, alivia a rigidez dos músculos, alivia a rigidez dos tendões, alivia a rigidez das articulações	lombalgia, ciatalgia, parestesia nos membros inferiores, paralisia dos membros inferiores, parestesia na região glútea, parestesia na região femoral, retração dos tendões da região poplítea, constipação, gastroenterite aguda, cistite, retenção urinária
Jing	Tai Yang	B	Weiyang	39					0.5	1,0	03	07	00	10	S2	L5, S1, S2	transforma a Umidade, dispersa o Calor, dispersa o Vento, regula a circulação de Xue, drena os Canais, estimula a excreção dos fluidos, abre a via das águas, harmoniza a via das águas no Jiao Inferior, fortalece o Qi do Pangguang	lombalgia, rigidez lombar, nefrite, cistite, incontinência urinária, anuria, disúria, quilúria, enurese, litíase renal, queimação ao urinar, gonalgia, edema no pé, edema no joelho, edema nos tornozelos, edema na perna, contratura no pé, contratura no joelho, contratura na perna, câimbra no pé, câimbra na perna, dor na perna, dor no pé, espasmo dos gastrocnêmios, dor abdominal, distensão abdominal…
Jing	Tai Yang	B	Weizhong	40					0.5	1,0	03	05	03	05	S2	L4, L5, S1, S2, S3	relaxa os músculos, relaxa os tendões, remove a obstrução dos vasos sanguíneos, elimina a estase do Xue, refresca o Calor do Xue, dispersa o Calor, acalma o feto, dispersa o Vento, fortalece a lombar, fortalece os joelhos, transforma a Umidade	lombalgia, ciatalgia, entorse lombar agudo, dorsalgia, resfriado, paralisia dos membros inferiores, transtorno motor nos membros inferiores, atrofia muscular nos membros inferiores, transtornos motores da articulação do quadril, gonalgia, artrite do joelho, insolação, exaustão pelo Calor, hemiplegia, gastroenterite aguda, colite espasmódica, espasmo dos gastrocnêmios, polaciúria, disúria, dor na …
Jing	Tai Yang	B	Fufen	41			0,5	0,8			03	07	00	10	T2	XI par craniano, C3, C4, C5	dispersa o Vento, dispersa o Frio, alivia a rigidez dos músculos, alivia a rigidez dos tendões, ativa os Colaterais	ombralgia, rigidez no ombro, nucalgia, rigidez na nuca, dorsalgia, rigidez na dorsal, nevralgia intercostal, paralisia dos membros superiores, edema no cotovelo, edema no braço, entorpecimento do braço, entorpecimento do cotovelo, resfriados, bronquite, pneumonia
Jing	Tai Yang	B	Pohu	42			0,5	0,8			03	05	00	15	T3	XI par craniano, C3, C4, C5	dispersa o Calor do Fei, harmoniza o Qi do Fei, difunde o Qi do Fei, difunde o Qi do Fei, regula o Zong Qi, alivia a tosse, alivia a asma, recupera o Po	ombralgia, escapulalgia, cervicalgia, rigidez cervical, rigidez escapular, rigidez no ombro, dorsalgia, rigidez na região dorsal, tristeza, mágoa, depressão, bronquite, dispneia, tosse, asma, asma brônquica, pleurite, resfriado, pneumonia, hemoptise, tuberculose pulmonar, atelectasia
Jing	Tai Yang	B	Gaohuangshu	43			0,5	0,8			03	15	15	30	T4	XI par craniano, C3, C4, C5	fortalece a função do Pi, fortalece a função do Fei, afasta a Mucosidade, harmoniza o Qi do Fei, nutre o Yin do Fei, harmoniza o Qi, tonifica o Qi, harmoniza o Xue, tonifica o Xue, nutre o Yin Qi, supre as deficiências do Qi, umedece a Secura, tonifica o Shen, nutre o Jing, acalma a Mente, revigora a Mente, cessa a tosse, acalma a tosse	asma, pleurisia, bronquite, hemoptise, tuberculose pulmonar, hematêmese, febre vespertina, tosse, dispneia, fraqueza geral, patologias crônicas, patologias quase incuráveis, cansaço, vômitos, soluços, dor torácica, lombalgia, sudorese noturna, perda da libido, impotência, emissão seminal anormal, indigestão, amnésia, memória debilitada, sonhos excessivos, neurastenia, ansiedade, esquizofrenia
Jing	Tai Yang	B	Shentang	44			0,5	0,8			07	15	00	10	T5	XI par craniano, C3, C4, C5	harmoniza a circulação do Qi, regula a função do Fei, regula a função do Wei, harmoniza o Qi do Xin, acalma o Qi do Xin, dispersa o Calor do Xin, harmoniza o Qi do tórax, alivia a asma, acalma a Mente, clareia a Mente	dor cardíaca, patologias cardíacas, taquicardia, dor precordial, sensação de choque no peito, dorsalgia, escapulalgia, lombalgia, inflexibilidade na musculatura dorsal, sensação de opressão no tórax, sensação de opressão no abdome, distensão abdominal, tosse, dispneia, asma, bronquite, palpitações, ansiedade, depressão, insônia, alterações emocionais
Jing	Tai Yang	B	Yixi	45			0,5	0,8			03	07	00	10	T6	XI par craniano, C3, C4	transforma a Umidade, dispersa o Calor, reduz a febre, dispersa o Vento, alivia a tosse, alivia a asma, fortalece o Qi do Pi, fortalece o Qi do Wei, harmoniza o Qi do Pi, harmoniza o Qi do Wei	pericardite, angina pectoris, nevralgias intercostais, ombralgia, dorsalgia, tosse, dispneia, asma, bronquite, visão turva, soluços, malária, hepatite, doenças febris sem transpiração
Jing	Tai Yang	B	Geguan	46			0,5	0,8			03	07	00	15	T7	C6, C7, C8	dispersa o Calor, redireciona o Qi do Wei para baixo, regula a função do Wei, regula a circulação do Xue, promove a circulação do Xue	nevralgia intercostal, dorsalgia, cervicalgia, rigidez cervical, hemorragia gástrica, gastrite, úlcera gástrica, espasmo esofágico, espasmo cardíaco, disfagia, vômitos, náuseas, soluços, eructação, regurgitação ácida
Jing	Tai Yang	B	Hunmen	47			0,5	0,8			03	07	00	15	T9	C6, C7, C8	dispersa o Calor, harmoniza o Qi do Gan, harmoniza o Qi do Wei, dispersa o Calor do Gan, dispersa o Calor do Dan, faz circular o Qi do Gan, acalma a Mente, regula o fluxo do Xue, consolida o Hun	doenças hepáticas, doenças biliares, gastralgias, gastrites, colecistite, dorsalgia, dor torácica, sensação de plenitude no tórax, sensação de plenitude no hipocôndrio, vômito, diarreia, pleurisia, lombalgia, irritabilidade, depressão, insônia, choro incontrolável, riso incontrolável, alterações emocionais
Jing	Tai Yang	B	Yanggang	48			0,5	0,8			03	07	00	15	T10	C6, C7, C8	dispersa o Calor, transforma a Umidade, dispersa o Calor do Dan, regula a função do Jiao Médio	hepatite, gastrite, espasmo gástrico, enterite, dor abdominal, distensão abdominal, colecistite, icterícia, borborigmo, diabetes, disenteria, hematúria, dor no hipocôndrio
Jing	Tai Yang	B	Yishe	49			0,5	0,8			03	07	00	15	T11	C6, C7, C8	dispersa o Calor, transforma a Umidade, regula o Yang do Pi, fortalece o Yang do Pi, tonifica o Pi, estimula a memória, estimula a concentração	hepatite, gastrite, colecistite, enterite, flatulência, vômito, anorexia, disfagia, dispepsia, borborigmo, diabetes, diarreia, dor abdominal, distensão abdominal, icterícia, pensamentos obsessivos, memória debilitada, falta de concentração
Jing	Tai Yang	B	Weicang	50			0,5	0,8			03	07	00	15	T12	C6, C7, C8	fortalece o Qi do Pi, tonifica o Qi do Shen, tonifica o Qi do Fei, regula a função do Wei, transforma a Umidade, regula o fluxo do Qi, alivia a dor, recupera as perdas por esforços	gastralgia, gastrite, úlcera gástrica, espasmo gástrico, epigastralgia, flatulência, constipação, diarreia, cirrose hepática, enterite, retenção de alimentos, dorsalgia, lombalgia, dor abdominal, distensão abdominal, anorexia, edema, dificuldade motora na cintura
Jing	Tai Yang	B	Huangmen	51			0,8	1,0			03	05	00	10	L1	C5, C6, C7, T12, L1	regula a função do Wei, regula a função do Dachang, regula a função do Xiaochang, remove a estase do Xue, remove as massas locais, regulariza o Sanjiao, controla o Qi no Jiao Superior, assegura a dispersão suave do Qi do Sanjiao para o Xin	lombalgia, mastite, paralisia dos membros inferiores, hepatoesplenomegalia, dores abdominais, gastrite, úlcera gástrica, constipação, patologias mamárias, sensação de aperto na região abaixo do coração
Jing	Tai Yang	B	Zhishi	52					0.8	1,0	07	15	00	15	L2	C6, C7, C8	tonifica o Qi do Shen, tonifica o Jing, dispersa o Calor, induz a diurese, interrompe emissões seminais, harmoniza a via das águas, transforma a Umidade, tonifica o Yang do Shen, reforça a lombar, reforça os joelhos, reforça a força de vontade, desestagna o Qi do Shen	lombalgia, rigidez lombar, impotência sexual, espermatorreia, emissão seminal anormal, priapismo, prostatite, eczema escrotal, enurese, micção frequente, paralisia dos membros inferiores, gonalgia, fraqueza nos joelhos, nefrite, edema, disúria, falta de vontade, falta de determinação, menstruação irregular, gastrite, enterite, constipação
Jing	Tai Yang	B	Baohuang	53					0.8	1,0	07	15	00	15	L4, L5, S1	L4, L5, S1, S2	dispersa o Calor, induz a diurese, tonifica o Pangguang, tonifica o Shen, fortalece o quadril, regula o Qi do Jiao Inferior, abre a vias das águas	lombalgia, ciatalgia, sacralgia, borborigmos, distensão abdominal, dor abdominal, edema nos genitais exteriores, orquite, cistite, uretrite, enterite, enurese, retenção urinária, disúria, queimação ao urinar, constipação, edemas
Jing	Tai Yang	B	Zhibian	54					1,5	3,0	05	07	05	20	L1	L4, L5, S1, S2, S3	dispersa o Calor, transforma a Umidade, relaxa os tendões, fortalece a coluna lombossacra, fortalece o joelho, fortalece o quadril	lombalgia, ciatalgia, sacralgia, sacroileíte, enfraquecimento dos membros inferiores, paralisia dos membros inferiores, dor nos membros inferiores, contratura dos glúteos, atrofia muscular dos glúteos, constipação, prolapso retal, disúria, edema escrotal, hemorroidas, patologias dos genitais externos, patologias do ânus
Jing	Tai Yang	B	Heyang	55					0.5	1,0	03	05	00	15	S2	L4, L5, S1, S2, S3	dispersa o Calor, transforma a Umidade, tonifica o Shen, regula a menstruação, interrompe o sangramento uterino	lombalgia, ciatalgia, rigidez lombar, paralisia dos membros inferiores, dor nos membros inferiores, hemorragia uterina disfuncional, metrorragia, emissão noturna, gonalgia, endometrite, orquite, impotência, hemorroidas, dor de hérnia
Jing	Tai Yang	B	Chengjin	56					0.5	1,0	03	05	00	15	S1, S2	L5, S1, S2	dispersa o Calor, relaxa os músculos, relaxa os tendões, promove a circulação de Xue, resolve os edemas, beneficia o pé, beneficia o calcanhar, alivia a dor	lombalgia, ciatalgia, contratura muscular na lombar, gonalgia, sensação de peso nos joelhos, paralisia dos membros inferiores, dor na face posterior da perna, parestesia na face posterior da perna, trombose venosa na perna, fraqueza nos músculos da panturrilha, espasmo muscular dos gastrocnêmios, hemorroidas, cefaleia, constipação, convulsão, tontura, epistaxe, rinite, calor na cabeça, enterite, …
Jing	Tai Yang	B	Chengshan	57					0,7	1,0	03	05	05	15	L4	S1, S2	dispersa o Calor, dispersa o Vento, relaxa os tendões, harmoniza o Qi dos Fu, fortalece a região lombossacra, tonifica o Xue, beneficia o ânus, trata a hemorroida, regula a função do Dachang, regula a função do Xiaochang	lombalgia, ciatalgia, espasmo muscular dos gastrocnêmios, dor na panturrilha, hemorroidas, fissura anal, prolapso retal, prolapso uterino, constipação, dor nos membros inferiores, sensação de calor nos calcanhares, calcanealgia, paralisia dos membros inferiores, beribéri, dismenorreia, sangue nas fezes, epistaxe, edema nos joelhos, dor de garganta, amigdalite, convulsões infantis, malária
Jing	Tai Yang	B	Feiram	58					0,7	1,0	03	07	00	10	S1	S1, S2	dispersa o Calor, dispersa o Vento, acalma o Fogo, beneficia o ânus, tonifica o Shen, harmoniza o Qi do Wei, limpa os Colaterais, alivia a dor, dispersa o Qi perverso dos Colaterais	lombalgia, ciatalgia, dorsalgia, artrite reumatoide, gota, câimbra na panturrilha, dor na panturrilha, espasmo muscular dos gastrocnêmios, hemorroidas, cefaleia, nefrite, cistite, obstrução nasal, tontura, vertigem, epistaxe, dores articulares, edemas, fraqueza nos membros inferiores, dores nos membros inferiores, convulsões, epilepsia, esquizofrenia, visão turva, beribéri
Jing	Tai Yang	B	Flange	59					0.5	1,0	03	05	00	10	S1	L5, S1, S2	limpa os Colaterais, alivia a rigidez das articulações, alivia a dor, reforça o Yang Quiabo Mai, fortalece a lombar, fortalece as pernas, fortalece os músculos, facilita o movimento das pernas	lombalgia, sacralgia, cefaleia, sensação de peso na cabeça, neuralgia facial, talalgia, dor no tornozelo, inflamação no tornozelo, paralisia dos membros inferiores, dor no maléolo externo, edema no maléolo externo, dor pélvica, hemorroidas, epistaxe, hipertensão, convulsões infantis
Jing	Tai Yang	B	Kunlun	60					0.5	1,0	03	07	00	15	S1	L5, S1, S2	dispersa o Calor, dispersa o Vento, remove as obstruções dos Canais, alivia a dor, fortalece a lombar, fortalece o baixo-ventre, fortalece os joelhos, tonifica o Qi do Shen, harmoniza o Qi do útero, relaxa os músculos, relaxa os tendões, harmoniza a circulação de Xue, harmoniza a circulação de Qi	lombalgia, ciatalgia, contratura muscular na lombar, dor no cóccix, dor abdominal, dorsalgia, paralisia dos membros inferiores, ombralgia, braquialgia, tontura, vertigem, tinido, cefaleia occipital, rigidez do pescoço, cervicalgias, torcicolo, retenção placentária, convulsões, epilepsia, afecções do tornozelo, afecções do calcanhar, calcanealgia, parto laborioso, epistaxe, visão turva, medo em cr…
Jing	Tai Yang	B	Pushen	61					0.3	0,5	03	05	05	15	S1		dispersa o Vento, relaxa os músculos, relaxa os tendões, fortalece o Qi do cérebro, alivia a dor, resolve o edema, harmoniza a circulação de Qi nos Canais, ativa os Colaterais	lombalgia, calcanealgia, talalgia, fraqueza nos membros inferiores, paralisia nos membros inferiores, atrofia muscular nos membros inferiores, dor na borda lateral do pé, parestesia na borda lateral do pé, dor no tornozelo, dor no pé, síncope, epilepsia, esquizofrenia, convulsões, convulsões infantis, paralisia cerebral, alucinações visuais, beribéri, artrite dos joelhos, espasmo muscular dos gas…
Jing	Tai Yang	B	Shenmai	62					0,2	0,3	03	07	00	10	S1	S1, S2	dispersa o Vento, dispersa o Calor, pacifica o Vento Interior, trata a epilepsia, dispersa o Fogo, dispersa o Frio, harmoniza a circulação do Qi nos Colaterais, acalma a Mente, fortalece o Qi do cérebro, alivia o estresse mental, reanima o estado de inconsciência, promove a circulação de Xue, beneficia os olhos, relaxa os músculos, relaxa os tendões, alivia a dor, relaxa a lombar, abre o Yang Qui…	lombalgia, ciatalgia, dores no pé, artrite no tornozelo, dores nos membros inferiores, edema nos membros inferiores, vertigem, síncope, tontura, visão turva, dor ocular, hiperemia ocular, epilepsia, convulsões, amnésia, cefaleia occipital, meningite, doença de Menière, psicose, mania, insanidade, tinidos, transtorno mental, insônia, falta de lágrimas, AVE, beribéri, hemiplegia, mau posicionamento…
Jing	Tai Yang	B	Jinmen	63					0.3	0,5	03	05	05	20	S1	L5, S1, S2	dispersa o Vento, dispersa o Calor, pacifica o Vento Interior, dispersa o Calor do Pangguang, harmoniza a circulação do Qi nos Canais, harmoniza a circulação do Qi nos Colaterais, alivia o estresse mental, interrompe a dor	lombalgia, convulsões, convulsão infantil, epilepsia, esquizofrenia, mania, síncope, vertigem, queimação ao urinar, micção frequente, dor pélvica, dores nos membros inferiores, dor no dorso do pé, dor no maléolo lateral, desequilíbrio motor nas extremidades inferiores, parestesia no joelho
Jing	Tai Yang	B	Jinggu	64					0.3	0,5	03	07	00	10	S1	S1, S2	dispersa o Vento, dispersa o Calor, resolve a Fleuma que obstrui a Mente, acalma a Mente, alivia o estresse mental, harmoniza a circulação do Qi nos Canais, harmoniza a circulação do Qi nos Colaterais, fortalece a coluna, afasta o Xie Qi, alivia a dor, relaxa os tendões	lombalgia, lombalgia com sensação de fratura, torção lombar, rigidez cervical, cefaleia, epistaxe, hipertensão, hiperemia da conjuntiva, visão turva, ansiedade, esquizofrenia, epilepsia, euforia, medo, convulsões, convulsão infantil, síncope, cardiopatia, miocardite, taquicardia, palpitação, dores renais, pterígeo, queimação ao urinar, braquialgia, gonalgia, artrite do joelho, dores nos membros i…
Jing	Tai Yang	B	Shugu	65					0.3	0,5	01	03	05	10	S1	S1, S2	dispersa o Vento, dispersa o Calor, pacifica o Vento Interior, acalma a Mente, promove a circulação do Xue, harmoniza a circulação do Qi nos Canais, harmoniza a circulação do Qi nos Colaterais	lombalgia, lombalgia com sensação de fratura, ciatalgia, dorsalgia, cefaleia, cefaleia occipital, rigidez cervical, epilepsia, vertigem, surdez, visão borrada, hiperemia da conjuntiva, hiperemia no canto interno dos olhos, dor ocular, dores nos membros inferiores, dor na panturrilha, confusão mental, mania, doenças mentais, convulsões, esquizofrenia, dor no quinto dedo do pé, parestesia no quinto…
Jing	Tai Yang	B	Zutonggu	66					0,2	0,3	03	05	00	10	S1		dispersa o Vento, dispersa o Calor, melhora a acuidade visual, acalma a Mente, descende o Qi do Fei, descende o Qi do Wei, harmoniza a circulação do Qi nos Canais, harmoniza a circulação do Qi nos Colaterais	cefaleia, rigidez cervical, epistaxe, asma, tosse, dispneia, visão borrada, vertigem, doenças mentais, manias, esquizofrenia, convulsões, ansiedade, suspiros, depressão, palpitações, sensação de terror, gastrite crônica, dispepsia, cistite aguda, febre, malária, vômito
Jing	Tai Yang	B	Zhiyin	67			0,1	0,2			03	05	10	30	S1		dispersa o Vento, dispersa o Calor, dispersa o Xie Qi alojado no vertex, promove o brilho nos olhos, fortalece o Qi do Jiao Inferior, acalma a Mente, clareia a Mente, revigora o Xue, regula o fluxo do Qi, regula a gravidez, regula o parto, acalma o feto, reverte a posição do feto, regulariza o Yin e o Yang	cefaleia, cefaleia occipital, cefaleia do vertex, dor ocular, hiperemia da conjuntiva, obstrução nasal, epistaxe, visão turva, disúria, mau posicionamento do feto, retenção placentária, induz ao parto, choque, sensação de febre na sola do pé
Jing	Shao Yin	R	Yongquan	01					0.5	0,8	01	03	05	10	S1	L5, S1, S2	dispersa o Vento, dispersa o Calor, transforma a Umidade, elimina o Fogo, tonifica o Qi do Shen, tonifica o Jing, restaura o colapso do Yang Qi, acalma a Mente, clareia a Mente, recupera a lucidez, restaura a consciência	cefaleia, cefaleia do vertex, convulsão infantil, sede, secura na língua, distensão abdominal, diarreia, hipertensão arterial, insônia, perda da consciência, coma, síncope, AVE, vertigem, tontura, ansiedade, histeria, epilepsia, doenças mentais, odontalgia, dor de garganta, tosse, espasmos nos membros inferiores, paralisia dos membros inferiores, calor nos pés, letargia, sobressalto, visão borrad…
Jing	Shao Yin	R	Rangu	02					0.5	0,8	03	05	00	10	L4	L5, S1, S2	tonifica o Yang Qi do Shen, tonifica o Jing, estabiliza o Qi do Shen, tonifica o Qi do Jiao Inferior, refresca o Calor do Xue, transforma a Umidade, aquece o Frio, dispersa o Calor, elimina o Fogo, regula a menstruação, beneficia os pés, beneficia o Yin Quiao Mai	convulsão infantil, prolapso de útero, menstruação irregular, prurido genital, leucorreia, espermatorreia, emissões noturnas, impotência, orquite, infertilidade feminina, dor cardíaca, miocardite, distensão abdominal, amigdalite, dor de garganta, congestão de garganta, faringite, tétano, pés frios, medo, pânico, diabetes, glicosúria, edema no dorso do pé, sudorese fria, sensação de calor na cabeç…
Jing	Shao Yin	R	Taixi	03					0.5	0,8	03	05	05	15	L4	L5, S1, S2	dispersa o Calor, tonifica o Qi do Shen, nutre o Xue, nutre o Jing, nutre o Yin, fortalece o cérebro, tonifica os ossos, tonifica a Medula, aquece o Frio, restaura o Qi do Útero, fortalece a lombar, fortalece o joelho, regulariza a função do Sanjiao, promove a função do Sanjiao, harmoniza a via das águas, reforça as articulações dos membros inferiores	dor de garganta, odontalgia, laringite, faringite, enfisema, dismenorreia, menstruação irregular, amenorreia, sangramento excessivo, prolapso uterino, prurido na área genital, emissão noturna, espermatorreia, impotência sexual, infertilidade, dor no escroto, edema no escroto, mastite, alopecia, distúrbios mentais,
Jing	Shao Yin	R	Dazhong	04					0.3	0,5	03	05	00	10	L4	L5, S1, S2	dispersa o Calor do Fei, tonifica o Qi do Shen, tonifica o Qi do Pangguang, tonifica o Qi, tonifica o Jing, acalma a Mente, fortalece o cérebro, anima o espírito, fortalece o calcanhar, fortalece a lombar, fortalece o joelho	lombalgia, lombossacralgia, sacralgia, calcanealgia, tendinite do tendão calcâneo, malária, disúria, retenção urinária, metrite, constipação, dispneia, tosse, asma, enfisema, dor de garganta, edema na garganta, hemoptise, vômito, estomatite, sonolência, distúrbios mentais, histeria, neurastenia, depressão, esquizofrenia
Jing	Shao Yin	R	Shuiquan	05					0.3	0,5	03	05	00	10	L4	L5, S1, S2	tonifica o Qi do Shen, harmoniza o Qi do Pangguang, regula o Jiao Inferior, cessa a dor abdominal, regula o Chong Mai, regula o Ren Mai, tonifica o Xue, promove a circulação do Xue, promove a diurese, regula o Útero	menstruação irregular, amenorreia, dismenorreia, endometrite, prolapso uterino, edema, cistite, blenorragia, uretrite, incontinência urinária, disúria, miopia, visão borrada, anemia
Jing	Shao Yin	R	Zhaohai	06					0.5	0,8	03	05	00	10	L4	L5, S1	dispersa o Calor, nutre o Yin, beneficia os olhos, tonifica o Qi do Shen, tonifica o Yin Quiabo Mai, acalma a Mente, beneficia a garganta, regula o Útero, reduz a febre, refresca o Xue, abre o tórax, regula a menstruação	menstruação irregular, amenorreia, leucorreia, prolapso uterino, prurido no perineal, blenorragia, polaciúria, retenção urinária, cistite, artrite reumática, tosse, asma
Jing	Shao Yin	R	Fuliu	07					0.8	1,0	03	07	05	20	L4	L5, S1, S2	dispersa o Calor, dispersa a Umidade, acalma a Mente, harmoniza o Qi do Pangguang, harmoniza a Via da Águas, elimina o edema, tonifica o Wei Qi, regula a sudorese, tonifica o Yang do Shen, fortalece a lombar, fortalece os membros inferiores	lombalgia, distensão abdominal, diarreia, edema, sudorese espontânea, sudorese noturna, doenças febris, borborigmos, peritonite, nefrite, orquite, blenorragia, impotência, sudorese fria, edema nos membros inferiores, paralisia dos membros inferiores, parestesia nos membros inferiores, poliomielite, hemorragia uterina disfuncional, leucorreia, infecções urinárias, disfunções urinárias, poliúria, n…
Jing	Shao Yin	R	Jiaoxin	08					0.8	1,0	03	05	00	10	L4	L5, S1, S2	dispersa o Calor, dispersa a Umidade, cessa a dor abdominal, regula o fluxo menstrual, remove massas, regula o Chong Mai, regula o Ren Mai, tonifica o Qi do Shen, refresca o Calor do Xue, induz a diurese	lombalgia, menstruação irregular, dor abdominal, dismenorreia, metrorragia, hemorragia uterina disfuncional, prolapso uterino, blenorragia, orquite, tumor abdominal, massa pélvica, diarreia, constipação intestinal, retenção urinária, hérnia, enterocolite
Jing	Shao Yin	R	Zhubin	09					0.5	0,8	03	05	10	15	L4	S1, S2	dispersa o Calor, tonifica o Qi do Shen, tonifica o Yin do Shen, acalma a Mente, regula o Xin, induz a diurese	lombalgia, doenças mentais, convulsões, epilepsia, esquizofrenia, psicose, ansiedade, palpitações, desmaios, nefrite, gastrite, enterite, cistite, orquite, inflamação pélvica, dor na face medial da perna, espasmo do músculo gastrocnêmio, vômitos
Jing	Shao Yin	R	Yingu	10					0.8	1,2	03	05	00	10	L3	L5, S1, S2	dispersa o Calor do Jiao Inferior, dispersa a Umidade do Jiao Inferior, refresca o Calor do Xue, aumenta a diurese, tonifica o Yin do Shen, tonifica o Qi do Shen, interrompe a dor	impotência sexual, dor nos genitais externos, blenorragia, hérnia inguinal, dor no abdome inferior, vaginite, sangramento uterino, distúrbios de micção, retenção urinária, disúria, patologias genito-urinárias, doenças mentais, convulsão, esquizofrenia, gonalgia, artrite no joelho, dores no cavo poplíteo, edema no joelho
Jing	Shao Yin	R	Henggu	11					0.8	1,2	03	05	00	10	T12, L1	T7, T8, T9, T10, T11, T12, L1	dispersa o Calor do Jiao Inferior, dispersa a Umidade do Jiao Inferior, tonifica o Qi do Shen, tonifica o Qi do Pi	impotência sexual, dor nos genitais externos, hérnia inguinal, priapismo, espermatorreia, enurese noturna, incontinência urinária, retenção urinária, disúria, uretrite, dor no abdome inferior, sensação de plenitude no abdome inferior
Jing	Shao Yin	R	Dahe	12					0.8	1,2	03	05	00	10	T12, L1	T7, T8, T9, T10, T11, T12, L1	dispersa o Calor, induz a diurese, regula a menstruação, tonifica o Qi do Shen	impotência sexual, dor nos genitais externos, leucorreia, espermatorreia, vaginite, dor vaginal, prolapso uterino, menstruação irregular, neuralgia do cordão espermático
Jing	Shao Yin	R	Qixue	13			0,8	1,2	0.8	1,2	03	05	00	10	T12	T7, T8, T9, T10, T11, T12, L1	dispersa o Frio, regula a menstruação, controla o sangramento, tonifica o Qi do Shen, tonifica o Jing, harmoniza o Qi do Shen, harmoniza o Qi do Gan	lombalgia, dores abdominais, sensação de plenitude abdominal, tumores abdominais, infecções urinárias, disúria, dificuldade para urinar, diarreia, disenteria, hemorragia uterina, amenorreia, infertilidade, leucorreia, dismenorreia, metrorragia, menstruação irregular
Jing	Shao Yin	R	Siman	14					0.8	1,2	03	05	00	10	T11	T7, T8, T9, T10, T11, T12, L1	dispersa o Calor, dispersa a Umidade, tonifica o Qi do Shen, tonifica o Qi do Pi	menstruação irregular, amenorreia, leucorreia, dismenorreia, metrorragia, infertilidade, espermatorreia, distensão abdominal, dor abdominal, hérnia inguinal, dor puerperal, constipação, diarreia, disenteria, enterite, cistite, ascite, infecções urinárias
Jing	Shao Yin	R	Zhongzhu	15					0.8	1,2	03	05	00	15	T10	T7, T8, T9, T10, T11, T12, L1	tonifica o Qi do Shen, nutre o Gan	menstruação irregular, lombalgia, dores pélvicas, dor abdominal, constipação, dismenorreia, cistite, orquite, enterite, blenorragia
Jing	Shao Yin	R	Huangshu	16					0.8	1,2	03	05	00	10	T9	T7, T8, T9, T10, T11, T12, L1	tonifica o Qi do Shen, dispersa o Calor do Shen, induz a diurese, regula o Dachang e o Xiaochang, aquece o Dachang e o Xiaochang, tonifica o Qi do Pi, tonifica o Qi do Jiao Inferior, comanda o Qi do Chong Mai	dismenorreia, hérnia umbilical, cólica periumbilical, dor abdominal, sensação de distensão abdominal, constipação, constipação crônica com fezes secas, enterite, disenteria, diarreia, icterícia, espasmos gástricos, soluços, gastralgia, patologias genitais causadas por Frio
Jing	Shao Yin	R	Shangqu	17					0.5	0,8	03	05	00	10	T8	T7, T8, T9, T10, T11, T12, L1	dispersa a Umidade, dispersa os acúmulos, alivia a dor, desobstrui o Wei, desobstrui o Xiaochang, desobstrui o Dachang, regula o Wei, regula o Xiaochang, regula o Dachang, regula a função do Jiao Médio	gastralgia, gastrite, espasmos gástricos, enterite, dor abdominal, massas abdominais, sensação de distensão abdominal, sensação de opressão no abdome, borborigmos, peritonite, constipação, disenteria, diarreia, anorexia, hérnia inguinal, náusea, vômito, patologias peritoneais
Jing	Shao Yin	R	Shiguan	18					0.5	0,8	03	05	00	10	T8	T7, T8, T9, T10, T11, T12, L1	dispersa o Calor, nutre o Yin, regula a função do Jiao Médio, alivia a dor, harmoniza o Wei, move a estagnação do Xue, elimina alimentos não digeridos	gastralgia, gastrite, espasmos gástricos, espasmos esofagianos, dor abdominal, sensação de distensão abdominal, dor abdominal pós-parto, hemorragia pós-parto, dismenorreia, infertilidade, constipação, soluços, náusea, vômito
Jing	Shao Yin	R	Yindu	19					0.5	0,8	03	05	00	10	T7	T7, T8, T9, T10, T11, T12, L1	tonifica o Qi do Shen, harmoniza o Wei, nutre o Gan, regula o fluxo de Qi, controla a rebelião do Qi, alivia a distensão gástrica, alivia a tosse, alivia o chiado no peito	dor abdominal, sensação de distensão abdominal, sensação de plenitude no abdome superior, epigastralgia, borborigmos, asma brônquica, pleurite, enfisema pulmonar, malária, vômito, indigestão, infertilidade, constipação, epilepsia
Jing	Shao Yin	R	Futonggu	20			0,5	0,8	0.5	0,8	03	05	00	10	T7	T7, T8, T9, T10, T11, T12, L1	dispersa o Calor do Xin, regula a passagem da comida, controla o vômito, tonifica o Qi do Pi, harmoniza o Jiao Médio, transforma a Fleuma	espasmos gástricos, úlcera gástrica, dor abdominal, sensação de distensão abdominal, diarreia, náuseas, vômitos, indigestão, neuralgia intercostal, epilepsia, palpitação, neurite óptica, asma brônquica, convulsões
Jing	Shao Yin	R	Youmen	21					0.5	0,8	00	05	00	15	T7	T7, T8, T9, T10, T11, T12, L1	dispersa o Calor, dispersa a Umidade, dispersa a estase de Xue, desobstrui o Qi do Gan, regula o Qi do Wei, alivia a dor, controla a rebelião do Qi	espasmos gástricos, gastrite crônica, sensação de distensão gástrica, dor abdominal, sensação de distensão abdominal, dor no tórax, sensação de distensão no tórax, dor no hipocôndrio, sensação de distensão no hipocôndrio, intercostalgia, náuseas, vômitos, vômito do início da gravidez, eructações, diarreia, disenteria, indigestão, melena, irritabilidade, agitação
Jing	Shao Yin	R	Bulang	22	0,5	0,8	0,5	0,8			03	05	00	10	T5	C5, C6, C7, C8, T1, T5	alivia a tosse, alivia a asma, tonifica Qi do Fei, regula o Qi do Fei, controla a rebelião do Qi do Fei, controla a rebelião do Qi do Wei	gastrite, náusea, vômito, pleurite, bronquite, tosse, rinite, asma, neuralgia intercostal, sensação de distensão no tórax, sensação de distensão no hipocôndrio, sensação de plenitude torácica, sensação de plenitude no hipocôndrio, traqueíte
Jing	Shao Yin	R	Shenfeng	23	0,5	0,8	0,5	0,8			03	05	00	15	T4	C5, C6, C7, C8, T1, T4	tonifica o Qi do Shen, tonifica o Qi do Pi, regula a função do Fei, alivia a asma, acalma a Mente, controla a rebelião do Qi do Fei, controla a rebelião do Qi do Wei, beneficia os seios	asma, tosse, bronquite, pleurite, mastite, neuralgia intercostal, vômito, anorexia, ansiedade, agitação mental, taquicardia, espasmo cardíaco, sensação de plenitude torácica, sensação de plenitude no hipocôndrio, sensação de opressão torácica, sensação de opressão no hipocôndrio
Jing	Shao Yin	R	Lingxu	24	0,5	0,8	0,5	0,8			03	05	00	10	T3	C5, C6, C7, C8, T1, T3	tonifica o Qi do Shen, tonifica o Qi do Fei, regula a função do Fei, ventila o Fei, reduz a febre, acalma a Mente, controla a rebelião do Qi do Fei, controla a rebelião do Qi do Wei, beneficia os seios	asma, tosse, bronquite, pleurite, mastite, neuralgia intercostal, vômito, náuseas, anorexia, ansiedade, agitação mental, indigestão, gastrite, prolapso do estômago, dor no tórax, dor no hipocôndrio, sensação de plenitude torácica, sensação de plenitude no hipocôndrio
Jing	Shao Yin	R	Shencang	25	0,5	0,8	0,5	0,8			03	05	00	15	T2	C5, C6, C7, C8, T1, T2	tonifica o Qi do Shen, dispersa o Calor do Fei, redescende o Qi do Fei, controla a rebelião do Qi do Fei, controla a rebelião do Qi do Wei, regula a Qi do Wei, alivia a tosse, acalma a Mente	asma, tosse, bronquite, neuralgia intercostal, indigestão, gastrite, gastroptose, vômito, vômito neurogênico, ansiedade, agitação mental, dor torácica
Jing	Shao Yin	R	Yuzhong	26	0,5	0,8	0,5	0,8			03	05	00	15	T1	C5, C6, C7, C8, T1	dispersa a Umidade, transforma a Fleuma, regula o fluxo de Qi, ventila o Fei, alivia a asma, controla a rebelião do Qi do Fei	asma, tosse, bronquite, asma brônquica, pneumonia, tuberculose, dor torácica, sensação de plenitude torácica, sensação de distensão no tórax, sensação de distensão nos hipocôndrios, intercostalgias, náuseas, vômitos
Jing	Shao Yin	R	Shufu	27	0,5	0,8	0,5	0,8			03	05	00	15	C3, C4	C5, C6, C7, C8, T1	tonifica o Qi do Shen, melhora a inspiração, descongestiona o Qi em plenitude do tórax, alivia a asma, acalma a asma, resolve a tosse, transforma a Fleuma no tórax, aumenta a circulação do Wei Qi	asma, tosse, bronquite, asma brônquica, pleurisia, dor torácica, sensação de plenitude torácica, artrite claviculo-esternal, náuseas, vômitos, vômnitos neurogênicos, distensão abdominal
Jing	Jue Yin	PC	Tianchi	01	0,5	0,8	0,5	0,8			03	05	00	10	T4	C5, C6, C7, C8, T1	ameniza a opressão torácica, difunde o Qi do Fei, harmoniza o Qi, reduz a febre, transforma a Fleuma, resolve massas locais, beneficia os seios	asma, dor no tórax, dor no hipocôndrio, sensação de plenitude torácica, sensação de opressão no tórax, intercostalgias, tristeza, angústia, angina de peito, dor axilar, edema axilar, sensação de distensão axilar, adenopatia cervical tuberculosa, sensação de choque no peito, dores nas mamas, sensação de distensão nas mamas
Jing	Jue Yin	PC	Tianquan	02					0.5	0,8	03	05	00	10	T1	C5, C6, C7	harmoniza o Qi do Xin, regula o fluxo do Qi, remove a estase de Xue, promove a circulação de Xue, revigora o Xue, alivia a dor, promove a lactação	asma, tosse, bronquite, pleurite, angina de peito, dor no tórax, sensação de opressão no tórax, sensação de distensão nos hipocôndrios, dor precordial, dor no coração, taquicardia, palpitações, ombralgias, dor na face medial do braço, náuseas
Jing	Jue Yin	PC	Quze	03					0.8	1,0	03	07	00	15	T1	C5, C6	dispersa o Calor, dispersa a Umidade, expele o Fogo, refresca o Calor do Xue, move o Xue, dispersa a estase de Xue, harmoniza o Qi do Xin, limpa o Fogo do Xin, acalma a Mente, abre os orifícios, dispersa o Calor do Fei, harmoniza o Qi do Wei, harmoniza o Qi do Dachang, harmoniza o Qi do Xiaochang, controla a inversão do Qi no Jiao Superior, acalma os espasmos, acalma as contraturas, interrompe co…	gastralgias, gastroenterite aguda, enterite, epigastralgias, dor precordial, angina de peito, doença cardíaca reumática, miocardite, taquicardia, palpitações, sobressaltos, agitação, ansiedade, irritabilidade, angústia, tristeza, bronquite, braquialgia, dores no cotovelo, náusea, vômitos, sensação de calor nos intestinos, sangramentos menstruais excessivos, doenças febris, urticária, doenças febr…
Jing	Jue Yin	PC	Ximen	04					0.5	1,0	05	07	05	15	C6	C6, C7, C8, T1	harmoniza o Qi do Xin, harmoniza o Qi, regula o Qi do Xin, regula o Qi, acalma a Mente, fortalece a Mente, alivia a estresse mental, interrompe a dor, abre o tórax, refresca o Calor do Xue, limpa o Calor do Xue, revigora o Xue, dissipa a estase de Xue, estanca o sangramento, redireciona o Qi invertido, expande o diafragma	mastite, patologias mamárias, patologias pleurais, patologias cardíacas reumáticas, angina de peito, dor cardíaca, miocardite, taquicardia, dor precordial, arritmia, palpitações, pleurite, dor torácica, hemoptise, transtornos mentais, neurastenia, insônia, ansiedade, histeria, sobressaltos, temor, espasmo muscular do diafragma, hematêmese, hemorroidas crônicas, furúnculos, epistaxe, dor no antebr…
Jing	Jue Yin	PC	Jianshi	05					0.5	1,0	03	05	05	15	C8	C6, C7, C8, T1	harmoniza o Qi do Xin, acalma a Mente, tranquiliza a Mente, harmoniza o Qi do Wei, elimina o Fogo do Xin, transforma a Fleuma no Xin, dispersa o Calor, abre o tórax, promove a circulação de Xue, desobstrui o Qi estagnado no tórax, dispersa a estagnação de mucosidade, dispersa o Xie Qi alojado nos níveis Jueyin e Shaoyang, regula a menstruação	doença cardíaca reumática, angina de peito, hepatite, miocardite, taquicardia, dor precordial, dor torácica, desconforto torácico, palpitação, gastralgia, patologias gástricas, úlceras na língua, gosto amargo na boca, náuseas, vômitos, espasmos do diafragma, delírio, afasia, coma, transtornos mentais, transtorno bipolar, psicose, convulsão infantil, epilepsia, medo, sobressaltos, esquizofrenia, h…
Jing	Jue Yin	PC	Neiguan	06					0.5	1,0	03	07	05	15	C7	C6, C7, C8, T1	harmoniza o Qi do Xin, tonifica o Qi do Xin, tonifica o Xue do Xin, harmoniza a circulação do Qi, regulariza o Qi do Gan, acalma a Mente, clareia a Mente, alivia o estresse mental, interrompe a dor, pacifica o Wei, harmoniza o Qi do Wei, harmoniza o Qi do tórax, harmoniza o Qi do Sanjiao, suaviza a opressão do tórax, transforma a Fleuma, regula o fluxo do Qi, harmoniza o Yuan Qi, dispersa a mucos…	doença cardíaca reumática, angina de peito, pericardite, miocardite, taquicardia, dor precordial, palpitação, dor torácica, desconforto torácico, sensação de plenitude torácica, sensação de opressão torácica, dor no hipocôndrio, gastralgia, epigastralgia, dor abdominal, espasmo do diafragma, náuseas, vômitos, regurgitação ácida, eructação, soluços, asma, hematêmese, transtornos mentais, esquizofr…
Jing	Jue Yin	PC	Daling	07					0.3	0,5	01	02	05	15	C7	C6, C7, C8, T1	harmoniza o Qi do Xin, harmoniza o Qi do Wei, regula o Qi do Wei, elimina o Fogo do Xin, acalma a Mente, clareia a Mente, expande o Qi do tórax, refresca o Calor do Xue, dispersa o Calor	dor cardíaca, miocardite, angina de peito, palpitações, taquicardia, nevralgia intercostal, amigdalite, gastrite, gastralgia, vômito, hematêmese, dor torácica, dor no hipocôndrio, sensação de opressão no tórax, sensação de opressão no hipocôndrio, febre, respiração fétida, distúrbios mentais, ansiedade, ansiedade intensa, agitação mental, insônia, esquizofrenia, histeria, epilepsia, irritabilidad…
Jing	Jue Yin	PC	Laogong	08					0.3	0,5	01	03	05	10	C6, C7	C6, C7, C8, T1	harmoniza o Qi do Xin, elimina o Fogo do Xin, dispersa o Calor do Xin, dispersa o Calor do Xinbao, dispersa o Calor do Wei, acalma a Mente, harmoniza a Mente, clareia a Mente, alivia o estresse mental, acalma o Qi do Wei, regula o Qi do Wei, remove o Calor do Xue, dispersa a Umidade, dispersa o Vento, previne convulsões	dor cardíaca, angina de peito, dor precordial, nevralgia intercostal, coma decorrente de AVE, convulsões infantis, dispneia, gastrite, mau hálito, hiperidrose palmar, infecção na palma da mão, parestesia nos dedos das mãos, tremores nos dedos das mãos, tristeza, perda de controle emocional, febre, distúrbios mentais, psicose, afasia histérica, epilepsia, mania, agitação, histeria, úlceras na líng…
Jing	Jue Yin	PC	Zhongchong	09					0,1	0,1	01	03	05	10	C7		harmoniza o Qi do Xin, dispersa o Calor do Xin, dispersa o Calor do Xinbao, restaura o colapso do Yang Qi, restaura a consciência, controla o Vento, alivia a síncope, dispersa o Calor, remove obstruções do Canal, harmoniza o Qi contracorrente, beneficia a língua	dor cardíaca, angina de peito, miocardite, dor abdominal, palpitação, apoplexia, coma, afasia com rigidez, rigidez na língua, edema na língua, dor na raiz da língua, hipertensão, cefaleia, patologias febris, insolação, exaustão por calor, convulsões infantis, choro noturno de criança, angústia, vertigem, epigastralgia, vômitos, diarreia, tinidos, sensação febril na palma da mão, choque, histeria,…
Jing	Shao Yang	TA	Guanchong	01			0,1	0,1			01	03	05	10	C8		dispersa o Vento, dispersa o Calor, revigora o Xue, reanima o estado de inconsciência, alivia o estresse mental, alivia a garganta, cessa as convulsões, regula o Qi do Sanjiao, promove o Qi do Sanjiao, refresca a Mente	cefaleia, dor de garganta, edema na garganta, dor de ouvido, angina de peito, doenças febris, laringite, conjuntivite, hiperemia da conjuntiva, pterígio, ansiedade, coma decorrente de AVE, rigidez na língua, dislalia, irritabilidade, ombralgia, rigidez no ombro, náusea, síncope
Jing	Shao Yang	TA	Yemen	02			0,3	0,5			03	05	05	10	C8, T1	C8, T1	dispersa o Vento, dispersa o Calor do Sanjiao, reduz a febre, harmoniza as funções do Qi, melhora a acuidade auditiva, melhora a acuidade visual	cefaleia, enxaqueca, visão turva, conjuntivite, hiperemia da conjuntiva, torcicolo, surdez súbita, otite, infecção auditiva, tinido, dor de garganta, edema na garganta, gengivite, resfriado, angina de peito, dores nas mãos, dores no antebraço, dores no braço, laringofaringite, dores nos dedos, edema nos dedos, histeria, palpitações, malária , insônia, tontura, manias
Jing	Shao Yang	TA	Zhongzhu	03					0.3	0,5	03	05	00	10	C8	C8, T1	dispersa o Vento, dispersa o Calor, reduz a febre, regulariza a circulação do Qi, tonifica o cérebro, restaura a consciência, melhora a acuidade visual, limpa os olhos, limpa a cabeça, melhora a acuidade auditiva, harmoniza o Qi do ouvido, alivia a dor	cefaleia, enxaqueca, resfriado, conjuntivite, hiperemia da conjuntiva, ombralgia, nevralgia intercostal, lombalgia, surdez, mudez, surdo-mutismo, tinidos, parestesia nas mãos, desordens motoras nos dedos das mãos, dor no hipocôndrio, dor no cotovelo, dor na mão, braquialgia, paralisia dos membros superiores, doenças febris, vertigem, dor de garganta, edema na garganta, neurite óptica, pleurite
Jing	Shao Yang	TA	Yangchi	04					0.3	0,5	03	05	00	10	C7, C8	C6, C7, C8	dispersa o Vento, dispersa o Calor, dispersa o Calor do Sanjiao, harmoniza o Qi do Shaoyang, tonifica o Yang do Shen, limpa os Canais, limpa os Colaterais, liberta o Qi alojado entre o Exterior e o Interior, regulariza o Wei, relaxa os tendões, promove a transformação dos Jin Ye	cefaleia occipital, polidipsia, resfriado, malária, amigdalite, surdez, ombralgia, braquialgia, dor no punho, afecções no punho, hiperemia da conjuntiva, conjuntivite, diabetes melito
Jing	Shao Yang	TA	Waiguan	05					0.5	1,0	03	05	10	15	C7	C6, C7, C8	dispersa o Vento, dispersa o Calor, dispersa a Umidade, dispersa a Secura, expele o Fogo, reduz a febre, regula o Yang do Gan, relaxa os tendões, fortalece os tendões, libera para o exterior o Xie Qi, harmoniza o Qi do Sanjiao, harmoniza o Qi do Yang Wei Mai, beneficia o ouvido, beneficia a audição	cefaleia, enxaqueca, hemicrânia, resfriado, dor de garganta, sudorese leve, febre com calafrios, aversão ao frio, irritabilidade, gosto amargo na boca, conjuntivite, visão turva, dor na bochecha, dor no quadril, patologias do quadril, parotidite, surdez, tinidos, infecção auditiva, mudez repentina, vertigens, doenças febris, torcicolo, artralgias, paralisia dos membros superiores, dor torácica, d…
Jing	Shao Yang	TA	Zhigou	06					0.5	1,0	03	07	00	10	C7	C6, C7, C8	dispersa o Vento, dispersa o Calor, dispersa o Calor no Sanjiao, dispersa a Mucosidade, reduz a febre, harmoniza o Sanjiao, regula o Qi, harmoniza o Qi, difunde o Qi, remove as obstruções do Dachang, move as fezes, regula o Qi do Dachang, beneficia a voz, ativa o Canal, alivia a dor, regula o Qi do Xiaochang, regula o Qi do Wei, promove o Qi do Dachang, promove o Qi do Xiaochang, promove o Qi do …	constipação, gripe, resfriado, dor de garganta, dor torácica, dor nos hipocôndrios, ombralgia, sensação de peso no ombro, braquialgias, dorsalgias, doenças febris, sensação de peso nos braços, intercostalgia, dor abdominal, angina de peito, paralisia dos membros superiores, sonolência, tuberculose ganglionar, tinidos, pleurite, trismo, surdez, mudez, hipogalactia, afonia repentina, vômitos, vômit…
Jing	Shao Yang	TA	Huizong	07					0.5	1,0	03	07	00	10	C8	C6, C7, C8	resolve a Fleuma, alivia a asma, limpa os Canais, ativa os Canais, limpa os Colaterais, ativa os Colaterais, alivia a dor, beneficia os olhos, beneficia os ouvidos	surdez, tinido, dor de ouvido, asma brônquica, colecistite, litíase biliar, dores musculares, epilepsia, paralisia dos membros superiores, braquialgias, dores no antebraço, convulsão, disenteria
Jing	Shao Yang	TA	Sanyangluo	08					0.5	1,0	03	07	00	10	C7	C6, C7, C8	dispersa o Vento, dispersa o Calor, reduz a febre, abre os orifícios sensoriais, ativa os Canais, ativa os Colaterais, alivia a dor	surdez, surdez repentina, afonia súbita, lassitude, lombalgia, braquialgia, dor na mão, odontalgia, dor torácica, dor no hipocôndrio, ombralgia, febre, calafrios, resfriado
Jing	Shao Yang	TA	Sidu	09					0.5	1,0	03	05	00	10	C7	C6, C7, C8	harmoniza a circulação do Qi, harmoniza o Qi da audição, beneficia os ouvidos, beneficia a garganta, reduz a febre	surdez, tinido, afonia, afonia súbita, odontalgia, dor no antebraço, artrite no cotovelo, cefaleia, enxaqueca hemicraniana, paralisia do membro superior, parestesia do membro superior, nefrite, dor de garganta, edema na garganta, neurastenia, vertigem
Jing	Shao Yang	TA	Tianjing	10					0.5	1,0	03	05	05	15	C5	C6, C7, C8	dispersa o Vento, dispersa o Calor, dispersa a Umidade, resolve a Fleuma, dispersa a estagnação, desestagna o Qi do Gan, redireciona o Qi invertido, acalma a Mente, clareia a Mente, elimina os tumores, regula o Qi nutritivo, regula o Qi defensivo, relaxa os tendões	surdez, tinido, cefaleia, enxaqueca hemicraniana, dor no canto externo do olho, braquialgia, ombralgia, dor no cotovelo, cervicobraquialgia, nucalgia, rigidez no cotovelo, insônia, torcicolo, tonsilite, palpitações, hipertensão arterial, adenite cervical tuberculosa, tosse, bronquite, epilepsia, urticária, depressão, tristeza, melancolia
Jing	Shao Yang	TA	Qinglengyuan	11					0.5	1,0	03	05	00	10	C6	C7, C8	dispersa o Vento, dispersa o Calor, dispersa a Umidade, reduz a febre, ativa o Canal, alivia a dor, alivia a icterícia	cefaleia, enxaqueca, hemicrânia, calafrios, febre, resfriado, odontalgia, ombralgia, braquialgia, transtornos motores no ombro, transtornos motores no braço, ombro congelado, cervicalgia, dor submandibular, dor axilar, lombalgia, dor ocular, olhos amarelos, esclerótica ictérica, colecistite, hepatite
Jing	Shao Yang	TA	Xiaoluo	12					0.8	1,2	03	05	00	10	C5	C6, C7, C8	dispersa o Vento, regula a circulação de Xue, promove a circulação de Xue, ativa o Canal, alivia a dor	cefaleia, rigidez cervical, torcicolo, ombralgia, ombro congelado, cervicalgia, dorsalgia, braquialgia, enfraquecimento motor do braço, lombalgia, odontalgia, convulsão, diabetes
Jing	Shao Yang	TA	Naohui	13					0.5	1,0	03	07	00	10	C8	C6, C7, C8	dispersa a estase do Xue, promove a circulação do Xue, drena os Canais, transforma a fleuma, relaxa os tendões, domina a inflamação, ativa o Canal, alivia a dor	ombralgia, ombro congelado, braquialgia, patologias oculares, bócio, adenite cervical tuberculosa, pleurite, resfriado
Jing	Shao Yang	TA	Jianliao	14			1,5	2,0	0.5	1,0	03	07	05	15	C4	C5, C6, C7, C8	dispersa o Vento, dispersa o Frio, dispersa a Umidade, tonifica o Qi, nutre o Xue, promove a circulação do Xue, alivia a dor, beneficia a articulação do ombro	ombralgia, artrite do ombro, periartrite do ombro, sensação de peso no ombro, dificuldade motora no ombro, braquialgia, paralisia dos membros superiores, sensação de peso no braço, dificuldade motora no braço, hemiplegia
Jing	Shao Yang	TA	Tianliao	15					0.5	0,8	03	05	05	10	C5, C6	XI par craniano, C3, C4, C5	dispersa o Vento, dispersa a Umidade, regula o Qi, ativa os Canais, ativa os Colaterais, alivia a dor, alivia a rigidez dos músculos, alivia a rigidez dos tendões, alivia a rigidez das articulações	ombralgia, rigidez no ombro, braquialgia, escapulalgia, cervicalgia, rigidez no pescoço, nucalgia, tensão na nuca, dor na fossa supraclavicular, tendinite do supraespinhoso, dor no cotovelo, febre, calafrios, doenças febris, resfriados
Jing	Shao Yang	TA	Tianyou	16					0.5	1,0	00	03	03	05	C2, C3	XI par craniano, C2, C3, C4, C5	dispersa a estase do Xue, promove a circulação do Xue, regula o Qi, acalma a Mente, beneficia a os órgãos dos sentidos, beneficia a cabeça, beneficia a audição	surdez, surdez súbita, tinidos, alterações nas vias auditivas, afonia súbita, rigidez cervical, tontura, visão embaçada, dor ocular, visão turva, obstrução nasal, adenite cervical tuberculosa, cefaleia, edema facial, edema submandibular, dor de garganta
Jing	Shao Yang	TA	Yifeng	17					0.8	1,2	03	05	05	10	C2, C3	V par craniano, VII par craniano, XI par craniano, C1, C2, C3, C4, C5, C5, C7, C8	dispersa o Vento, dispersa o Calor, harmoniza o Qi do Sanjiao, tonifica o Qi do Sanjiao, beneficia a audição, beneficia a visão, relaxa os músculos, relaxa os tendões, remove as obstruções dos Colaterais, ativa o Canal, alivia a dor	surdez, tinidos, tinido com som de barulho de vento, otite média, otalgia, mudez, odontalgia, artrite temporomandibular, dor ocular, nevralgia do trigêmeo, parotidite, paralisia facial, nevralgia facial, edema na bochecha, cefaleia, vertigem, adenite cervical tuberculosa, caxumba, úlcera da córnea
Jing	Shao Yang	TA	Qimai	18	0,3	0,5					00	03	05	10	C2, C3	VII par craniano	dispersa o Vento, pacifica o Vento, dispersa o Calor, acalma a Mente, clareia a Mente, acalma o susto, beneficia a audição	surdez, tinidos, patologias oculares, cegueira, neurite óptica, cefaleia, convulsão infantil, otite externa, vertigem, vômito, diarreia, disenteria, medo, epilepsia, susto infantil
Jing	Shao Yang	TA	Luxi	19	0,3	0,5					01	03	05	10	C2, C3	VII par craniano	dispersa o Vento, dispersa o Calor, dispersa a Umidade, beneficia a audição, clareia a Mente, reduz a febre	surdez, tinidos, otalgia, otite média, cefaleia, enxaqueca, sensação de peso na cabeça, resfriado, náusea, vômito, convulsão infantil, epilepsia, convulsão infantil epiléptica, vômito infantil
Jing	Shao Yang	TA	Jiaosun	20	0,3	0,5					00	03	05	10	V par craniano	VII par craniano	dispersa o Vento, dispersa o Calor, beneficia a audição, beneficia a visão, beneficia os dentes, beneficia os lábios, beneficia a gengiva	surdez, tinidos, otite, edema na orelha, edema no dorso da orelha, hiperemia na orelha, hiperemia no dorso da orelha, cefaleia, enxaqueca, odontalgia, edema na gengiva, gengivite, parotidite, rigidez cervical, rigidez na nuca, neurite óptica, pterígio, conjuntivite, hiperemia da conjuntiva, dor ocular, edema ocular, opacidade da córnea, secura nos lábios
Jing	Shao Yang	TA	Ermen	21			0,5	1,0	0.5	1,0	03	05	00	00	V par craniano		dispersa o Vento, dispersa o Calor, tonifica o Qi do Sanjiao, beneficia a audição, beneficia o cérebro	surdez, tinidos, otite média, otalgia, otorreia, edema nas orelhas, surdo-mutismo, odontalgia, artrite temporomandibular, dor temporomandibular, dor mandibular, dor na bochecha, nucalgia, cefaleia, hemicrânia, rigidez nos lábios, trismo, dor submandibular, dor de garganta
Jing	Shao Yang	TA	Heliao	22			0,3	0,5			01	02	05	10	V par craniano, VII par craniano	VII par craniano	dispersa o Vento, reduz a febre, beneficia a audição, alivia a dor, beneficia a visão, restaura as funções do nariz, restaura as funções da boca	tinido, trismo, cefaleia, hemicrânia, enxaqueca, paralisia facial, sensação de peso na cabeça, coriza, dor na ponta do nariz, edema no pescoço, edema submandibular
Jing	Shao Yang	TA	Sizhukong	23	0,5	1,0					00	00	00	00	V par craniano	VII par craniano	dispersa o Vento, dispersa o Calor, dispersa o Calor da cabeça, dispersa o Calor da face, reduz a febre, ilumina os olhos, alivia a dor, ativa os Colaterais, beneficia a visão	cefaleia, cefaleia temporal, hemicrânia, enxaqueca, odontalgia, paralisia facial, dor ocular, blefaroespasmo, hiperemia da conjuntiva, conjuntivite, neurite óptica, visão turva, patologias oculares, epilepsia, convulsão, esquizofrenia
Jing	Shao Yang	VB	Tongziliao	01	0,3	0,5					03	05	00	10	V par craniano	V par craniano, VII par craniano	dispersa o Vento, dispersa o Calor, elimina o Fogo, reduz a febre, ilumina os olhos, alivia a dor, beneficia a visão	cefaleia, cefaleia temporal, nevralgia do trigêmeo, patologias oculares, hiperemia da conjuntiva, conjuntivite, inflamação nos olhos, secura nos olhos, miopia, ametropia, visão turva, glaucoma, neurite óptica, irite, dor ocular, cegueira súbita, lacrimejamento, pterígio, ceratite, cegueira noturna, atrofia do nervo óptico, paralisia facial
Jing	Shao Yang	VB	Tinghui	02					0.5	0,5	03	05	00	10	V par craniano, C2, C3		dispersa o Vento, dispersa o Calor, dispersa a Umidade do Gan, dispersa a Umidade do Dan, dispersa o Calor do Gan, dispersa o Calor do Dan, beneficia a audição, remove as obstruções do ouvido, ativa a circulação de Xue, remove a obstrução de Qi dos Canais, alivia a dor	surdez, tinido, otite média, surdo-mutismo, alucinações auditivas, alterações auditivas, prurido no ouvido, odontalgia, paralisia facial, atrite temporomandibular, dor na articulação temporomandibular, enfraquecimento motor temporomandibular, parotidite, edema malar, esquizofrenia
Jing	Shao Yang	VB	Shangguan	03					0.5	0,8	03	03	05	05	V par craniano, VII par craniano	VII par craniano	dispersa o Vento, dispersa o Calor, dispersa o Vento da face, beneficia a audição, beneficia a visão, alivia a dor	surdez, tinido, otite média, alucinações auditivas, diplacusia, odontalgia, odontalgia nos dentes superiores, paralisia facial, dor na articulação temporomandibular, bloqueio da articulação temporomandibular, cefaleia, enxaqueca, tonturas, vertigens, epilepsia, convulsão infantil, salivação excessiva, neurite óptica, glaucoma
Jing	Shao Yang	VB	Hanyan	04	0,3	0,4					00	03	00	10	V par craniano	VII par craniano	dispersa o Vento, dispersa o Calor, dispersa a mucosidade, ativa os Colaterais, alivia a dor, clareia a Mente, beneficia a visão	cefaleia, hemicrânia, enxaqueca, rigidez cervical, rinite, espirros, patologias do nariz, vertigem, tontura, tinido, visão turva, dor no canto externo do olho, paralisia facial, neuralgia do trigêmeo, odontalgia, convulsão infantil, epilepsia, artrite reumatoide
Jing	Shao Yang	VB	Xuanlu	05	0,5	0,8					03	05	00	03	V par craniano	VII par craniano	dispersa o Vento, dispersa o Calor, dispersa o Vento da cabeça, ativa os Colaterais, alivia a dor, beneficia a audição, reduz edemas	cefaleia, hemicrânia, enxaqueca, edema facial, odontalgias, dor no canto externo do olho, dor ocular, rinite, coriza, resfriado, neuralgia do trigêmeo, distúrbios mentais, neurastenia, afasia, convulsões, espasticidade
Jing	Shao Yang	VB	Xuanli	06	0,5	0,8					03	05	00	03	V par craniano	VII par craniano	dispersa o Vento, dispersa o Calor, reduz a febre, ativa os Canais, ativa os Colaterais, alivia a dor, beneficia a audição	cefaleia, hemicrânia, enxaqueca, neurastenia, odontalgia, edema facial, resfriado, vômito, febre, doenças febris, convulsão, trigemealgia, visão turva, tontura, tinido, rinite, espirros, dor no canto externo do olho, dislalia, falta de força de vontade, falta de motivação
Jing	Shao Yang	VB	Qubin	07	0,5	0,8					03	05	03	05	V par craniano	VII par craniano	dispersa o Vento, ativa os Colaterais, acalma a cabeça, beneficia a boca, beneficia a mandíbula	cefaleia, hemicrânia, enxaqueca, cefaleia temporal, espasmo temporal, trismo, rouquidão súbita, odontalgia, cefaleia que afeta os dentes, nevralgia do trigêmeo, torcicolo, rigidez do pescoço, convulsão infantil, vômito, patologias oculares, neurite óptica, conjuntivite, dor na maxila, dor na região submaxilar, inflamação na maxila, inflamação na região submaxilar, desvio da boca, desvio dos olhos…
Jing	Shao Yang	VB	Shuaigu	08	0,5	1,0					03	05	00	10	V par craniano, C2, C3	VII par craniano	dispersa o Vento, dispersa o Calor, ativa os Canais, ativa os Colaterais, desobstrui os Canais, desobstrui os Colaterais, alivia a dor, harmoniza o Qi do Jiao Médio, harmoniza o diafragma, beneficia a audição, beneficia a cabeça	cefaleia, hemicrânia, enxaqueca, sensação de opressão no tórax, tinido, surdez, vertigem, vômito, tosse, convulsão infantil, patologias oculares, dor ocular, hiperemia da conjuntiva, paralisia facial, desequilíbrio de origem vestibular
Jing	Shao Yang	VB	Tianchong	09	0,5	1,0					00	03	00	10	C2, C3	VII par craniano	dispersa o Vento, dispersa o Calor, dispersa a Umidade, dispersa o Calor do Canal do Dan, acalma a Mente, promove a circulação de Xue, acalma os ataques epilépticos	cefaleia, cefaleia parietal, cefaleia temporal, epilepsia, convulsões, edema na gengiva, dor na gengiva, odontalgia, bócio, palpitações, visão turva, depressão, tontura, vertigem, ataxia, histeria
Jing	Shao Yang	VB	Fubai	10	0,5	0,8					00	03	00	10	C2, C3	VII par craniano	dispersa o Vento, regula o fluxo do Qi, ativa os Canais, alivia a dor, beneficia o ouvido, beneficia o pescoço	cefaleia, enxaqueca, sensação de peso na cabeça, surdez, conjuntivite, neurite óptica, odontalgia, amigdalite, tinidos, rigidez no pescoço, cervicalgia, bócio, dor de garganta, edema na garganta, ombralgia, bronquite, dor torácica, sensação de plenitude no tórax, dispneia, tosse, paralisia das extremidades inferiores
Jing	Shao Yang	VB	Touqiaoyin	11	0,5	0,8					03	05	00	10	C2, C3	VII par craniano	regula o fluxo de Qi, aviva os Canais, alivia a dor, beneficia a visão, beneficia os órgãos dos sentidos	cefaleia, cefaleia occipital, cervicalgia, rigidez cervical, dor de garganta, bócio, surdez, tinidos, otalgias, odontalgias, tontura, dor ocular, tosse, convulsão, dor torácica
Jing	Shao Yang	VB	Wangu	12			0,5	0,8			03	07	00	10	C2	XI par craniano, C2, C3	dispersa o Vento, dispersa o Calor, dispersa a Umidade, dispersa o Frio, elimina o Vento Interno, reduz a febre, acalma a Mente, acalma as convulsões, ativa os Canais, ativa os Colaterais, drena os Canais, drena os Colaterais, alivia a dor	cefaleia, enxaqueca, cefaleia no trajeto do Canal do Dan, surdez, tinidos, cervicalgia, rigidez cervical, rigidez na nuca, nucalgia, otalgia, otite média, edema na bochecha, inflamação na mandíbula, dor retroauricular, odontalgia, dor de garganta, edema facial, paralisia facial, parotidite, hemiplegia, depressão, insônia, convulsões, epilepsia, dor mastoide, paralisia nas extremidades inferiores
Jing	Shao Yang	VB	Benshen	13	0,5	0,8					03	05	00	10	V par craniano	VII par craniano	dispersa o Vento, dispersa o Calor, dispersa a Umidade, dispersa o Frio, resolve a Fleuma, cessa a vertigem, alivia a cefaleia, acalma a Mente, acalma as convulsões, acalma a epilepsia	cefaleia, enxaqueca, cervicalgia, torcicolo, rigidez cervical, dorsalgia, epilepsia, epilepsia com salivação, convulsões, tontura, vertigem, vômito, paralisia facial, hemiplegia, demência, insônia, paralisia nas extremidades inferiores, espasmo infantil
Jing	Shao Yang	VB	Yangbai	14	0,5	0,8					00	00	03	05	V par craniano	VII par craniano	dispersa o Vento, dispersa o Calor, reduz a febre, promove a circulação de Qi nos Canais, promove a circulação de Qi nos Colaterais, alivia a dor, beneficia a cabeça, beneficia a visão, clareia a visão, promove o brilho nos olhos, limpa a visão	cefaleia, hemicrânia, enxaqueca, cefaleia frontal, vertigem, patologias oculares, conjuntivite, miopia, ptose palpebral, cegueira noturna, lacrimejamento excessivo, glaucoma, nevralgia supra-orbital, tiques palpebrais, obscurecimento da visão, hemeralopia, dor ocular, blefaroespasmo, dor na crista supra-orbital, dor na face
Jing	Shao Yang	VB	Toulinqi	15	0,5	0,8					00	03	00	05	V par craniano	VII par craniano	dispersa o Vento, dispersa o Calor, dispersa a Umidade, dispersa o Calor do Dan, dispersa o Calor do Gan, acalma as convulsões, acalma a Mente, acalma a ansiedade, beneficia o nariz, beneficia os olhos, beneficia a cabeça, alivia a dor	cefaleia, enxaqueca, dor no canto externo do olho, obstrução nasal, rinorreia, vertigem, excesso de lágrimas, lacrimejamento, conjuntivite, hiperemia da conjuntiva, dor na crista supra-orbital, esclerite, visão turva, dor ocular, opacidade da córnea, epilepsia, mania, desmaios, espasmo infantil, malária, convulsão, surdez, coma, AVE, dor na fossa supraclavicular, edema na axila
Jing	Shao Yang	VB	Muchuang	16	0,5	0,8					03	05	00	10	V par craniano		dispersa o Vento, acalma a dor, beneficia a visão, beneficia a audição	cefaleia, enxaqueca, vertigem, conjuntivite, hiperemia da conjuntiva, dor ocular, miopia, cegueira, glaucoma, patologias oculares, epilepsia, edema na face, edema nas gengivas, coma, AVE, odontalgia, perda auditiva, obstrução nasal
Jing	Shao Yang	VB	Zhengying	17	0,5	0,8					03	05	00	10	V par craniano, C2, C3		dispersa o Vento, desobstrui o Qi do Gan, alivia a dor, pacifica o Wei, interrompe o vômito, beneficia a cabeça	cefaleia, hemicrânia, enxaqueca, cervicalgia, rigidez cervical, hiperemia da conjuntiva, dor ocular, náuseas, vômitos, odontalgia, vertigem, insônia
Jing	Shao Yang	VB	Chengling	18	0,5	0,8					03	05	00	10	V par craniano		dispersa o Vento, ativa os Colaterais, alivia a dor, beneficia a cabeça, beneficia o nariz, descende o Qi do Fei, acalma a Mente, limpa o cérebro	cefaleia, enxaqueca, obstrução nasal, rinite, epistaxe, rinorreia, tosse, dispneia, resfriados, febre, calafrios, asma, bronquite, patologias oculares, dor ocular, hiperemia da conjuntiva, tonturas, vertigem, demência
Jing	Shao Yang	VB	Naokong	19	0,5	0,8					03	05	00	10	C2, C3	VII par craniano	dispersa o Vento, dispersa o Calor, dispersa a Umidade, acalma a Mente, beneficia a visão, beneficia a audição, beneficia a cabeça, limpa os órgãos dos sentidos, alivia a dor, regula o Qi, regula o Xue	cefaleia, enxaqueca, vertigem, tinidos, surdez, obstrução nasal, epistaxe, torcicolo, cervicalgia, rigidez cervical, rigidez na nuca, resfriado, convulsões, visão turva, dor ocular, neurite óptica, glaucoma, epilepsia, taquicardia, doenças mentais, palpitações, esquizofrenia, histeria, depressão
Jing	Shao Yang	VB	Fengchi	20			0,5	0,8			03	07	10	15	C3	XI par craniano, C2, C3, C4, C5	dispersa o Vento, dispersa o Calor, dispersa o Frio, clareia a visão, promove o brilho nos olhos, beneficia a visão, beneficia a audição, estimula a função auditiva, clareia a Mente, nutre o cérebro, limpa o cérebro, limpa os órgãos dos sentidos, restaura a consciência, regulariza o Qi, ativa a circulação de Xue, controla a ascensão excessiva do Yang, remove as síndromes exteriores, promove o Col…	cefaleia, hemicrânia, enxaqueca, cefaleia occipital, torcicolo, cervicalgia, rigidez cervical, coma, disartria, surdez, tinidos, patologias oculares, patologias nasais, catarata, iridocilite, retinite, irite, atrofia do nervo óptico, miopia, hiperemia da conjuntiva, conjuntivite, dor ocular, glaucoma, cegueira noturna, lacrimejamento, rinite, obstrução nasal, gripe, resfriados, rinorreia, doenças…
Jing	Shao Yang	VB	Jianjing	21					0.5	0,8	03	07	00	15	C3, C4	XI par craniano	dispersa o Vento, dispersa o Calor, dispersa o Frio, transforma a Fleuma, dispersa o Vento do Gan, faz circular o Qi do Gan, redireciona o Qi invertido, ativa o Canal, alivia a dor, relaxa os tendões, restaura a consciência, dissipa nódulos, remove as massas, promove o parto, beneficia as mamas, promove a lactação	cefaleia, ombralgia, dorsalgia, cervicalgia, contratura no pescoço, lombalgia, impotência funcional dos membros superiores, desequilíbrios motores nas mãos, desequilíbrios motores nos braços, mastite, dor nas mamas, hipogalactia, parto difícil, retenção de placenta, hipertensão, hipertireoidismo, hemorragia puerperal, hemorragia uterina funcional, disartria, AVE, hemiplegia, tuberculose gangliona…
Jing	Shao Yang	VB	Yuanye	22			0,5	0,8			03	05	00	05	T4	C5, C6, C7, T5	regula o fluxo de Qi, transforma a Fleuma, reduz a febre, remove as massas, beneficia a axila	ombralgia, braquialgia, transtornos motores no braço, dificuldade para elevar os braços, pleurite, nevralgia intercostal, adenopatia axilar, dor na axila, edema na axila, dor no hipocôndrio, opressão torácica, sensação de plenitude torácica, tosse, febre, calafrios,
Jing	Shao Yang	VB	Zhejin	23			0,5	0,8			03	05	00	15	T5	C5, C6, C7, C8, T1, T5	dispersa o Calor do Gan, regula o Qi do Wei, regula o Qi do Sanjiao, controla a inversão do Qi, controla a asma, controla o soluço	ombralgia, braquialgia, dispneia, asma, náusea, vômito, ptialismo, acidez gástrica, regurgitação ácida, gastrite, úlcera gástrica, enterite, pleurite, dor no hipocôndrio, dor torácica, sensação de plenitude no hipocôndrio, sensação de plenitude no tórax, sensação de opressão torácica
Jing	Shao Yang	VB	Riyue	24			0,5	0,8			03	05	00	10	T7	T8, T9, T10, T11, T12, L1	dispersa o Calor, dispersa a Umidade, dispersa o Calor do Gan, harmoniza o Qi do Gan, harmoniza o Qi do Dan, harmoniza o Qi do Wei, tonifica o Qi do Jiao Médio, controla a inversão do Qi, controla o soluço, interrompe vômitos	ombralgia, periartrite do ombro, mastite, angústia, náusea, vômito, nevralgia intercostal, gastralgia, gastrite, úlcera gástrica, azia, regurgitação ácida, sensação de opressão no tórax, sensação de distensão nos hipocôndrios, dor nos hipocôndrios, soluço, icterícia, colecistite, cólica biliar, hepatite
Jing	Shao Yang	VB	Jingmen	25			0,5	0,8	0.5	1,0	03	05	00	10	T11	T7, T8, T9, T10, T11, T12, L1	dispersa o Calor do Dan, tonifica o Qi do Shen, aquece o Qi do Shen, controla a inversão do Qi do Wei, harmoniza a via das águas, regula o fluxo do Qi, relaxa os músculos, relaxa os tendões, fortalece a região lombar	lombalgia, nefrite, borborigmos, neuralgia intercostal, diarreia, vômito, menstruações irregulares, endometrite, dor nos hipocôndrios, dor no quadril, dor de hérnia intestinal, patologias febris, distensão abdominal, sensação de distensão no tórax, dificuldade para urinar
Jing	Shao Yang	VB	Daimai	26					0.5	0,8	05	07	00	15	T12	T7, T8, T9, T10, T11, T12, L1	dispersa o Calor do Jiao Inferior, dispersa a Umidade do Jiao Inferior, harmoniza o Jiao Inferior, tonifica o Qi do Shen, tonifica o Qi do Gan, tonifica o Qi do Chong Mai, regula o Canal do Dai Mai, regulariza o útero, regula a menstruação, controla a leucorreia, ativa o Canal, alivia a dor	lombalgia, dorsalgia, dor abdominal, dor no abdome inferior, dor de hérnia inguinal, dor no hipocôndrio, diarreia, tenesmo, cistite, prolapso vaginal, prolapso uterino, dismenorreia, metrorragia, leucorreia, amenorreia, menstruação irregular, endometrite, infertilidade, doenças ginecológicas
Jing	Shao Yang	VB	Wushu	27					0.8	1,5	05	10	00	15	T12, L1	T7, T8, T9, T10, T11, T12, L1	dispersa o Calor do Jiao Inferior, dispersa a Umidade do Jiao Inferior, harmoniza o Jiao Inferior, promove o Jiao Inferior, dispersa o Calor do Gan, tonifica o Qi do Shen, harmoniza o Xiaochang, harmoniza o Dachang, umedece o Xiaochang, umedece o Dachang, fortalece a Jiao Médio	lombalgia, dor no abdome inferior, dor de hérnia inguinal, dores nos flancos, prolapso uterino, menstruação irregular, metrorragia, leucorreia, endometrite, constipação, orquite, sensação de frio periumbilical
Jing	Shao Yang	VB	Weidao	28			0,8	1,5	1,0	1,5	03	05	00	10	L1	T7, T8, T9, T10, T11, T12, L1	dispersa o Calor do Gan, harmoniza o Jiao Inferior, regula o Qi do Wei, regula o Qi do Dachang, regula o Qi do Xiaochang, facilita os movimentos peristálticos	lombalgia, dor no abdome inferior, dor de hérnia inguinal, dores nos flancos, dores no hipogástrio, prolapso uterino, menstruação irregular, leucorreia, endometrite, anexite, constipação, fraqueza nos membros inferiores, atrofia muscular nos membros inferiores, vômitos
Jing	Shao Yang	VB	Juliao	29			1,5	2,0	1,5	2,0	05	07	05	20	L1	L4, L5, S1	dispersa o Calor do Gan, dispersa o Vento, dispersa a Umidade, tonifica o Qi do Pi, fortalece a coluna lombar, relaxa os músculos, relaxa os tendões, ativa o Canal, alivia a dor, beneficia a articulação do quadril	lombalgia, ciatalgia, dor de hérnia inguinal, dor pélvica, dor na articulação do quadril, afecções na articulação do quadril, dor na coxa, parestesia na coxa, gastralgia, orquite, cistite, endometrite, dores nos membros inferiores, atrofia muscular nos membros inferiores, paralisia nos membros inferiores, vômito, diarreia, edema
Jing	Shao Yang	VB	Huantiao	30					2,0	2,5	10	20	00	20	L2	L4, L5, S1, S2	dispersa o Vento, dispersa o Calor, dispersa o Frio, dispersa a Umidade, revigora a circulação de Qi nos Colaterais, ativa o Canal, alivia a dor, relaxa os músculos, relaxa os tendões, fortalece a coluna lombar, fortalece os membros inferiores, beneficia a articulação do quadril, beneficia os membros inferiores	lombalgia, ciatalgia, dor na articulação do quadril, afecções na articulação do quadril, bursite trocanteriana, reumatismo no quadril, dor na coxa, contração nos músculos da coxa, dores nos membros inferiores, atrofia muscular nos membros inferiores, paralisia nos membros inferiores, parestesia nos membros inferiores, paralisia infantil, hemiplegia, gonalgia, secreção vaginal, uretrite, prurido a…
Jing	Shao Yang	VB	Fengshi	31					1,0	1,5	05	07	05	20	L2	L2, L3, L4	dispersa o Vento, dispersa o Frio, limpa os Colaterais, ativa a circulação de Qi, ativa a circulação do Xue, relaxa os músculos, relaxa os tendões, ativa o Canal, alivia a dor, alivia o prurido, fortalece o Qi dos ossos, fortalece o Qi dos tendões	lombalgia, ciatalgia, dores nos membros inferiores, atrofia muscular nos membros inferiores, paralisia nos membros inferiores, parestesia nos membros inferiores, sensação de peso nas pernas, fraqueza no joelho, fraqueza na coxa, dor no pé, inflamação no pé, anexite, prurido cutâneo generalizado, urticária, herpes zoster, beribéri, neurite do nervo cutâneo lateral da coxa, neurite do nervo femoral…
Jing	Shao Yang	VB	Zhongdu	32					1,0	1,5	05	07	00	10	L2	L2, L3, L4	dispersa o Vento, dispersa o Frio, aquece os Canais, desobstrui os Colaterais, ativa o Canal, alivia a dor	lombalgia, ciatalgia, dores nos membros inferiores, atrofia muscular nos membros inferiores, paralisia nos membros inferiores, hemiplegia, artrite na articulação do joelho, gonalgia, dor na face lateral da coxa, dor na coxa, beribéri
Jing	Shao Yang	VB	Xiyangguan	33					0.8	1,0	03	05	00	10	L3	L5, S1, S2	dispersa o Vento, dispersa a Umidade, dispersa o Frio, reduz a febre, ativa os Colaterais, alivia a dor, fortalece o joelho	ciatalgia, dor na face lateral do joelho, edema na face lateral do joelho, parestesia na face lateral da perna, afecções do joelho, gonalgia, paralisia nos membros inferiores, edema nos membros inferiores, artrite reumatoide, náusea, vômito, afecções nos tendões, dificuldade para flexionar o joelho, dificuldade para estender o joelho
Jing	Shao Yang	VB	Yanglingquan	34			1,0	1,5	1,0	1,5	03	05	05	15	L5	L4, L5, S1	dispersa o Vento, dispersa o Calor no Jiao Médio, dispersa a Umidade no Jiao Médio, promove a circulação do Qi do Gan, promove a circulação do Qi do Dan, drena o Dan, promove a função do Dan, ativa a circulação de Xue nos Canais, beneficia a mobilidade das articulações, relaxa os tendões, relaxa os músculos, fortalece os tendões, fortalece os músculos, fortalece a região lombar, fortalece os memb…	ciatalgia, dores nos membros inferiores, atrofia muscular nos membros inferiores, paralisia nos membros inferiores, parestesia nos membros inferiores, fraqueza nos membros inferiores, gonalgia, torcicolo, hemiplegia, hepatite, colecistite, ascaridíase biliar, cólica biliar, icterícia, indecisão, constipação, hipertensão arterial, dor nos hipocôndrios, intercostalgia, dor na face lateral da perna,…
Jing	Shao Yang	VB	Yangjiao	35					0.5	0,8	05	07	00	15	L5	L4, L5, S1	dispersa o Vento, previne convulsões, alivia a ansiedade, acalma a Mente, ativa os Canais, alivia a dor, regula o Dan, relaxa os tendões, relaxa os músculos	lombalgia, ciatalgia, gonalgia, parestesia na articulação do joelho, dores do abdome inferior, dores nos hipocôndrios, sensação de plenitude nos hipocôndrios, sensação de distensão no tórax, sensação de opressão no peito, sensação de opressão nos hipocôndrios, dores agudas ao longo do Canal do Dan, paralisia na face lateral da perna, dor na face lateral da perna, rigidez muscular na face lateral …
Jing	Shao Yang	VB	Waiqiu	36					0.5	0,8	03	07	00	15	S1	L4, L5, S1	dispersa o Vento, dispersa o Calor, dispersa o Calor do Dan, dispersa o Calor do Gan, dispersa a Umidade do Dan, dispersa a Umidade do Gan, regula o fluxo do Qi, harmoniza o Qi do Dan, desobstrui o Qi do Dan, ativa os Colaterais, ativa os Canais, alivia a dor, relaxa os músculos, relaxa os tendões	cefaleia, cervicalgia, dor no pescoço, dor na nuca, dor no tórax, rigidez no pescoço, rigidez na nuca, dor na face lateral da perna, dor na coxa, contratura do músculo gastrocnêmio, paralisia nos membros inferiores, parestesia nos membros inferiores, paralisia do nervo fibular comum, dores nos hipocôndrios, sensação de distensão nos hipocôndrios, sensação de opressão nos hipocôndrios, dores abdom…
Jing	Shao Yang	VB	Guangming	37					0.5	0,8	03	05	00	15	S1	L4, L5, S1	dispersa o Vento, dispersa a Umidade, dispersa o Calor do Dan, harmoniza o Qi do Dan, harmoniza o Qi do Gan, tonifica o Qi do Dan, tonifica o Qi do Gan, desobstrui o Canal do Dan, desobstrui o Canal do Gan, promove a circulação do Qi nos Colaterais, ativa o Canal, alivia a dor, clareia a visão, ilumina os olhos, beneficia os olhos, conduz o Fogo do Gan para baixo, beneficia o Gan	cefaleia, hemicrânia, enxaqueca, patologias oculares, dor ocular, atrofia do nervo óptico, neurite óptica, miopia, glaucoma, edema nos olhos, cegueira noturna, cegueira histérica, catarata, visão turva, hemeralopia, dor na face lateral da perna, gonalgia, dores nos membros inferiores, atrofia muscular nos membros inferiores, paralisia nos membros inferiores, parestesia nos membros inferiores, tra…
Jing	Shao Yang	VB	Yangfu	38					0.5	0,8	03	07	00	15	S1	L4, L5, S1, S2	dispersa o Vento, dispersa o Calor, dispersa a Umidade, dispersa o Calor do Canal do Dan, reduz a febre, harmoniza o Qi do Dan, controla o Yang do Gan, controla o Fogo do Gan, ativa os Colaterais, ativa o Canal, alivia a dor, fortalece os músculos, fortalece os tendões	lombalgia, ciatalgia, dor na face lateral dos membros inferiores, parestesia na face lateral dos membros inferiores, paralisia nos membros inferiores, dor no maléolo lateral, enxaqueca, hemicrânia, dor na fossa supraclavicular, dor na axila, edema na axila, paralisia do nervo fibular comum, dores nos hipocôndrios, sensação de distensão nos hipocôndrios, beribéri, malária, hemiplegia, adenite cerv…
Jing	Shao Yang	VB	Xuanzhong	39					0.5	0,8	03	05	05	20	L5	L4, L5, S1	dispersa o Vento, dispersa o Calor, dispersa a Umidade, dispersa o Fogo, dispersa o Yang excessivo do Dan, harmoniza o Qi do Dan, controla a inversão do Qi, tonifica o Qi, tonifica o Xue, tonifica o Jing, tonifica as Medulas, ativa o Canal, alivia a dor, beneficia o pescoço, beneficia os ossos, beneficia os tendões, fortalece os músculos, fortalece os tendões, fortalece os ossos	lombalgia, ciatalgia, dores nos membros inferiores, atrofia muscular nos membros inferiores, paralisia nos membros inferiores, cervicalgia, contratura no pescoço, torcicolo, dores articulares generalizadas, talalgia, dores nos pés, contratura nos pés, sensação de frio nos pés, gonalgia, patologias do joelho, patologias do tornozelo, rinite, amigdalite, distensão abdominal, plenitude abdominal, do…
Jing	Shao Yang	VB	Qiuxu	40					0.5	0,8	01	03	05	20	S1	L4, L5, S1	dispersa o Calor, dispersa a Umidade, dispersa o Calor do Dan, dispersa o Calor do Gan, harmoniza o Qi do Dan, harmoniza o Qi do Gan, controla a inversão do Qi, desobstrui os Colaterais, ativa o Canal, alivia a dor, beneficia as articulações, fortalece o aspecto mental do Dan	lombalgia, ciatalgia, dor no quadril, dores nos membros inferiores, atrofia muscular nos membros inferiores, paralisia nos membros inferiores, desequilíbrios motores nos membros inferiores, fraqueza nos membros inferiores, dores nos hipocôndrios, sensação de distensão nos hipocôndrios, dores torácicas, cervicalgia, dores no pescoço, cefaleia, hemicrânia, atrofia muscular, intercostalgia, colecist…
Jing	Shao Yang	VB	Zulinqi	41					0.5	0,8	01	03	05	10	S1	S1, S2	dispersa o Vento, dispersa o Calor, dispersa a Umidade, transforma a Fleuma, dissipa nódulos, reduz o Fogo, dispersa o Yang excessivo do Gan, promove o suave fluxo do Qi do Gan, harmoniza o Qi do Dan, harmoniza o Qi do Dai Mai, circula o Qi do Dan, circula o Qi do Dai Mai, drena o Dan, drena o Gan, ativa o Canal, alivia a dor, beneficia a visão, beneficia a audição, beneficia o tórax, beneficia o…	lombalgia, dor no peito, sensação de distensão no peito, abscesso na mama, mastite, menstruação irregular, dismenorreia, secreção vaginal crônica, cistite, enurese, uretrite, dor espasmódica no dorso do pé, edema no dorso do pé, transpiração no dorso do pé, dor nos dedos dos pés, edema nos dedos dos pés, gonalgia, dor no quadril, patologias do quadril, intercostalgia, dores nos hipocôndrios, sens…
Jing	Shao Yang	VB	Diwuhui	42			0,5	0,8	0.5	0,8	03	05	00	15	S1	L4, L5, S1, S2	dispersa o Calor do Dan, promove a circulação do Qi do Gan	lombalgia, tinido, surdez, cefaleia, mastite, dor no peito, sensação de distensão no peito, edema no mamilo, abscesso na mama, dor no dorso do pé, edema no dorso do pé, hemoptise, dor ocular, hiperemia da conjuntiva, dor no ângulo dos olhos, prurido ocular, enterorragia, artrite reumatoide, dor axilar, edema axilar
Jing	Shao Yang	VB	Xiaxi	43			0,3	0,5	0.3	0,5	03	05	00	05	S1	L4, L5, S1	dispersa o Vento, dispersa o Calor, elimina o Calor, dispersa a Umidade, dispersa o Yang excessivo do Gan, harmoniza o Qi do Dan, alivia a ansiedade mental, beneficia a visão, beneficia a audição, beneficia a cabeça, reduz o edema	cefaleia, hemicrânia, enxaqueca, cefaleia temporal, surdez, hipertensão arterial, dores nos hipocôndrios, sensação de distensão nos hipocôndrios, sensação de opressão nos hipocôndrios, sensação de plenitude nos hipocôndrios, dores no tórax, sensação de distensão no tórax, sensação de opressão no tórax, sensação de plenitude no tórax, neuralgia intercostal, dor axilar, anidrose, tontura, vertigem,…
Jing	Shao Yang	VB	Zuqiaoyin	44					0,1	0,2	02	03	00	05	S1		dispersa o Vento, dispersa o Calor, dispersa o Yang excessivo do Gan, harmoniza o Qi do Dan, faz a limpeza do Gan, faz a limpeza do Dan, acalma a Mente, beneficia a visão, beneficia a cabeça, clareia os orifícios sensoriais	cefaleia, hemicrânia, enxaqueca, surdez, tinido, hipertensão arterial, vertigem, patologias oculares, conjuntivite, glaucoma, dor ocular, hiperemia da conjuntiva, dores nos hipocôndrios, dor nos flancos, afecções pleurais, asma, laringite, dor de garganta, soluço, rigidez da língua, tosse, intercostalgia, menstruação irregular, pesadelos, tristeza, boca amarga, insônia, irritabilidade, anidrose, …
Jing	Jue Yin	F	Dadun	01					0,1	0,2	03	07	00	07	L5		dispersa o Calor, dispersa a Umidade, dispersa o Yang excessivo do Gan, harmoniza o Qi do Gan, tonifica o Qi do Gan, harmoniza o Xue, nutre o Xue, clareia a Mente, acalma a Mente, beneficia a visão, restaura o Yang colapsado, abre os orifícios, restaura a consciência, regula o Qi do Jiao Inferior, regula o fluxo menstrual, beneficia os órgãos genitais, ajusta a micção	cefaleia, orquite, gonorreia, patologias no pênis, patologias na vagina, amenorreia, metrorragias, menorragias, hemorragia uterina disfuncional, prolapso uterino, menstruações irregulares, dor nos órgãos genitais externos, edema nos órgãos genitais externos, dor no cordão espermático, dor de hérnia inguinal, prurido vulvar, prurido escrotal, retenção urinária, enurese, incontinência urinária, dis…
Jing	Jue Yin	F	Xingjian	02			0,5	1,0	0.5	0,8	03	07	00	10	L5	L4, L5, S1	dispersa o Calor, dispersa a Umidade, dispersa o Yang excessivo do Gan, dispersa o Calor do Xue, harmoniza o Xue, drena o Fogo do Gan, domina o Vento Interior, beneficia o Jiao Inferior, move o Qi estagnado do Gan, acalma a Mente, regula a menstruação, fortalece o Chog Mai, alivia o Gan, beneficia a visão	cefaleia, enxaqueca, convulsão infantil, epilepsia, neuralgia intercostal, dores nos flancos, dores nos hipocôndrios, sensação de distensão nos hipocôndrios, sensação de opressão nos hipocôndrios, sensação de plenitude nos hipocôndrios, retenção urinária, enurese, incontinência urinária, disúria, orquite, dor peniana, uretrite, uretralgia, distensão abdominal, constipação, menstruação irregular, …
Jing	Jue Yin	F	Taichong	03					0.5	1,5	03	05	00	15	L5	L4, L5, S1, S2	dispersa o Calor, dispersa a Umidade, domina o Vento Interno, dispersa o Yang excessivo do Gan, harmoniza o Qi do Gan, tonifica o Qi do Gan, nutre o Xue, refresca o Calor do Xue, nutre o Yin, harmoniza o Xue, harmoniza o Qi do Dan, controla a inversão do Qi, abre os Canais, dispersa o Calor do Gan, drena o Fogo do Gan, alivia os espasmos, relaxa os músculos, relaxa os tendões, acalma a Mente, reg…	cefaleia, hemicrânia, enxaqueca, uretrite, enurese, disúria, retenção urinária, disenteria, dismenorreia, metrorragia, amenorreia, menstruações irregulares, prolapso uterino, hemorragia uterina, edema genital, orquite, leucorreia, dores nos hipocôndrios, dor no abdome inferior, dores nas articulações das extremidades inferiores, sensação de plenitude no tórax, dor nos flancos, dor no aspecto ante…
Jing	Jue Yin	F	Zhongfeng	04					0.5	0,8	03	05	00	10	L4	L4, L5	dispersa o Calor, dispersa o Calor do Gan, dispersa a Umidade do Gan, dispersa o Calor do Dan, dispersa a Umidade do Dan, harmoniza o Qi do Gan, tonifica o Qi do Gan, circula o Qi do Gan, regulariza o Jiao Inferior, tonifica o Qi do Pi	cefaleia, hipertensão arterial, hepatite, icterícia, cirrose hepática, nefrite, cistite, blenorragia, dores nos órgãos genitais externos, dor abdominal, dor periumbilical, dor no abdome inferior, dor no hipogástrio, distensão no hipogástrio, lombalgia, dismenorreia, disúria, retenção urinária, espermatorreia, hérnia inguinal, dor no tornozelo, pés frios, edema no maléolo medial, dor no maléolo me…
Jing	Jue Yin	F	Ligou	05	0,5	0,8	1,0	2,0	0.5	1,0	01	03	03	05	L4	L5, S1	dispersa o Calor do Gan, dispersa o Calor do Jiao Inferior, dispersa a Umidade do Jiao Inferior, harmoniza o Qi do Gan, tonifica o Qi do Gan, circula o Qi do Gan, nutre o Xue, nutre o Yin, harmoniza o Xue, circula o Xue, beneficia os órgãos genitais, beneficia a garganta, regulariza a menstruação, cessa a leucorreia	menstruação irregular, prurido vulvar, leucorreia, dismenorreia, eczema vaginal, hemorragia uterina, prolapso do útero, vaginismo, dores nos órgãos genitais externos, priapismo, orquite, impotência, inflamação dos órgãos pélvicos, transtorno de excitação persistente genital, ejaculação precoce, uretrite, retenção urinária, enurese, urina turva, hérnia inguinal, dor antes da micção, sensação de di…
Jing	Jue Yin	F	Zhongdu	06	0,5	0,8	1,0	2,0	0.5	1,0	00	03	00	00	L4	L5, S1, S2	dispersa o Calor, dispersa a Umidade, circula o Qi do Gan, tonifica o Qi do Gan, tonifica o Qi do Shen, regulariza o Jiao Inferior, regulariza o Xue, alivia a dor	menstruação irregular, hemorragia uterina disfuncional, metrorragia, leucorreia, hérnia inguinal, prolapso do útero, lóquios prolongados, dores nos hipocôndrios, dores articulares nos membros inferiores, paralisia nos membros inferiores, hepatite, cistite, dor pélvica, diarreia
Jing	Jue Yin	F	Xiguan	07					0.8	1,0	03	05	00	10	L3, L4	L5, S1, S2	dispersa o Vento, dispersa a Umidade, remove a parestesia, beneficia o joelho, relaxa os tendões, relaxa os músculos, alivia a rigidez das articulações	cefaleia, gonalgia, edema no joelho, artrite reumatoide, gota, hemiplegia, artrite da articulação do joelho, patologias da face medial do joelho, dor de garganta, amigdalite
Jing	Jue Yin	F	Ququan	08					1,0	1,5	03	05	05	15	L4	L2, L3, L4, L5, S1, S2	dispersa o Calor, dispersa a Umidade, dispersa o Calor do Jiao Inferior, dispersa a Umidade do Jiao Inferior, dispersa o Yang excessivo do Gan, harmoniza o Qi do Gan, tonifica o Qi do Gan, harmoniza o Xue, nutre o Xue, revigora o Xue, nutre o Yin, tonifica o Qi do Shen, tonifica o Qi do Pangguang, circula o Qi do Jiao Inferior, fortalece o Qi do joelho, relaxa os tendões, relaxa os músculos, bene…	menstruação irregular, vaginite, prostatite, prolapso uterino, dor nos genitais externos, dor peniana, prurido vulvar, prurido nos genitais externos, espermatorreia, impotência sexual, dismenorreia, leucorreia, dor pélvica, dor no abdome inferior, infertilidade, hérnia inguinal, disúria, nefrite, retenção urinária, urina turva, gonalgia, edema no joelho, patologias do joelho, hemorragias intestin…
Jing	Jue Yin	F	Yinbao	09					0.8	1,0	03	07	00	10	L3	L2, L3, L4, L5	dispersa o Calor do Gan, tonifica o Qi do Shen, regulariza o Jiao Inferior, regulariza a menstruação	lombalgia, lombossacralgia, dor abdominal, inflamação vaginal, eczema nos genitais externos, dismenorreia, impotência, infertilidade, enurese, emissão noturna, menstruação irregular, endometrite, retenção urinária, parestesia nas extremidades inferiores, espasmos nas extremidades inferiores
Jing	Jue Yin	F	Zuwuli	10					0.5	0,8	03	05	05	10	L2	L2, L3, L4, L5	dispersa o Calor, dispersa a Umidade, dispersa o Calor do Gan, dispersa a Umidade do Gan, tonifica o Qi do Pangguang, beneficia o Jiao Inferior, interrompe a enurese	disúria, retenção urinária, enurese, incontinência urinária, cistite, meteorismo intestinal, obstrução intestinal, sensação de plenitude no abdome inferior, sensação de distensão no abdome inferior, sensação de opressão no abdome, lassitude, lassitude generalizada, sonolência, eczema nos órgãos genitais externos, prurido nos órgãos genitais externos, eczema escrotal, edema escrotal, dor escrotal,…
Jing	Jue Yin	F	Yinlian	11			0,5	1,5	0.8	1,0	00	03	05	10	L2	L2, L3, L4	dispersa a Umidade, dispersa o Calor do Gan, regula o fluxo de Qi, reduz a febre, beneficia o Útero	lombalgia, nevralgia crural, menstruação irregular, infertilidade feminina, leucorreia, leucorreia profusa, dismenorreia, dor pélvica, prurido pélvico, hérnia inguinal, dor no abdome inferior, sensação de distensão no abdome inferior, dor nos músculos adutores da coxa, sensação de distensão nos músculos adutores da coxa, dor na coxa, sensação de distensão na coxa, dor na perna, sensação de disten…
Jing	Jue Yin	F	Jimai	12			0,5	0,8	0.5	1,0	03	05	00	10	L1	L1, L2	dispersa o Calor, dispersa a Umidade, dispersa o Frio do Canal do Gan, harmoniza o Qi do Gan, tonifica o Qi do Gan, tonifica o Qi do Shen, desestagna o Qi do Canal do Gan, beneficia o Jiao Inferior, beneficia os órgãos genitais	lombalgia, hérnia inguinal, dor no abdome inferior, prolapso uterino, dor nos genitais externos, eczema inguinoescrotal, dor vulvar, dor peniana, dor testicular, orquite, dor na região inguinal, dor na face interna da coxa, dor no hipogástrio
Jing	Jue Yin	F	Zhangmen	13			0,5	0,8			00	03	10	30	T10	T8, T9, T10, T11, T12, L1	dispersa o Calor do Gan, tonifica o Qi do Pi, harmoniza o Qi do Gan, harmoniza o Qi do Pi, regulariza o Qi do Pi, promove o fluxo suave do Qi do Gan, alivia o Gan, beneficia o Wei, alivia a retenção de alimentos, regulariza o Jiao Médio, regulariza o Jiao Inferior, descende o fluxo de Qi, alivia a asma, revigora a circulação de Xue, resolve a coagulação de Xue	lombalgia, sensação de frio na coluna lombar, rigidez na coluna, asma, asma bronquial, dispneia, pleurisia, dor no tórax, dor no hipocôndrio, dores nas costelas, sensação de plenitude no tórax, sensação de plenitude no hipocôndrio, sensação de distensão no tórax, sensação de distensão no hipocôndrio, intercostalgias, neuralgia intercostal, enurese, patologias hepáticas, patologias biliares, enter…
Jing	Jue Yin	F	Qimen	14			0,3	0,5			00	05	05	15	T6	T8, T9, T10, T11, T12, L1	dispersa o Calor do Gan, dispersa o Calor do Dan, dispersa a Umidade do Gan, dispersa a Umidade do Dan, harmoniza o Qi do Gan, harmoniza o Qi do Dan, harmoniza o Qi do Wei, promove a circulação do Xue, remove a estase do Xue, refresca o Xue, revigora o Xue, beneficia o Wei	sensação de plenitude no tórax, sensação de plenitude no hipocôndrio, dor no tórax, dor no hipocôndrio, dor no peito, sensação de opressão no tórax, sensação de distensão no hipocôndrio, neuralgia intercostal, sensação de distensão abdominal, hepatite, colecistite, malária, icterícia, cálculos biliares, hepatomegalia, cirrose hepática, miocardite, retenção de placenta, pleurite, mastite, angina p…

## Sheet: Dermatomes comparison
Comparison between dermatomes description by Chen and Sobotta:
	Acupoint	Chen (1)	Sobotta (2)
	VB 40	S5	S1
	VB 41	L5	S1
	VB 42	L5	S1
	VB 43	L5	S1
	VB 44	L5	S1
	F 1	S1	L5
	F 6	L3	L4
Sources:
1) Chen E. Anatomia topográfica dos pontos de acupuntura. São Paulo: Roca, 1997. 272 p. ISBN 85-7241-188-7.
2) Sobotta J. Atlas de Anatomia Humana: tronco, vísceras e extremidades inferiores. 21 ed. Rio de Janeiro: Guanabara Koogan, 2000. 405 p. ISBN 85-277-0619-9.
2) Sobotta J. Atlas de Anatomia Humana: cabeça, pescoço e extremidade superior. 21 ed. Rio de Janeiro: Guanabara Koogan, 2000. 417 p. ISBN 85-277-0620-2.

## Sheet: Missing inervation data
Root nerves not informed in Chen's atlas (1):
	Nerve	Root (2)
	Nervo supra-escapular	C5, C6
	Nervo supraclavicular	C3, C4
	Nervo ílio-hipogástrico	T12, L1
	Nervo ílio-inguinal	L1
	Nervo genitofemoral	L1, L2
	1º nervo intercostal	T1
	1º nervo intercostal	T2
	1º nervo intercostal	T3
	1º nervo intercostal	T4
	1º nervo intercostal	T5
	1º nervo intercostal	T6
	1º nervo intercostal	T7
	1º nervo intercostal	T8
	1º nervo intercostal	T9
	1º nervo intercostal	T10
	1º nervo intercostal	T11
	1º nervo intercostal	T12
Sources:
1) Chen E. Anatomia topográfica dos pontos de acupuntura. São Paulo: Roca, 1997. 272 p. ISBN 85-7241-188-7.
2) Sobotta J. Atlas de Anatomia Humana: tronco, vísceras e extremidades inferiores. 21 ed. Rio de Janeiro: Guanabara Koogan, 2000. 405 p. ISBN 85-277-0619-9.
2) Sobotta J. Atlas de Anatomia Humana: cabeça, pescoço e extremidade superior. 21 ed. Rio de Janeiro: Guanabara Koogan, 2000. 417 p. ISBN 85-277-0620-2.

## Sheet: LIST1 (traditional)
1st REVIEW: 1180 terms (100%)		2nd REVIEW: 984 terms (83%)		3rd REVIEW: 872 terms (74%)		FINAL LIST: 844 terms (72%)
abre a via das ·guas		abre a via das águas		abre a via das águas		abre a via das águas
abre a vias das ·guas		abre o Yang Quiao Mai		abre o Yang Quiao Mai		abre o tórax
abre o Yang Quiao Mai		abre o tórax		abre o tórax		abre o yang quiao mai
abre o tÛrax		abre os Canais		abre os Canais		abre os canais
abre os Canais		abre os orifícios		abre os orifícios		abre os orifícios
abre os orifÌcios		abre os orifícios do Xin		abre os orifícios do Xin		abre os orifícios do xin
abre os orifÌcios do Xin		abre os orifícios nasais		abre os orifícios nasais		abre os orifícios nasais
abre os orifÌcios do nariz		abre os orifícios sensoriais		abre os orifícios sensoriais		abre os orifícios sensoriais
abre os orifÌcios nasais		abre os orifícios superiores		abre os orifícios superiores		abre os orifícios superiores
abre os orifÌcios sensoriais		acalma a Mente		acalma a Mente		acalma a ansiedade
abre os orifÌcios superiores		acalma a ansiedade		acalma a ansiedade		acalma a asma
acalma a Mente		acalma a asma		acalma a asma		acalma a cabeça
acalma a Mente		acalma a cabeça		acalma a cabeça		acalma a dor
acalma a ansiedade		acalma a dor		acalma a dor		acalma a epilepsia
acalma a asma		acalma a epilepsia		acalma a epilepsia		acalma a mente
acalma a cabeÁa		acalma a palpitação		acalma a palpitação		acalma a palpitação
acalma a dor		acalma a tosse		acalma a tosse		acalma a tosse
acalma a epilepsia		acalma as contraturas		acalma as convulsões		acalma as convulsões
acalma a palpitaÁ„o		acalma as convulsões		acalma as emoções		acalma as emoções
acalma a tosse		acalma as emoções		acalma o Fogo		acalma o feto
acalma as contraturas		acalma o Fogo		acalma o Qi do Wei		acalma o fogo
acalma as convulsıes		acalma o Qi do Wei		acalma o Qi do Xin		acalma o qi do wei
acalma as emoÁıes		acalma o Qi do Xin		acalma o Vento Interno		acalma o qi do xin
acalma o Fogo		acalma o Vento Interno		acalma o feto		acalma o susto
acalma o Qi do Wei		acalma o Xin		acalma o susto		acalma o vento interno
acalma o Qi do Xin		acalma o excesso de excitação		acalma os espasmos		acalma os espasmos
acalma o Vento Interno		acalma o feto		afasta a Mucosidade		afasta a mucosidade
acalma o Xin		acalma o susto		afasta a Umidade do Dan		afasta a umidade do dan
acalma o excesso de excitaÁ„o		acalma os espasmos		afasta a Umidade do Gan		afasta a umidade do gan
acalma o feto		afasta a Mucosidade		afasta o Xie Qi		afasta o xie qi
acalma o susto		afasta a Umidade do Dan		ajusta a micção		alivia a ansiedade
acalma os ataques epilÈpticos		afasta a Umidade do Gan		alivia a ansiedade		alivia a artralgia
acalma os espasmos		afasta o Xie Qi		alivia a artralgia		alivia a asma
afasta a Mucosidade		ajusta a micção		alivia a asma		alivia a cefaleia
afasta a Umidade do Dan		alivia a dor		alivia a cefaleia		alivia a depressão mental
afasta a Umidade do Gan		alivia a ansiedade		alivia a depressão mental		alivia a dispneia
[truncated: 1,144 more rows]

## Sheet: LIST2 (contemporary)
1st REVIEW: 1567 terms (100%)		2nd REVIEW: 1249 terms (80%)		3rd REVIEW: 1181 terms (75%)		FINAL LIST: 1141 terms (73%)
[truncated: 1,567 more rows]
