# Supplementary material for: Role of dermatomes in the determination of therapeutic characteristics of channel acupoints: a similarity-based analysis of data compiled from literature
Source: Chin Med. 2013 Dec 17;8:24. doi: 10.1186/1749-8546-8-24 (PMC4129182; doi:10.1186/1749-8546-8-24)
Supplement: Additional file 3 — Computational routines in editable mode for statistical analysis of acupoints dataset. [file 1749-8546-8-24-S3.zip]

Archive with 1 entries (1 files):
- 5239253889528721_add3.mw
