# Supplementary material for: Role of dermatomes in the determination of therapeutic characteristics of channel acupoints: a similarity-based analysis of data compiled from literature
Source: Chin Med. 2013 Dec 17;8:24. doi: 10.1186/1749-8546-8-24 (PMC4129182; doi:10.1186/1749-8546-8-24)
Supplement: Additional file 3 — Computational routines in editable mode for statistical analysis of acupoints dataset. [file 1749-8546-8-24-S3.zip › 5239253889528721_add3.mw]

<?xml version="1.0" encoding="UTF-8"?>
<Worksheet>
<Version major="14" minor="1"/>
<Label-Scheme value="2" prefix=""/>
<View-Properties presentation="true"></View-Properties>
<MapleNet-Properties elisiondigitsbefore="100" labelling="true" indentamount="4" elisiontermsthreshold="10000" ansi="false" errorbreak="1" useclientjvm="true" echo="1" imaginaryunit="I" labelwidth="20" plotdriver="opengl" elisiondigitsafter="100" plotoutput="terminal" helpbrowser="standard" rtablesize="10" elisiontermsbefore="100" elisiondigitsthreshold="1000" typesetting="standard" plotdevice="inline" verboseproc="1" showassumed="1" errorcursor="false" longdelim="true" plotoptions="" quiet="false" elisiontermsafter="100" screenwidth="79" preplot="" prettyprint="3" displayprecision="-1" warnlevel="3" screenheight="25" latexwidth="6.0" postplot="" prompt="&gt; " ShowLabels="true"/>
<Styles><Font name="Ordered List 1" background="[255,255,255]" bold="false" executable="false" family="Times New Roman" foreground="[0,0,0]" italic="false" opaque="false" readonly="false" size="12" subscript="false" superscript="false" underline="false" placeholder="false"/>
<Font name="Annotation Text" background="[255,255,255]" bold="false" executable="false" family="Times New Roman" foreground="[0,0,0]" italic="false" opaque="false" readonly="false" size="12" subscript="false" superscript="false" underline="false" placeholder="false"/>
<Font name="Ordered List 2" background="[255,255,255]" bold="false" executable="false" family="Times New Roman" foreground="[0,0,0]" italic="false" opaque="false" readonly="false" size="12" subscript="false" superscript="false" underline="false" placeholder="false"/>
<Font name="Ordered List 3" background="[255,255,255]" bold="false" executable="false" family="Times New Roman" foreground="[0,0,0]" italic="false" opaque="false" readonly="false" size="12" subscript="false" superscript="false" underline="false" placeholder="false"/>
<Font name="Ordered List 4" background="[255,255,255]" bold="false" executable="false" family="Times New Roman" foreground="[0,0,0]" italic="false" opaque="false" readonly="false" size="12" subscript="false" superscript="false" underline="false" placeholder="false"/>
<Font name="Ordered List 5" background="[255,255,255]" bold="false" executable="false" family="Times New Roman" foreground="[0,0,0]" italic="false" opaque="false" readonly="false" size="12" subscript="false" superscript="false" underline="false" placeholder="false"/>
<Font name="Author" background="[255,255,255]" bold="false" executable="false" family="Times New Roman" foreground="[0,0,0]" italic="false" opaque="false" readonly="false" size="12" subscript="false" superscript="false" underline="false" placeholder="false"/>
<Font name="Annotation Title" background="[255,255,255]" bold="true" executable="false" family="Times New Roman" foreground="[0,0,0]" italic="false" opaque="false" readonly="false" size="18" subscript="false" superscript="false" underline="false" placeholder="false"/>
<Font name="Warning" background="[255,255,255]" bold="false" executable="false" family="Courier New" foreground="[0,0,255]" italic="false" opaque="false" readonly="true" size="12" subscript="false" superscript="false" underline="false" placeholder="false"/>
<Font name="Caption Reference" background="[255,255,255]" bold="true" executable="false" family="Times New Roman" foreground="[0,0,0]" italic="false" opaque="false" readonly="false" size="12" subscript="false" superscript="false" underline="false" placeholder="false"/>
<Font name="Maple Input Placeholder" background="[255,255,255]" bold="true" executable="true" family="Courier New" foreground="[200,0,200]" italic="false" opaque="false" readonly="false" size="12" subscript="false" superscript="false" underline="false" placeholder="true"/>
<Font name="Maple Plot" background="[255,255,255]" bold="false" executable="false" family="Times New Roman" foreground="[0,0,0]" italic="false" opaque="false" readonly="false" size="12" subscript="false" superscript="false" underline="false" placeholder="false"/>
<Font name="Code" background="[255,255,255]" bold="false" executable="false" family="Courier New" foreground="[255,0,0]" italic="false" opaque="false" readonly="false" size="12" subscript="false" superscript="false" underline="false" placeholder="false"/>
<Font name="Line Printed Output" background="[255,255,255]" bold="false" executable="false" family="Courier New" foreground="[0,0,255]" italic="false" opaque="false" readonly="true" size="12" subscript="false" superscript="false" underline="false" placeholder="false"/>
<Font name="Text Output" background="[255,255,255]" bold="false" executable="false" family="Courier New" foreground="[0,0,255]" italic="false" opaque="false" readonly="true" size="12" subscript="false" superscript="false" underline="false" placeholder="false"/>
<Font name="Diagnostic" background="[255,255,255]" bold="false" executable="false" family="Courier New" foreground="[40,120,40]" italic="false" opaque="false" readonly="true" size="12" subscript="false" superscript="false" underline="false" placeholder="false"/>
<Font name="2D Inert Output" background="[255,255,255]" bold="false" executable="true" family="Times New Roman" foreground="[144,144,144]" italic="false" opaque="false" readonly="false" size="12" subscript="false" superscript="false" underline="false" placeholder="false"/>
<Font name="Normal" background="[255,255,255]" bold="false" executable="false" family="Times New Roman" foreground="[0,0,0]" italic="false" opaque="false" readonly="false" size="12" subscript="false" superscript="false" underline="false" placeholder="false"/>
<Font name="Hyperlink" background="[255,255,255]" bold="false" executable="false" family="Times New Roma" foreground="[0,128,128]" italic="false" opaque="false" readonly="false" size="12" subscript="false" superscript="false" underline="true" placeholder="false"/>
<Font name="Maple Output" background="[255,255,255]" bold="false" executable="false" family="Times New Roman" foreground="[0,0,0]" italic="false" opaque="false" readonly="false" size="12" subscript="false" superscript="false" underline="false" placeholder="false"/>
<Font name="Dash Item" background="[255,255,255]" bold="false" executable="false" family="Times New Roman" foreground="[0,0,0]" italic="false" opaque="false" readonly="false" size="12" subscript="false" superscript="false" underline="false" placeholder="false"/>
<Font name="2D Math" background="[255,255,255]" bold="false" executable="false" family="Times New Roman" foreground="[0,0,0]" italic="false" opaque="false" readonly="false" size="12" subscript="false" superscript="false" underline="false" placeholder="false"/>
<Font name="Maple Input" background="[255,255,255]" bold="true" executable="true" family="Courier New" foreground="[255,0,0]" italic="false" opaque="false" readonly="false" size="12" subscript="false" superscript="false" underline="false" placeholder="false"/>
<Font name="2D Output" background="[255,255,255]" bold="false" executable="false" family="Times New Roman" foreground="[0,0,255]" italic="false" opaque="false" readonly="true" size="12" subscript="false" superscript="false" underline="false" placeholder="false"/>
<Font name="2D Input" background="[255,255,255]" bold="false" executable="true" family="Times New Roman" foreground="[0,0,0]" italic="false" opaque="false" readonly="false" size="12" subscript="false" superscript="false" underline="false" placeholder="false"/>
<Font name="HyperlinkError" background="[255,255,255]" bold="false" executable="false" family="Courier New" foreground="[255,0,255]" italic="false" opaque="false" readonly="true" size="12" subscript="false" superscript="false" underline="true" placeholder="false"/>
<Font name="Header and Footer" background="[255,255,255]" bold="false" executable="false" family="Times New Roman" foreground="[0,0,0]" italic="false" opaque="false" readonly="false" size="10" subscript="false" superscript="false" underline="false" placeholder="false"/>
<Font name="Error" background="[255,255,255]" bold="false" executable="false" family="Courier New" foreground="[255,0,255]" italic="false" opaque="false" readonly="true" size="12" subscript="false" superscript="false" underline="false" placeholder="false"/>
<Font name="Title" background="[255,255,255]" bold="true" executable="false" family="Times New Roman" foreground="[0,0,0]" italic="false" opaque="false" readonly="false" size="18" subscript="false" superscript="false" underline="false" placeholder="false"/>
<Font name="Heading 1" background="[255,255,255]" bold="true" executable="false" family="Times New Roma" foreground="[0,0,0]" italic="false" opaque="false" readonly="false" size="18" subscript="false" superscript="false" underline="false" placeholder="false"/>
<Font name="Text" background="[255,255,255]" bold="false" executable="false" family="Times New Roman" foreground="[0,0,0]" italic="false" opaque="false" readonly="false" size="12" subscript="false" superscript="false" underline="false" placeholder="false"/>
<Font name="Bullet Item" background="[255,255,255]" bold="false" executable="false" family="Times New Roman" foreground="[0,0,0]" italic="false" opaque="false" readonly="false" size="12" subscript="false" superscript="false" underline="false" placeholder="false"/>
<Font name="Heading 4" background="[255,255,255]" bold="false" executable="false" family="Times New Roma" foreground="[0,0,0]" italic="true" opaque="false" readonly="false" size="12" subscript="false" superscript="false" underline="false" placeholder="false"/>
<Font name="Equation Label" background="[255,255,255]" bold="true" executable="false" family="Times New Roman" foreground="[0,0,0]" italic="false" opaque="false" readonly="false" size="12" subscript="false" superscript="false" underline="false" placeholder="false"/>
<Font name="Heading 3" background="[255,255,255]" bold="true" executable="false" family="Times New Roma" foreground="[0,0,0]" italic="true" opaque="false" readonly="false" size="14" subscript="false" superscript="false" underline="false" placeholder="false"/>
<Font name="Heading 2" background="[255,255,255]" bold="true" executable="false" family="Times New Roma" foreground="[0,0,0]" italic="false" opaque="false" readonly="false" size="16" subscript="false" superscript="false" underline="false" placeholder="false"/>
<Font name="HyperlinkWarning" background="[255,255,255]" bold="false" executable="false" family="Courier New" foreground="[0,0,255]" italic="false" opaque="false" readonly="true" size="12" subscript="false" superscript="false" underline="true" placeholder="false"/>
<Font name="Dictionary Hyperlink" background="[255,255,255]" bold="false" executable="false" family="Times New Roma" foreground="[147,0,15]" italic="false" opaque="false" readonly="false" size="12" subscript="false" superscript="false" underline="true" placeholder="false"/>
<Font name="Caption Text" background="[255,255,255]" bold="true" executable="false" family="Times New Roman" foreground="[0,0,0]" italic="false" opaque="false" readonly="false" size="12" subscript="false" superscript="false" underline="false" placeholder="false"/>
<Font name="List Item" background="[255,255,255]" bold="false" executable="false" family="Times New Roman" foreground="[0,0,0]" italic="false" opaque="false" readonly="false" size="12" subscript="false" superscript="false" underline="false" placeholder="false"/>
<Layout name="Ordered List 1" alignment="left" bullet="numeric" firstindent="0" leftmargin="0" rightmargin="0" linespacing="0.0" spaceabove="3" spacebelow="3" linebreak="space" pagebreak-before="false" initial="-1" bulletsuffix=""/>
<Layout name="Ordered List 2" alignment="left" bullet="alphabetic" firstindent="0" leftmargin="36" rightmargin="0" linespacing="0.0" spaceabove="3" spacebelow="3" linebreak="space" pagebreak-before="false" initial="-1" bulletsuffix=""/>
<Layout name="Ordered List 3" alignment="left" bullet="roman" firstindent="0" leftmargin="72" rightmargin="0" linespacing="0.0" spaceabove="3" spacebelow="3" linebreak="space" pagebreak-before="false" initial="-1" bulletsuffix=""/>
<Layout name="Ordered List 4" alignment="left" bullet="ALPHABETIC" firstindent="0" leftmargin="108" rightmargin="0" linespacing="0.0" spaceabove="3" spacebelow="3" linebreak="space" pagebreak-before="false" initial="-1" bulletsuffix=""/>
<Layout name="Ordered List 5" alignment="left" bullet="ROMAN" firstindent="0" leftmargin="144" rightmargin="0" linespacing="0.0" spaceabove="3" spacebelow="3" linebreak="space" pagebreak-before="false" initial="-1" bulletsuffix=""/>
<Layout name="Author" alignment="centred" bullet="none" firstindent="0" leftmargin="0" rightmargin="0" linespacing="0.0" spaceabove="8" spacebelow="8" linebreak="space" pagebreak-before="false" initial="0" bulletsuffix=""/>
<Layout name="Warning" alignment="left" bullet="none" firstindent="0" leftmargin="0" rightmargin="0" linespacing="0.0" spaceabove="0" spacebelow="0" linebreak="space" pagebreak-before="false" initial="0" bulletsuffix=""/>
<Layout name="Annotation Title" alignment="centred" bullet="none" firstindent="0" leftmargin="0" rightmargin="0" linespacing="0.0" spaceabove="12" spacebelow="12" linebreak="space" pagebreak-before="false" initial="0" bulletsuffix=""/>
<Layout name="Maple Plot" alignment="centred" bullet="none" firstindent="0" leftmargin="0" rightmargin="0" linespacing="0.0" spaceabove="0" spacebelow="0" linebreak="space" pagebreak-before="false" initial="0" bulletsuffix=""/>
<Layout name="Line Printed Output" alignment="left" bullet="none" firstindent="0" leftmargin="0" rightmargin="0" linespacing="0.0" spaceabove="0" spacebelow="0" linebreak="any" pagebreak-before="false" initial="0" bulletsuffix=""/>
<Layout name="Text Output" alignment="left" bullet="none" firstindent="0" leftmargin="0" rightmargin="0" linespacing="0.0" spaceabove="0" spacebelow="0" linebreak="newline" pagebreak-before="false" initial="0" bulletsuffix=""/>
<Layout name="Diagnostic" alignment="left" bullet="none" firstindent="0" leftmargin="0" rightmargin="0" linespacing="0.0" spaceabove="0" spacebelow="0" linebreak="any" pagebreak-before="false" initial="0" bulletsuffix=""/>
<Layout name="Normal" alignment="left" bullet="none" firstindent="0" leftmargin="0" rightmargin="0" linespacing="0.0" spaceabove="0" spacebelow="0" linebreak="space" pagebreak-before="false" initial="0" bulletsuffix=""/>
<Layout name="Maple Output" alignment="centred" bullet="none" firstindent="0" leftmargin="0" rightmargin="0" linespacing="0.3" spaceabove="0" spacebelow="0" linebreak="space" pagebreak-before="false" initial="0" bulletsuffix=""/>
<Layout name="Dash Item" alignment="left" bullet="dash" firstindent="0" leftmargin="0" rightmargin="0" linespacing="0.0" spaceabove="3" spacebelow="3" linebreak="space" pagebreak-before="false" initial="0" bulletsuffix=""/>
<Layout name="HyperlinkError" alignment="left" bullet="none" firstindent="0" leftmargin="0" rightmargin="0" linespacing="0.0" spaceabove="0" spacebelow="0" linebreak="space" pagebreak-before="false" initial="0" bulletsuffix=""/>
<Layout name="Error" alignment="left" bullet="none" firstindent="0" leftmargin="0" rightmargin="0" linespacing="0.0" spaceabove="0" spacebelow="0" linebreak="space" pagebreak-before="false" initial="0" bulletsuffix=""/>
<Layout name="Title" alignment="centred" bullet="none" firstindent="0" leftmargin="0" rightmargin="0" linespacing="0.0" spaceabove="12" spacebelow="12" linebreak="space" pagebreak-before="false" initial="0" bulletsuffix=""/>
<Layout name="Heading 1" alignment="left" bullet="none" firstindent="0" leftmargin="0" rightmargin="0" linespacing="0.0" spaceabove="8" spacebelow="4" linebreak="space" pagebreak-before="false" initial="0" bulletsuffix=""/>
<Layout name="Bullet Item" alignment="left" bullet="dot" firstindent="0" leftmargin="0" rightmargin="0" linespacing="0.0" spaceabove="3" spacebelow="3" linebreak="space" pagebreak-before="false" initial="0" bulletsuffix=""/>
<Layout name="Heading 4" alignment="left" bullet="none" firstindent="0" leftmargin="0" rightmargin="0" linespacing="0.0" spaceabove="0" spacebelow="0" linebreak="space" pagebreak-before="false" initial="0" bulletsuffix=""/>
<Layout name="Heading 3" alignment="left" bullet="none" firstindent="0" leftmargin="0" rightmargin="0" linespacing="0.0" spaceabove="0" spacebelow="0" linebreak="space" pagebreak-before="false" initial="0" bulletsuffix=""/>
<Layout name="Heading 2" alignment="left" bullet="none" firstindent="0" leftmargin="0" rightmargin="0" linespacing="0.0" spaceabove="8" spacebelow="2" linebreak="space" pagebreak-before="false" initial="0" bulletsuffix=""/>
<Layout name="HyperlinkWarning" alignment="left" bullet="none" firstindent="0" leftmargin="0" rightmargin="0" linespacing="0.0" spaceabove="0" spacebelow="0" linebreak="space" pagebreak-before="false" initial="0" bulletsuffix=""/>
<Layout name="List Item" alignment="left" bullet="indent" firstindent="0" leftmargin="0" rightmargin="0" linespacing="0.0" spaceabove="3" spacebelow="3" linebreak="space" pagebreak-before="false" initial="0" bulletsuffix=""/>
<Pencil-style name="Pencil 5" pen-color="[255,0,0]" pen-height="5.0" pen-width="5.0" pen-opacity="1.0"/>
<Pencil-style name="Pencil 4" pen-color="[0,0,255]" pen-height="3.0" pen-width="3.0" pen-opacity="1.0"/>
<Pencil-style name="Pencil 3" pen-color="[0,0,0]" pen-height="3.0" pen-width="3.0" pen-opacity="1.0"/>
<Pencil-style name="Pencil 2" pen-color="[0,0,255]" pen-height="1.0" pen-width="1.0" pen-opacity="1.0"/>
<Pencil-style name="Pencil 1" pen-color="[0,0,0]" pen-height="1.0" pen-width="1.0" pen-opacity="1.0"/>
<Highlighter-style name="Highlighter 2" pen-color="[255,204,0]" pen-height="14.0" pen-width="14.0" pen-opacity="0.8"/>
<Highlighter-style name="Highlighter 1" pen-color="[255,153,255]" pen-height="12.0" pen-width="8.0" pen-opacity="0.8"/>
<Highlighter-style name="Highlighter 4" pen-color="[0,255,255]" pen-height="32.0" pen-width="32.0" pen-opacity="0.8"/>
<Highlighter-style name="Highlighter 3" pen-color="[51,255,0]" pen-height="24.0" pen-width="24.0" pen-opacity="0.8"/>
<Highlighter-style name="Highlighter 5" pen-color="[255,255,0]" pen-height="48.0" pen-width="48.0" pen-opacity="0.8"/>
</Styles>
<Metadata-table>
    <Metadata-category name="&lt;default&gt;">
    </Metadata-category>
</Metadata-table>
<Task-table>
    <Task-category name="&lt;default&gt;">
    </Task-category>
</Task-table>
<Task>
</Task><Presentation-Block>
<Group view="presentation" hide-input="false" hide-output="true" inline-output="false" labelreference="L24006" drawlabel="true">
<Input>
<Text-field style="Text" bold="true" layout="Normal"><Font bold="true" size="16">Therapeutic characteristics of channel acupuncture points are associated to dermatomes: A similarity-based analysis from literature compilation</Font></Text-field>
</Input>
</Group></Presentation-Block><Presentation-Block>
<Group view="presentation" hide-input="false" hide-output="true" inline-output="false" labelreference="L16" drawlabel="true">
<Input>
<Text-field style="Text" italic="true" layout="Normal"><Font italic="true" size="14">Additional file - Maple worksheet for data analysis</Font></Text-field>
</Input>
</Group></Presentation-Block><Presentation-Block>
<Group view="presentation" hide-input="false" hide-output="true" inline-output="false" labelreference="L89" drawlabel="true">
<Input>
<Text-field style="Text" layout="Normal"><Font italic="true">Last update: March 16, 2013.</Font></Text-field>
</Input>
</Group></Presentation-Block><Presentation-Block>
<Group view="presentation" hide-input="false" hide-output="true" inline-output="false" labelreference="L1" drawlabel="true">
<Input>
<Text-field style="Text" layout="Normal"></Text-field>
</Input>
</Group></Presentation-Block><Presentation-Block>
<Group view="presentation" hide-input="false" hide-output="true" inline-output="false" labelreference="L24184" drawlabel="true">
<Input>
<Text-field style="Text" layout="Normal">PS: Most routines may take several hours to complete. The complete worksheet may take several days to complete.</Text-field>
</Input>
</Group></Presentation-Block><Presentation-Block>
<Group view="presentation" hide-input="false" hide-output="true" inline-output="false" labelreference="L24185" drawlabel="true">
<Input>
<Text-field style="Text" layout="Normal"></Text-field>
</Input>
</Group></Presentation-Block><Presentation-Block>
<Group view="code" labelreference="L23688" drawlabel="true">
<Input>
<Text-field prompt="&gt; " style="Maple Input" foreground="[0,0,255]" layout="Normal"><Font foreground="[0,0,255]" size="14"># PART 1A: DESCRIPTIVE ANALYSIS OF ACUPOINTS DATASET: DATASET CONTENT (N AND %)</Font></Text-field>
</Input>
</Group>
<Group view="code" labelreference="L23687" drawlabel="true">
<Input>
<Text-field prompt="&gt; " style="Maple Input" layout="Normal"># Loading packages...</Text-field>
</Input>
</Group></Presentation-Block><Presentation-Block>
<Group view="code" labelreference="L23686" drawlabel="true">
<Input>
<Text-field prompt="&gt; " style="Maple Input" layout="Normal"><Equation executable="true" style="2D Input" input-equation="" display="LUklbXJvd0c2Iy9JK21vZHVsZW5hbWVHNiJJLFR5cGVzZXR0aW5nR0koX3N5c2xpYkdGJzYmLUkjbWlHRiQ2JVEocmVzdGFydEYnLyUnaXRhbGljR1EldHJ1ZUYnLyUsbWF0aHZhcmlhbnRHUSdpdGFsaWNGJy1JI21vR0YkNi1RIjpGJy9GM1Enbm9ybWFsRicvJSZmZW5jZUdRJmZhbHNlRicvJSpzZXBhcmF0b3JHRj0vJSlzdHJldGNoeUdGPS8lKnN5bW1ldHJpY0dGPS8lKGxhcmdlb3BHRj0vJS5tb3ZhYmxlbGltaXRzR0Y9LyUnYWNjZW50R0Y9LyUnbHNwYWNlR1EsMC4yNzc3Nzc4ZW1GJy8lJ3JzcGFjZUdGTC8lK2V4ZWN1dGFibGVHRj1GOQ==">LUklbXJvd0c2Iy9JK21vZHVsZW5hbWVHNiJJLFR5cGVzZXR0aW5nR0koX3N5c2xpYkdGJzYmLUkjbWlHRiQ2JVEocmVzdGFydEYnLyUnaXRhbGljR1EldHJ1ZUYnLyUsbWF0aHZhcmlhbnRHUSdpdGFsaWNGJy1JI21vR0YkNi1RIjpGJy9GM1Enbm9ybWFsRicvJSZmZW5jZUdRJmZhbHNlRicvJSpzZXBhcmF0b3JHRj0vJSlzdHJldGNoeUdGPS8lKnN5bW1ldHJpY0dGPS8lKGxhcmdlb3BHRj0vJS5tb3ZhYmxlbGltaXRzR0Y9LyUnYWNjZW50R0Y9LyUnbHNwYWNlR1EsMC4yNzc3Nzc4ZW1GJy8lJ3JzcGFjZUdGTC8lK2V4ZWN1dGFibGVHRj1GOQ==</Equation></Text-field>
</Input>
</Group>
<Group view="code" labelreference="L23728" drawlabel="true">
<Input>
<Text-field prompt="&gt; " style="Maple Input" layout="Normal"><Equation executable="true" style="2D Input" input-equation="" display="LUklbXJvd0c2Iy9JK21vZHVsZW5hbWVHNiJJLFR5cGVzZXR0aW5nR0koX3N5c2xpYkdGJzY5LUkjbWlHRiQ2JVEld2l0aEYnLyUnaXRhbGljR1EldHJ1ZUYnLyUsbWF0aHZhcmlhbnRHUSdpdGFsaWNGJy1JKG1mZW5jZWRHRiQ2JC1GIzYkLUYsNiVRK0V4Y2VsVG9vbHNGJ0YvRjIvRjNRJ25vcm1hbEYnRj0tSSNtb0dGJDYtUSI6RidGPS8lJmZlbmNlR1EmZmFsc2VGJy8lKnNlcGFyYXRvckdGRS8lKXN0cmV0Y2h5R0ZFLyUqc3ltbWV0cmljR0ZFLyUobGFyZ2VvcEdGRS8lLm1vdmFibGVsaW1pdHNHRkUvJSdhY2NlbnRHRkUvJSdsc3BhY2VHUSwwLjI3Nzc3NzhlbUYnLyUncnNwYWNlR0ZULUknbXNwYWNlR0YkNiYvJSdoZWlnaHRHUSYwLjBleEYnLyUmd2lkdGhHUSYwLjBlbUYnLyUmZGVwdGhHRmZuLyUqbGluZWJyZWFrR1EobmV3bGluZUYnRistRjY2JC1GIzYkLUYsNiVRKkxpc3RUb29sc0YnRi9GMkY9Rj1GP0ZXRistRjY2JC1GIzYkLUYsNiVRLFN0cmluZ1Rvb2xzRidGL0YyRj1GPUY/LUZANi1RIUYnRj1GQ0ZGRkhGSkZMRk5GUC9GU0Zpbi9GVkZpbkZXRistRjY2JC1GIzYkLUYsNiVRK0FycmF5VG9vbHNGJ0YvRjJGPUY9Rj9GVy1GWDYmRlpGZ25Gam4vRl1vUSVhdXRvRictRiw2JVEqaW50ZXJmYWNlRidGL0YyLUY2NiQtRiM2JkZdcC1GIzYmLUYsNiVRKndhcm5sZXZlbEYnRi9GMi1GQDYtUSI9RidGPUZDRkZGSEZKRkxGTkZQRlJGVS1JI21uR0YkNiRRIjBGJ0Y9Rj1GXXBGPUY9Rj8vJStleGVjdXRhYmxlR0ZFRj0=">LUklbXJvd0c2Iy9JK21vZHVsZW5hbWVHNiJJLFR5cGVzZXR0aW5nR0koX3N5c2xpYkdGJzY5LUkjbWlHRiQ2JVEld2l0aEYnLyUnaXRhbGljR1EldHJ1ZUYnLyUsbWF0aHZhcmlhbnRHUSdpdGFsaWNGJy1JKG1mZW5jZWRHRiQ2JC1GIzYkLUYsNiVRK0V4Y2VsVG9vbHNGJ0YvRjIvRjNRJ25vcm1hbEYnRj0tSSNtb0dGJDYtUSI6RidGPS8lJmZlbmNlR1EmZmFsc2VGJy8lKnNlcGFyYXRvckdGRS8lKXN0cmV0Y2h5R0ZFLyUqc3ltbWV0cmljR0ZFLyUobGFyZ2VvcEdGRS8lLm1vdmFibGVsaW1pdHNHRkUvJSdhY2NlbnRHRkUvJSdsc3BhY2VHUSwwLjI3Nzc3NzhlbUYnLyUncnNwYWNlR0ZULUknbXNwYWNlR0YkNiYvJSdoZWlnaHRHUSYwLjBleEYnLyUmd2lkdGhHUSYwLjBlbUYnLyUmZGVwdGhHRmZuLyUqbGluZWJyZWFrR1EobmV3bGluZUYnRistRjY2JC1GIzYkLUYsNiVRKkxpc3RUb29sc0YnRi9GMkY9Rj1GP0ZXRistRjY2JC1GIzYkLUYsNiVRLFN0cmluZ1Rvb2xzRidGL0YyRj1GPUY/LUZANi1RIUYnRj1GQ0ZGRkhGSkZMRk5GUC9GU0Zpbi9GVkZpbkZXRistRjY2JC1GIzYkLUYsNiVRK0FycmF5VG9vbHNGJ0YvRjJGPUY9Rj9GVy1GWDYmRlpGZ25Gam4vRl1vUSVhdXRvRictRiw2JVEqaW50ZXJmYWNlRidGL0YyLUY2NiQtRiM2JkZdcC1GIzYmLUYsNiVRKndhcm5sZXZlbEYnRi9GMi1GQDYtUSI9RidGPUZDRkZGSEZKRkxGTkZQRlJGVS1JI21uR0YkNiRRIjBGJ0Y9Rj1GXXBGPUY9Rj8vJStleGVjdXRhYmxlR0ZFRj0=</Equation></Text-field>
</Input>
</Group>
<Group view="code" labelreference="L23961" drawlabel="true">
<Input>
<Text-field prompt="&gt; " style="Maple Input" layout="Normal"><Equation executable="true" style="2D Input" input-equation="" display="LUklbXJvd0c2Iy9JK21vZHVsZW5hbWVHNiJJLFR5cGVzZXR0aW5nR0koX3N5c2xpYkdGJzYoLUkjbWlHRiQ2JVEqYWN1cG9pbnRzRicvJSdpdGFsaWNHUSV0cnVlRicvJSxtYXRodmFyaWFudEdRJ2l0YWxpY0YnLUkjbW9HRiQ2LVEqJmNvbG9uZXE7RicvRjNRJ25vcm1hbEYnLyUmZmVuY2VHUSZmYWxzZUYnLyUqc2VwYXJhdG9yR0Y9LyUpc3RyZXRjaHlHRj0vJSpzeW1tZXRyaWNHRj0vJShsYXJnZW9wR0Y9LyUubW92YWJsZWxpbWl0c0dGPS8lJ2FjY2VudEdGPS8lJ2xzcGFjZUdRLDAuMjc3Nzc3OGVtRicvJSdyc3BhY2VHRkwtSSNtbkdGJDYkUSQzNjFGJ0Y5LUY2Ni1RIjpGJ0Y5RjtGPkZARkJGREZGRkhGSkZNLyUrZXhlY3V0YWJsZUdGPUY5">LUklbXJvd0c2Iy9JK21vZHVsZW5hbWVHNiJJLFR5cGVzZXR0aW5nR0koX3N5c2xpYkdGJzYoLUkjbWlHRiQ2JVEqYWN1cG9pbnRzRicvJSdpdGFsaWNHUSV0cnVlRicvJSxtYXRodmFyaWFudEdRJ2l0YWxpY0YnLUkjbW9HRiQ2LVEqJmNvbG9uZXE7RicvRjNRJ25vcm1hbEYnLyUmZmVuY2VHUSZmYWxzZUYnLyUqc2VwYXJhdG9yR0Y9LyUpc3RyZXRjaHlHRj0vJSpzeW1tZXRyaWNHRj0vJShsYXJnZW9wR0Y9LyUubW92YWJsZWxpbWl0c0dGPS8lJ2FjY2VudEdGPS8lJ2xzcGFjZUdRLDAuMjc3Nzc3OGVtRicvJSdyc3BhY2VHRkwtSSNtbkdGJDYkUSQzNjFGJ0Y5LUY2Ni1RIjpGJ0Y5RjtGPkZARkJGREZGRkhGSkZNLyUrZXhlY3V0YWJsZUdGPUY5</Equation></Text-field>
</Input>
</Group>
<Group view="code" labelreference="L23960" drawlabel="true">
<Input>
<Text-field prompt="&gt; " style="Maple Input" layout="Normal"><Equation executable="true" style="2D Input" input-equation="" display="LUklbXJvd0c2Iy9JK21vZHVsZW5hbWVHNiJJLFR5cGVzZXR0aW5nR0koX3N5c2xpYkdGJzYqLUkjbWlHRiQ2JVEoY29sdW5hc0YnLyUnaXRhbGljR1EldHJ1ZUYnLyUsbWF0aHZhcmlhbnRHUSdpdGFsaWNGJy1JI21vR0YkNi1RKiZjb2xvbmVxO0YnL0YzUSdub3JtYWxGJy8lJmZlbmNlR1EmZmFsc2VGJy8lKnNlcGFyYXRvckdGPS8lKXN0cmV0Y2h5R0Y9LyUqc3ltbWV0cmljR0Y9LyUobGFyZ2VvcEdGPS8lLm1vdmFibGVsaW1pdHNHRj0vJSdhY2NlbnRHRj0vJSdsc3BhY2VHUSwwLjI3Nzc3NzhlbUYnLyUncnNwYWNlR0ZMLUYsNiVRJkFycmF5RidGL0YyLUkobWZlbmNlZEdGJDYkLUYjNiUtRlM2Ji1GIzZLLUY2Ni1RIUYnRjlGO0Y+RkBGQkZERkZGSC9GS1EmMC4wZW1GJy9GTkZpbi1JI21zR0YkNiNRIkFGJy1GNjYtUSIsRidGOUY7L0Y/RjFGQEZCRkRGRkZIRmhuL0ZOUSwwLjMzMzMzMzNlbUYnLUZcbzYjUSJCRidGX28tRlxvNiNRIkNGJ0Zfby1GXG82I1EiREYnRl9vLUZcbzYjUSJFRidGX28tRlxvNiNRIkZGJ0Zfby1GXG82I1EiR0YnRl9vLUZcbzYjUSJIRidGX28tRlxvNiNRIklGJ0Zfby1GXG82I1EiSkYnRl9vLUZcbzYjUSJLRidGX28tRlxvNiNRIkxGJ0Zfby1GXG82I1EiTUYnRl9vLUZcbzYjUSJORidGX28tRlxvNiNRIk9GJ0Zfby1GXG82I1EiUEYnRl9vLUZcbzYjUSJRRidGX28tRlxvNiNRIlJGJ0Zfby1GXG82I1EiU0YnRmVuLyUrZXhlY3V0YWJsZUdGPUY5RjkvJSVvcGVuR1EiW0YnLyUmY2xvc2VHUSJdRidGW3NGOUY5LUY2Ni1RIjpGJ0Y5RjtGPkZARkJGREZGRkhGSkZNRmVuRltzRjk=">LUklbXJvd0c2Iy9JK21vZHVsZW5hbWVHNiJJLFR5cGVzZXR0aW5nR0koX3N5c2xpYkdGJzYqLUkjbWlHRiQ2JVEoY29sdW5hc0YnLyUnaXRhbGljR1EldHJ1ZUYnLyUsbWF0aHZhcmlhbnRHUSdpdGFsaWNGJy1JI21vR0YkNi1RKiZjb2xvbmVxO0YnL0YzUSdub3JtYWxGJy8lJmZlbmNlR1EmZmFsc2VGJy8lKnNlcGFyYXRvckdGPS8lKXN0cmV0Y2h5R0Y9LyUqc3ltbWV0cmljR0Y9LyUobGFyZ2VvcEdGPS8lLm1vdmFibGVsaW1pdHNHRj0vJSdhY2NlbnRHRj0vJSdsc3BhY2VHUSwwLjI3Nzc3NzhlbUYnLyUncnNwYWNlR0ZMLUYsNiVRJkFycmF5RidGL0YyLUkobWZlbmNlZEdGJDYkLUYjNiUtRlM2Ji1GIzZLLUY2Ni1RIUYnRjlGO0Y+RkBGQkZERkZGSC9GS1EmMC4wZW1GJy9GTkZpbi1JI21zR0YkNiNRIkFGJy1GNjYtUSIsRidGOUY7L0Y/RjFGQEZCRkRGRkZIRmhuL0ZOUSwwLjMzMzMzMzNlbUYnLUZcbzYjUSJCRidGX28tRlxvNiNRIkNGJ0Zfby1GXG82I1EiREYnRl9vLUZcbzYjUSJFRidGX28tRlxvNiNRIkZGJ0Zfby1GXG82I1EiR0YnRl9vLUZcbzYjUSJIRidGX28tRlxvNiNRIklGJ0Zfby1GXG82I1EiSkYnRl9vLUZcbzYjUSJLRidGX28tRlxvNiNRIkxGJ0Zfby1GXG82I1EiTUYnRl9vLUZcbzYjUSJORidGX28tRlxvNiNRIk9GJ0Zfby1GXG82I1EiUEYnRl9vLUZcbzYjUSJRRidGX28tRlxvNiNRIlJGJ0Zfby1GXG82I1EiU0YnRmVuLyUrZXhlY3V0YWJsZUdGPUY5RjkvJSVvcGVuR1EiW0YnLyUmY2xvc2VHUSJdRidGW3NGOUY5LUY2Ni1RIjpGJ0Y5RjtGPkZARkJGREZGRkhGSkZNRmVuRltzRjk=</Equation></Text-field>
</Input>
</Group>
<Group view="code" labelreference="L23959" drawlabel="true">
<Input>
<Text-field prompt="&gt; " style="Maple Input" layout="Normal"><Equation executable="true" style="2D Input" input-equation="" display="LUklbXJvd0c2Iy9JK21vZHVsZW5hbWVHNiJJLFR5cGVzZXR0aW5nR0koX3N5c2xpYkdGJzZgei1JI21pR0YkNiVRK3ByaW50bGV2ZWxGJy8lJ2l0YWxpY0dRJXRydWVGJy8lLG1hdGh2YXJpYW50R1EnaXRhbGljRictSSNtb0dGJDYtUSomY29sb25lcTtGJy9GM1Enbm9ybWFsRicvJSZmZW5jZUdRJmZhbHNlRicvJSpzZXBhcmF0b3JHRj0vJSlzdHJldGNoeUdGPS8lKnN5bW1ldHJpY0dGPS8lKGxhcmdlb3BHRj0vJS5tb3ZhYmxlbGltaXRzR0Y9LyUnYWNjZW50R0Y9LyUnbHNwYWNlR1EsMC4yNzc3Nzc4ZW1GJy8lJ3JzcGFjZUdGTC1JI21uR0YkNiRRIjFGJ0Y5LUY2Ni1RIjpGJ0Y5RjtGPkZARkJGREZGRkhGSkZNLUknbXNwYWNlR0YkNiYvJSdoZWlnaHRHUSYwLjBleEYnLyUmd2lkdGhHUSYwLjBlbUYnLyUmZGVwdGhHRmVuLyUqbGluZWJyZWFrR1EobmV3bGluZUYnLUYsNiVRJnByaW50RidGL0YyLUkobWZlbmNlZEdGJDYkLUYjNictRjY2LVEhRidGOUY7Rj5GQEZCRkRGRkZIL0ZLRmhuL0ZORmhuLUkjbXNHRiQ2I1EwUmVhZGluZ35kYXRhLi4uRidGZm8vJStleGVjdXRhYmxlR0Y9RjlGOUZTLUY2Ni1RIn5GJ0Y5RjtGPkZARkJGREZGRkhGaW9Gam9GVi1GVzYmRllGZm5GaW4vRlxvUSVhdXRvRictRjY2L1EkZm9yRicvJSVib2xkR0YxL0YzUSVib2xkRicvJStmb250d2VpZ2h0R0ZecUY7Rj5GQEZCRkRGRkZIRmlvRmpvRmFwLUYsNiVRImlGJ0YvRjJGYXAtRjY2L1ElZnJvbUYnRltxRl1xRl9xRjtGPkZARkJGREZGRkhGaW9Gam9GYXBGT0ZhcC1GNjYvUSNieUYnRltxRl1xRl9xRjtGPkZARkJGREZGRkhGaW9Gam9GYXBGT0ZhcC1GNjYvUSN0b0YnRltxRl1xRl9xRjtGPkZARkJGREZGRkhGaW9Gam9GYXAtRiw2JVEuQXJyYXlOdW1FbGVtc0YnRi9GMi1GYm82JC1GIzYlLUYsNiVRKGNvbHVuYXNGJ0YvRjJGX3BGOUY5RmFwLUY2Ni9RI2RvRidGW3FGXXFGX3FGO0Y+RkBGQkZERkZGSEZpb0Zqb0ZWRmFwRmFwRmFwLUYsNiVRJnRlbXAxRidGL0YyRjUtRlxwNiNGaG9GU0ZWRlZGYXBGYXBGYXAtRiw2JVEiTEYnL0YwRj1GOUY1LUZccDYjRlJGUy1GLDYlUSJDRidGYnNGOUY1LUklbXN1YkdGJDYlLUYsNiVGZnJGYnNGOS1GIzYlRmFxRi9GMi8lL3N1YnNjcmlwdHNoaWZ0R1EiMEYnRlNGYXAtRiw2JVElY2VsbEYnRi9GMkY1LUYsNiVRJUpvaW5GJ0YvRjItRmJvNiQtRiM2Jy1GYm82Ji1GIzYsLUYsNiVGZ3NGL0YyLUY2Ni1RIixGJ0Y5RjsvRj9GMUZARkJGREZGRkhGaW8vRk5RLDAuMzMzMzMzM2VtRictRiw2JUZhc0YvRjJGYnUtRlxwNiNGVUZidUZgdUZidUZodUY5RjkvJSVvcGVuR1EiW0YnLyUmY2xvc2VHUSJdRidGYnVGXXNGZm9GOUY5RlNGVkZhcEZhcEZhcC1GLDYlUSdsYWJlbHNGJ0YvRjJGNS1GYm82JC1GIzYlLUYsNiVRJ0ltcG9ydEYnRi9GMi1GYm82JC1GIzYqRmZvLUZccDYjUTZBZGRpdGlvbmFsfmZpbGV+MS54bHNGJ0ZidUZhcC1GXHA2I1EqQWN1cG9pbnRzRidGYnUtRiw2JUZkdEZic0Y5RjlGOUY5RjktRmJvNiYtRiM2JEZPRjlGOUZcdkZfdkZod0ZTRlZGVkZhcEZhcEZhcEZocEZhcC1GLDYlUSJqRidGL0YyRmFwRmRxRmFwLUZQNiRRIjJGJ0Y5RmFwRmdxRmFwRk9GYXBGanFGYXAtRiw2JVEqYWN1cG9pbnRzRidGL0YyLUY2Ni1RIitGJ0Y5RjtGPkZARkJGREZGRkgvRktRLDAuMjIyMjIyMmVtRicvRk5GaXhGT0ZhcEZnckZWRmFwRmFwRmFwRmFwRmFwRmh1RjUtRiw2JVEoY29udmVydEYnRi9GMi1GYm82JC1GIzYmRlx4RmJ1LUYsNiVRJ3N0cmluZ0YnRi9GMkY5RjlGU0ZgdUY1RmhzRlNGYXBGYnRGNUZldEZodEZTRlZGYXBGYXBGYXBGYXBGYXAtRiw2JVEmdGVtcDJGJ0YvRjJGNUZldkZod0Zod0ZTRlZGVkZhcEZhcEZhcEZhcEZhcC1GNjYvUSNpZkYnRltxRl1xRl9xRjtGPkZARkJGREZGRkhGaW9Gam9GYXBGZXktRjY2LVEiPUYnRjlGO0Y+RkBGQkZERkZGSEZKRk0tRlxwNiNRIi1GJ0ZhcC1GNjYvUSV0aGVuRidGW3FGXXFGX3FGO0Y+RkBGQkZERkZGSEZpb0Zqb0ZhcEZqckY1RmpyRlNGYXAtRjY2L1ElZWxzZUYnRltxRl1xRl9xRjtGPkZARkJGREZGRkhGaW9Gam9GYXBGanJGNUZldC1GYm82JC1GIzYlLUZibzYmLUYjNixGW3ktRmJvNiQtRiM2J0ZqckZidUZieUZfcEY5RjlGYnUtRlxwNiNRIyx+RidGYnVGYXBGW3ktRmJvNiQtRiM2J0ZleUZidUZieUZfcEY5RjlGX3BGOUY5Rlx2Rl92Rl9wRjlGOUZTRmFwLUY2Ni9RJGVuZEYnRltxRl1xRl9xRjtGPkZARkJGREZGRkhGaW9Gam9GYXBGaHlGU0ZWRlZGYXBGYXBGYXBGaltsRmFwRmdyRlNGVkZhcEZhcEZhcC1GLDYlUSZ0ZW1wM0YnRi9GMkY1Rlt5LUZibzYkLUYjNictRiw2JVEmU3BsaXRGJ0YvRjItRmJvNiQtRiM2KC1GLDYlUSxEZWxldGVTcGFjZUYnRi9GMi1GYm82JC1GIzYkRmpyRjlGOUZidS1GXHA2I0ZkdUZmb0Y5RjlGYnUtRiw2JVEmQXJyYXlGJ0YvRjJGOUY5RlNGVkZkcEZhcEZhcEZhcEZdXGxGNS1GaXM2JS1GLDYlRl9cbEZic0Y5LUYjNihGX3gtRjY2LVEjLi5GJ0Y5RjtGPkZARkJGREZGRkhGaHhGam9GXXItRmJvNiQtRiM2JUZdXGxGL0YyRjlGL0YyRl90RlNGZHBGYXBGVkZkcEZhcEZhcEZhcC1GLDYlUSJuRidGL0YyRjVGXXItRmJvNiQtRiM2JkZbeS1GYm82JC1GIzYnLUYsNiVRK01ha2VVbmlxdWVGJ0YvRjItRmJvNiQtRiM2JUZbeS1GYm82JC1GIzYmRl1cbEZidS1GLDYlUSVsaXN0RidGL0YyRjlGOUY5RjlGYnVGZF1sRjlGOUZfcEY5RjlGU0ZWRmFwRmFwRmFwRl5vLUZibzYkLUYjNiVGZXQtRmJvNiQtRiM2JC1GYm82Ji1GIzYqRlt5LUZibzYkLUYjNiZGYnZGYnVGYnlGOUY5RmJ1LUZccDYjUSM6fkYnRmJ1Rlt5LUZibzYkLUYjNiZGZF5sRmJ1RmJ5RjlGOUY5RjlGXHZGX3ZGOUY5RjlGOUZTRlZGYXBGYXBGYXAtRiw2JVEnb3V0cHV0RidGL0YyRjUtRmlzNiUtRiw2JVEnVmVjdG9yRidGL0YyLUYjNiUtRiw2JVEkcm93RidGL0YyRi9GMkZfdC1GYm82JC1GIzYlLUZibzYmLUYjNidGYnZGYnVGZF5sRl9wRjlGOUZcdkZfdkZfcEY5RjlGU0ZWRmFwRmFwRmFwRmh1RjVGW3ktRmJvNiQtRiM2JkZhcUZidUZieUY5RjlGU0ZhcEZmd0Y1LUYsNiVGZ3RGYnNGOS1GYm82JC1GIzYnLUZibzYmLUYjNi1GZm8tRlxwNiNRIkFGJy1GNjYuRmR1Ri9GMkY7RmV1RkBGQkZERkZGSEZpb0ZmdUZodUZidUZqdUZidS1GXHA2I1EiQkYnRmpjbEZodUY5RjlGXHZGX3ZGYnVGXXNGZm9GOUY5RlNGVkZhcEZhcEZhcC1GLDYlUSdFeHBvcnRGJ0YvRjItRmJvNiQtRiM2K0ZkYWxGYnUtRlxwNiNRLFJlc3VsdHMueGxzRidGYnUtRlxwNiNRLGRlc2NyaXB0aXZlRidGYnVGYXBGYnRGOUY5LUY2Ni5GVUZfcEY5RjtGPkZARkJGREZGRkhGSkZNLUY2Ni5GY3BGX3BGOUY7Rj5GQEZCRkRGRkZIRmlvRmpvRlZGaltsRmFwRmdyRlNGVkZeby1GYm82JC1GIzYnRmZvLUZccDYjUTRFbmR+b2Z+Y29tcHV0YXRpb24uRidGZm9GX3BGOUY5RlNGX3BGOQ==">LUklbXJvd0c2Iy9JK21vZHVsZW5hbWVHNiJJLFR5cGVzZXR0aW5nR0koX3N5c2xpYkdGJzZgei1JI21pR0YkNiVRK3ByaW50bGV2ZWxGJy8lJ2l0YWxpY0dRJXRydWVGJy8lLG1hdGh2YXJpYW50R1EnaXRhbGljRictSSNtb0dGJDYtUSomY29sb25lcTtGJy9GM1Enbm9ybWFsRicvJSZmZW5jZUdRJmZhbHNlRicvJSpzZXBhcmF0b3JHRj0vJSlzdHJldGNoeUdGPS8lKnN5bW1ldHJpY0dGPS8lKGxhcmdlb3BHRj0vJS5tb3ZhYmxlbGltaXRzR0Y9LyUnYWNjZW50R0Y9LyUnbHNwYWNlR1EsMC4yNzc3Nzc4ZW1GJy8lJ3JzcGFjZUdGTC1JI21uR0YkNiRRIjFGJ0Y5LUY2Ni1RIjpGJ0Y5RjtGPkZARkJGREZGRkhGSkZNLUknbXNwYWNlR0YkNiYvJSdoZWlnaHRHUSYwLjBleEYnLyUmd2lkdGhHUSYwLjBlbUYnLyUmZGVwdGhHRmVuLyUqbGluZWJyZWFrR1EobmV3bGluZUYnLUYsNiVRJnByaW50RidGL0YyLUkobWZlbmNlZEdGJDYkLUYjNictRjY2LVEhRidGOUY7Rj5GQEZCRkRGRkZIL0ZLRmhuL0ZORmhuLUkjbXNHRiQ2I1EwUmVhZGluZ35kYXRhLi4uRidGZm8vJStleGVjdXRhYmxlR0Y9RjlGOUZTLUY2Ni1RIn5GJ0Y5RjtGPkZARkJGREZGRkhGaW9Gam9GVi1GVzYmRllGZm5GaW4vRlxvUSVhdXRvRictRjY2L1EkZm9yRicvJSVib2xkR0YxL0YzUSVib2xkRicvJStmb250d2VpZ2h0R0ZecUY7Rj5GQEZCRkRGRkZIRmlvRmpvRmFwLUYsNiVRImlGJ0YvRjJGYXAtRjY2L1ElZnJvbUYnRltxRl1xRl9xRjtGPkZARkJGREZGRkhGaW9Gam9GYXBGT0ZhcC1GNjYvUSNieUYnRltxRl1xRl9xRjtGPkZARkJGREZGRkhGaW9Gam9GYXBGT0ZhcC1GNjYvUSN0b0YnRltxRl1xRl9xRjtGPkZARkJGREZGRkhGaW9Gam9GYXAtRiw2JVEuQXJyYXlOdW1FbGVtc0YnRi9GMi1GYm82JC1GIzYlLUYsNiVRKGNvbHVuYXNGJ0YvRjJGX3BGOUY5RmFwLUY2Ni9RI2RvRidGW3FGXXFGX3FGO0Y+RkBGQkZERkZGSEZpb0Zqb0ZWRmFwRmFwRmFwLUYsNiVRJnRlbXAxRidGL0YyRjUtRlxwNiNGaG9GU0ZWRlZGYXBGYXBGYXAtRiw2JVEiTEYnL0YwRj1GOUY1LUZccDYjRlJGUy1GLDYlUSJDRidGYnNGOUY1LUklbXN1YkdGJDYlLUYsNiVGZnJGYnNGOS1GIzYlRmFxRi9GMi8lL3N1YnNjcmlwdHNoaWZ0R1EiMEYnRlNGYXAtRiw2JVElY2VsbEYnRi9GMkY1LUYsNiVRJUpvaW5GJ0YvRjItRmJvNiQtRiM2Jy1GYm82Ji1GIzYsLUYsNiVGZ3NGL0YyLUY2Ni1RIixGJ0Y5RjsvRj9GMUZARkJGREZGRkhGaW8vRk5RLDAuMzMzMzMzM2VtRictRiw2JUZhc0YvRjJGYnUtRlxwNiNGVUZidUZgdUZidUZodUY5RjkvJSVvcGVuR1EiW0YnLyUmY2xvc2VHUSJdRidGYnVGXXNGZm9GOUY5RlNGVkZhcEZhcEZhcC1GLDYlUSdsYWJlbHNGJ0YvRjJGNS1GYm82JC1GIzYlLUYsNiVRJ0ltcG9ydEYnRi9GMi1GYm82JC1GIzYqRmZvLUZccDYjUTZBZGRpdGlvbmFsfmZpbGV+MS54bHNGJ0ZidUZhcC1GXHA2I1EqQWN1cG9pbnRzRidGYnUtRiw2JUZkdEZic0Y5RjlGOUY5RjktRmJvNiYtRiM2JEZPRjlGOUZcdkZfdkZod0ZTRlZGVkZhcEZhcEZhcEZocEZhcC1GLDYlUSJqRidGL0YyRmFwRmRxRmFwLUZQNiRRIjJGJ0Y5RmFwRmdxRmFwRk9GYXBGanFGYXAtRiw2JVEqYWN1cG9pbnRzRidGL0YyLUY2Ni1RIitGJ0Y5RjtGPkZARkJGREZGRkgvRktRLDAuMjIyMjIyMmVtRicvRk5GaXhGT0ZhcEZnckZWRmFwRmFwRmFwRmFwRmFwRmh1RjUtRiw2JVEoY29udmVydEYnRi9GMi1GYm82JC1GIzYmRlx4RmJ1LUYsNiVRJ3N0cmluZ0YnRi9GMkY5RjlGU0ZgdUY1RmhzRlNGYXBGYnRGNUZldEZodEZTRlZGYXBGYXBGYXBGYXBGYXAtRiw2JVEmdGVtcDJGJ0YvRjJGNUZldkZod0Zod0ZTRlZGVkZhcEZhcEZhcEZhcEZhcC1GNjYvUSNpZkYnRltxRl1xRl9xRjtGPkZARkJGREZGRkhGaW9Gam9GYXBGZXktRjY2LVEiPUYnRjlGO0Y+RkBGQkZERkZGSEZKRk0tRlxwNiNRIi1GJ0ZhcC1GNjYvUSV0aGVuRidGW3FGXXFGX3FGO0Y+RkBGQkZERkZGSEZpb0Zqb0ZhcEZqckY1RmpyRlNGYXAtRjY2L1ElZWxzZUYnRltxRl1xRl9xRjtGPkZARkJGREZGRkhGaW9Gam9GYXBGanJGNUZldC1GYm82JC1GIzYlLUZibzYmLUYjNixGW3ktRmJvNiQtRiM2J0ZqckZidUZieUZfcEY5RjlGYnUtRlxwNiNRIyx+RidGYnVGYXBGW3ktRmJvNiQtRiM2J0ZleUZidUZieUZfcEY5RjlGX3BGOUY5Rlx2Rl92Rl9wRjlGOUZTRmFwLUY2Ni9RJGVuZEYnRltxRl1xRl9xRjtGPkZARkJGREZGRkhGaW9Gam9GYXBGaHlGU0ZWRlZGYXBGYXBGYXBGaltsRmFwRmdyRlNGVkZhcEZhcEZhcC1GLDYlUSZ0ZW1wM0YnRi9GMkY1Rlt5LUZibzYkLUYjNictRiw2JVEmU3BsaXRGJ0YvRjItRmJvNiQtRiM2KC1GLDYlUSxEZWxldGVTcGFjZUYnRi9GMi1GYm82JC1GIzYkRmpyRjlGOUZidS1GXHA2I0ZkdUZmb0Y5RjlGYnUtRiw2JVEmQXJyYXlGJ0YvRjJGOUY5RlNGVkZkcEZhcEZhcEZhcEZdXGxGNS1GaXM2JS1GLDYlRl9cbEZic0Y5LUYjNihGX3gtRjY2LVEjLi5GJ0Y5RjtGPkZARkJGREZGRkhGaHhGam9GXXItRmJvNiQtRiM2JUZdXGxGL0YyRjlGL0YyRl90RlNGZHBGYXBGVkZkcEZhcEZhcEZhcC1GLDYlUSJuRidGL0YyRjVGXXItRmJvNiQtRiM2JkZbeS1GYm82JC1GIzYnLUYsNiVRK01ha2VVbmlxdWVGJ0YvRjItRmJvNiQtRiM2JUZbeS1GYm82JC1GIzYmRl1cbEZidS1GLDYlUSVsaXN0RidGL0YyRjlGOUY5RjlGYnVGZF1sRjlGOUZfcEY5RjlGU0ZWRmFwRmFwRmFwRl5vLUZibzYkLUYjNiVGZXQtRmJvNiQtRiM2JC1GYm82Ji1GIzYqRlt5LUZibzYkLUYjNiZGYnZGYnVGYnlGOUY5RmJ1LUZccDYjUSM6fkYnRmJ1Rlt5LUZibzYkLUYjNiZGZF5sRmJ1RmJ5RjlGOUY5RjlGXHZGX3ZGOUY5RjlGOUZTRlZGYXBGYXBGYXAtRiw2JVEnb3V0cHV0RidGL0YyRjUtRmlzNiUtRiw2JVEnVmVjdG9yRidGL0YyLUYjNiUtRiw2JVEkcm93RidGL0YyRi9GMkZfdC1GYm82JC1GIzYlLUZibzYmLUYjNidGYnZGYnVGZF5sRl9wRjlGOUZcdkZfdkZfcEY5RjlGU0ZWRmFwRmFwRmFwRmh1RjVGW3ktRmJvNiQtRiM2JkZhcUZidUZieUY5RjlGU0ZhcEZmd0Y1LUYsNiVGZ3RGYnNGOS1GYm82JC1GIzYnLUZibzYmLUYjNi1GZm8tRlxwNiNRIkFGJy1GNjYuRmR1Ri9GMkY7RmV1RkBGQkZERkZGSEZpb0ZmdUZodUZidUZqdUZidS1GXHA2I1EiQkYnRmpjbEZodUY5RjlGXHZGX3ZGYnVGXXNGZm9GOUY5RlNGVkZhcEZhcEZhcC1GLDYlUSdFeHBvcnRGJ0YvRjItRmJvNiQtRiM2K0ZkYWxGYnUtRlxwNiNRLFJlc3VsdHMueGxzRidGYnUtRlxwNiNRLGRlc2NyaXB0aXZlRidGYnVGYXBGYnRGOUY5LUY2Ni5GVUZfcEY5RjtGPkZARkJGREZGRkhGSkZNLUY2Ni5GY3BGX3BGOUY7Rj5GQEZCRkRGRkZIRmlvRmpvRlZGaltsRmFwRmdyRlNGVkZeby1GYm82JC1GIzYnRmZvLUZccDYjUTRFbmR+b2Z+Y29tcHV0YXRpb24uRidGZm9GX3BGOUY5RlNGX3BGOQ==</Equation></Text-field>
</Input>
</Group>
<Group view="code" labelreference="L24117" drawlabel="true">
<Input>
<Text-field prompt="&gt; " style="Maple Input" layout="Normal"><Equation executable="true" style="2D Input" input-equation="" display="LUklbXJvd0c2Iy9JK21vZHVsZW5hbWVHNiJJLFR5cGVzZXR0aW5nR0koX3N5c2xpYkdGJzYlLUkjbW9HRiQ2LVEhRicvJSxtYXRodmFyaWFudEdRJ25vcm1hbEYnLyUmZmVuY2VHUSZmYWxzZUYnLyUqc2VwYXJhdG9yR0Y0LyUpc3RyZXRjaHlHRjQvJSpzeW1tZXRyaWNHRjQvJShsYXJnZW9wR0Y0LyUubW92YWJsZWxpbWl0c0dGNC8lJ2FjY2VudEdGNC8lJ2xzcGFjZUdRJjAuMGVtRicvJSdyc3BhY2VHRkMvJStleGVjdXRhYmxlR0Y0Ri8=">LUklbXJvd0c2Iy9JK21vZHVsZW5hbWVHNiJJLFR5cGVzZXR0aW5nR0koX3N5c2xpYkdGJzYlLUkjbW9HRiQ2LVEhRicvJSxtYXRodmFyaWFudEdRJ25vcm1hbEYnLyUmZmVuY2VHUSZmYWxzZUYnLyUqc2VwYXJhdG9yR0Y0LyUpc3RyZXRjaHlHRjQvJSpzeW1tZXRyaWNHRjQvJShsYXJnZW9wR0Y0LyUubW92YWJsZWxpbWl0c0dGNC8lJ2FjY2VudEdGNC8lJ2xzcGFjZUdRJjAuMGVtRicvJSdyc3BhY2VHRkMvJStleGVjdXRhYmxlR0Y0Ri8=</Equation></Text-field>
</Input>
</Group>
<Group view="code" labelreference="L24049" drawlabel="true">
<Input><Pagebreak></Pagebreak>
</Input>
</Group></Presentation-Block><Presentation-Block>
<Group view="code" labelreference="L24046" drawlabel="true">
<Input>
<Text-field prompt="&gt; " style="Maple Input" foreground="[0,0,255]" layout="Normal"><Font foreground="[0,0,255]" size="14"># PART 1B: DESCRIPTIVE ANALYSIS OF ACUPOINTS DATASET: FREQUENCY AND CO-OCCURRENCE OF UNIQUE AND DUAL TERMS</Font></Text-field>
</Input>
</Group>
<Group view="code" labelreference="L24047" drawlabel="true">
<Input>
<Text-field prompt="&gt; " style="Maple Input" layout="Normal"># Loading packages...</Text-field>
</Input>
</Group></Presentation-Block><Presentation-Block>
<Group view="code" labelreference="L24043" drawlabel="true">
<Input>
<Text-field prompt="&gt; " style="Maple Input" layout="Normal"><Equation executable="true" style="2D Input" input-equation="" display="LUklbXJvd0c2Iy9JK21vZHVsZW5hbWVHNiJJLFR5cGVzZXR0aW5nR0koX3N5c2xpYkdGJzYmLUkjbWlHRiQ2JVEocmVzdGFydEYnLyUnaXRhbGljR1EldHJ1ZUYnLyUsbWF0aHZhcmlhbnRHUSdpdGFsaWNGJy1JI21vR0YkNi1RIjpGJy9GM1Enbm9ybWFsRicvJSZmZW5jZUdRJmZhbHNlRicvJSpzZXBhcmF0b3JHRj0vJSlzdHJldGNoeUdGPS8lKnN5bW1ldHJpY0dGPS8lKGxhcmdlb3BHRj0vJS5tb3ZhYmxlbGltaXRzR0Y9LyUnYWNjZW50R0Y9LyUnbHNwYWNlR1EsMC4yNzc3Nzc4ZW1GJy8lJ3JzcGFjZUdGTC8lK2V4ZWN1dGFibGVHRj1GOQ==">LUklbXJvd0c2Iy9JK21vZHVsZW5hbWVHNiJJLFR5cGVzZXR0aW5nR0koX3N5c2xpYkdGJzYmLUkjbWlHRiQ2JVEocmVzdGFydEYnLyUnaXRhbGljR1EldHJ1ZUYnLyUsbWF0aHZhcmlhbnRHUSdpdGFsaWNGJy1JI21vR0YkNi1RIjpGJy9GM1Enbm9ybWFsRicvJSZmZW5jZUdRJmZhbHNlRicvJSpzZXBhcmF0b3JHRj0vJSlzdHJldGNoeUdGPS8lKnN5bW1ldHJpY0dGPS8lKGxhcmdlb3BHRj0vJS5tb3ZhYmxlbGltaXRzR0Y9LyUnYWNjZW50R0Y9LyUnbHNwYWNlR1EsMC4yNzc3Nzc4ZW1GJy8lJ3JzcGFjZUdGTC8lK2V4ZWN1dGFibGVHRj1GOQ==</Equation></Text-field>
</Input>
</Group>
<Group view="code" labelreference="L24048" drawlabel="true">
<Input>
<Text-field prompt="&gt; " style="Maple Input" layout="Normal"><Equation executable="true" style="2D Input" input-equation="" display="LUklbXJvd0c2Iy9JK21vZHVsZW5hbWVHNiJJLFR5cGVzZXR0aW5nR0koX3N5c2xpYkdGJzY+LUkjbWlHRiQ2JVEld2l0aEYnLyUnaXRhbGljR1EldHJ1ZUYnLyUsbWF0aHZhcmlhbnRHUSdpdGFsaWNGJy1JKG1mZW5jZWRHRiQ2JC1GIzYkLUYsNiVRK0V4Y2VsVG9vbHNGJ0YvRjIvRjNRJ25vcm1hbEYnRj0tSSNtb0dGJDYtUSI6RidGPS8lJmZlbmNlR1EmZmFsc2VGJy8lKnNlcGFyYXRvckdGRS8lKXN0cmV0Y2h5R0ZFLyUqc3ltbWV0cmljR0ZFLyUobGFyZ2VvcEdGRS8lLm1vdmFibGVsaW1pdHNHRkUvJSdhY2NlbnRHRkUvJSdsc3BhY2VHUSwwLjI3Nzc3NzhlbUYnLyUncnNwYWNlR0ZULUknbXNwYWNlR0YkNiYvJSdoZWlnaHRHUSYwLjBleEYnLyUmd2lkdGhHUSYwLjBlbUYnLyUmZGVwdGhHRmZuLyUqbGluZWJyZWFrR1EobmV3bGluZUYnRistRjY2JC1GIzYkLUYsNiVRKkxpc3RUb29sc0YnRi9GMkY9Rj1GP0ZXRistRjY2JC1GIzYkLUYsNiVRLFN0cmluZ1Rvb2xzRidGL0YyRj1GPUY/RldGKy1GNjYkLUYjNiQtRiw2JVErQXJyYXlUb29sc0YnRi9GMkY9Rj1GPy1GQDYtUSFGJ0Y9RkNGRkZIRkpGTEZORlAvRlNGaW4vRlZGaW5GVy1GWDYmRlpGZ25Gam4vRl1vUSVhdXRvRictRiw2JVEqaW50ZXJmYWNlRidGL0YyLUY2NiQtRiM2JkZkcC1GIzYmLUYsNiVRKndhcm5sZXZlbEYnRi9GMi1GQDYtUSI9RidGPUZDRkZGSEZKRkxGTkZQRlJGVS1JI21uR0YkNiRRIjBGJ0Y9Rj1GZHBGPUY9Rj9GVy1GLDYlUSdEaWdpdHNGJ0YvRjItRkA2LVEqJmNvbG9uZXE7RidGPUZDRkZGSEZKRkxGTkZQRlJGVS1GXXI2JFEjMTBGJ0Y9Rj8vJStleGVjdXRhYmxlR0ZFRj0=">LUklbXJvd0c2Iy9JK21vZHVsZW5hbWVHNiJJLFR5cGVzZXR0aW5nR0koX3N5c2xpYkdGJzY+LUkjbWlHRiQ2JVEld2l0aEYnLyUnaXRhbGljR1EldHJ1ZUYnLyUsbWF0aHZhcmlhbnRHUSdpdGFsaWNGJy1JKG1mZW5jZWRHRiQ2JC1GIzYkLUYsNiVRK0V4Y2VsVG9vbHNGJ0YvRjIvRjNRJ25vcm1hbEYnRj0tSSNtb0dGJDYtUSI6RidGPS8lJmZlbmNlR1EmZmFsc2VGJy8lKnNlcGFyYXRvckdGRS8lKXN0cmV0Y2h5R0ZFLyUqc3ltbWV0cmljR0ZFLyUobGFyZ2VvcEdGRS8lLm1vdmFibGVsaW1pdHNHRkUvJSdhY2NlbnRHRkUvJSdsc3BhY2VHUSwwLjI3Nzc3NzhlbUYnLyUncnNwYWNlR0ZULUknbXNwYWNlR0YkNiYvJSdoZWlnaHRHUSYwLjBleEYnLyUmd2lkdGhHUSYwLjBlbUYnLyUmZGVwdGhHRmZuLyUqbGluZWJyZWFrR1EobmV3bGluZUYnRistRjY2JC1GIzYkLUYsNiVRKkxpc3RUb29sc0YnRi9GMkY9Rj1GP0ZXRistRjY2JC1GIzYkLUYsNiVRLFN0cmluZ1Rvb2xzRidGL0YyRj1GPUY/RldGKy1GNjYkLUYjNiQtRiw2JVErQXJyYXlUb29sc0YnRi9GMkY9Rj1GPy1GQDYtUSFGJ0Y9RkNGRkZIRkpGTEZORlAvRlNGaW4vRlZGaW5GVy1GWDYmRlpGZ25Gam4vRl1vUSVhdXRvRictRiw2JVEqaW50ZXJmYWNlRidGL0YyLUY2NiQtRiM2JkZkcC1GIzYmLUYsNiVRKndhcm5sZXZlbEYnRi9GMi1GQDYtUSI9RidGPUZDRkZGSEZKRkxGTkZQRlJGVS1JI21uR0YkNiRRIjBGJ0Y9Rj1GZHBGPUY9Rj9GVy1GLDYlUSdEaWdpdHNGJ0YvRjItRkA2LVEqJmNvbG9uZXE7RidGPUZDRkZGSEZKRkxGTkZQRlJGVS1GXXI2JFEjMTBGJ0Y9Rj8vJStleGVjdXRhYmxlR0ZFRj0=</Equation></Text-field>
</Input>
</Group>
<Group view="code" labelreference="L24045" drawlabel="true">
<Input>
<Text-field prompt="&gt; " style="Maple Input" layout="Normal"><Equation executable="true" style="2D Input" input-equation="" display="LUklbXJvd0c2Iy9JK21vZHVsZW5hbWVHNiJJLFR5cGVzZXR0aW5nR0koX3N5c2xpYkdGJzYoLUkjbWlHRiQ2JVEqYWN1cG9pbnRzRicvJSdpdGFsaWNHUSV0cnVlRicvJSxtYXRodmFyaWFudEdRJ2l0YWxpY0YnLUkjbW9HRiQ2LVEqJmNvbG9uZXE7RicvRjNRJ25vcm1hbEYnLyUmZmVuY2VHUSZmYWxzZUYnLyUqc2VwYXJhdG9yR0Y9LyUpc3RyZXRjaHlHRj0vJSpzeW1tZXRyaWNHRj0vJShsYXJnZW9wR0Y9LyUubW92YWJsZWxpbWl0c0dGPS8lJ2FjY2VudEdGPS8lJ2xzcGFjZUdRLDAuMjc3Nzc3OGVtRicvJSdyc3BhY2VHRkwtSSNtbkdGJDYkUSQzNjFGJ0Y5LUY2Ni1RIjpGJ0Y5RjtGPkZARkJGREZGRkhGSkZNLyUrZXhlY3V0YWJsZUdGPUY5">LUklbXJvd0c2Iy9JK21vZHVsZW5hbWVHNiJJLFR5cGVzZXR0aW5nR0koX3N5c2xpYkdGJzYoLUkjbWlHRiQ2JVEqYWN1cG9pbnRzRicvJSdpdGFsaWNHUSV0cnVlRicvJSxtYXRodmFyaWFudEdRJ2l0YWxpY0YnLUkjbW9HRiQ2LVEqJmNvbG9uZXE7RicvRjNRJ25vcm1hbEYnLyUmZmVuY2VHUSZmYWxzZUYnLyUqc2VwYXJhdG9yR0Y9LyUpc3RyZXRjaHlHRj0vJSpzeW1tZXRyaWNHRj0vJShsYXJnZW9wR0Y9LyUubW92YWJsZWxpbWl0c0dGPS8lJ2FjY2VudEdGPS8lJ2xzcGFjZUdRLDAuMjc3Nzc3OGVtRicvJSdyc3BhY2VHRkwtSSNtbkdGJDYkUSQzNjFGJ0Y5LUY2Ni1RIjpGJ0Y5RjtGPkZARkJGREZGRkhGSkZNLyUrZXhlY3V0YWJsZUdGPUY5</Equation></Text-field>
</Input>
</Group>
<Group view="code" labelreference="L24053" drawlabel="true">
<Input>
<Text-field prompt="&gt; " style="Maple Input" layout="Normal"># Identification of top-five single terms: Traditional actions</Text-field>
</Input>
</Group>
<Group view="code" labelreference="L24044" drawlabel="true">
<Input>
<Text-field prompt="&gt; " style="Maple Input" layout="Normal"><Equation executable="true" style="2D Input" input-equation="" display="LUklbXJvd0c2Iy9JK21vZHVsZW5hbWVHNiJJLFR5cGVzZXR0aW5nR0koX3N5c2xpYkdGJzYvLUkjbWlHRiQ2JVEoY29sdW5hc0YnLyUnaXRhbGljR1EldHJ1ZUYnLyUsbWF0aHZhcmlhbnRHUSdpdGFsaWNGJy1JI21vR0YkNi1RKiZjb2xvbmVxO0YnL0YzUSdub3JtYWxGJy8lJmZlbmNlR1EmZmFsc2VGJy8lKnNlcGFyYXRvckdGPS8lKXN0cmV0Y2h5R0Y9LyUqc3ltbWV0cmljR0Y9LyUobGFyZ2VvcEdGPS8lLm1vdmFibGVsaW1pdHNHRj0vJSdhY2NlbnRHRj0vJSdsc3BhY2VHUSwwLjI3Nzc3NzhlbUYnLyUncnNwYWNlR0ZMLUYsNiVRJkFycmF5RidGL0YyLUkobWZlbmNlZEdGJDYkLUYjNiUtRlM2Ji1GIzYnLUY2Ni1RIUYnRjlGO0Y+RkBGQkZERkZGSC9GS1EmMC4wZW1GJy9GTkZpbi1JI21zR0YkNiNRIlJGJ0Zlbi8lK2V4ZWN1dGFibGVHRj1GOUY5LyUlb3BlbkdRIltGJy8lJmNsb3NlR1EiXUYnRl9vRjlGOS1GNjYtUSI6RidGOUY7Rj5GQEZCRkRGRkZIRkpGTS1JJ21zcGFjZUdGJDYmLyUnaGVpZ2h0R1EmMC4wZXhGJy8lJndpZHRoR0Zpbi8lJmRlcHRoR0ZfcC8lKmxpbmVicmVha0dRKG5ld2xpbmVGJy1GLDYlUSh0ZXJtb3M1RidGL0YyRjVGTy1GUzYkLUYjNictSSNtbkdGJDYkUSIxRidGOS1GNjYtUSMuLkYnRjlGO0Y+RkBGQkZERkZGSC9GS1EsMC4yMjIyMjIyZW1GJ0Zqbi1GX3E2JFEiNUYnRjlGX29GOUY5RmdvRl9vRjk=">LUklbXJvd0c2Iy9JK21vZHVsZW5hbWVHNiJJLFR5cGVzZXR0aW5nR0koX3N5c2xpYkdGJzYvLUkjbWlHRiQ2JVEoY29sdW5hc0YnLyUnaXRhbGljR1EldHJ1ZUYnLyUsbWF0aHZhcmlhbnRHUSdpdGFsaWNGJy1JI21vR0YkNi1RKiZjb2xvbmVxO0YnL0YzUSdub3JtYWxGJy8lJmZlbmNlR1EmZmFsc2VGJy8lKnNlcGFyYXRvckdGPS8lKXN0cmV0Y2h5R0Y9LyUqc3ltbWV0cmljR0Y9LyUobGFyZ2VvcEdGPS8lLm1vdmFibGVsaW1pdHNHRj0vJSdhY2NlbnRHRj0vJSdsc3BhY2VHUSwwLjI3Nzc3NzhlbUYnLyUncnNwYWNlR0ZMLUYsNiVRJkFycmF5RidGL0YyLUkobWZlbmNlZEdGJDYkLUYjNiUtRlM2Ji1GIzYnLUY2Ni1RIUYnRjlGO0Y+RkBGQkZERkZGSC9GS1EmMC4wZW1GJy9GTkZpbi1JI21zR0YkNiNRIlJGJ0Zlbi8lK2V4ZWN1dGFibGVHRj1GOUY5LyUlb3BlbkdRIltGJy8lJmNsb3NlR1EiXUYnRl9vRjlGOS1GNjYtUSI6RidGOUY7Rj5GQEZCRkRGRkZIRkpGTS1JJ21zcGFjZUdGJDYmLyUnaGVpZ2h0R1EmMC4wZXhGJy8lJndpZHRoR0Zpbi8lJmRlcHRoR0ZfcC8lKmxpbmVicmVha0dRKG5ld2xpbmVGJy1GLDYlUSh0ZXJtb3M1RidGL0YyRjVGTy1GUzYkLUYjNictSSNtbkdGJDYkUSIxRidGOS1GNjYtUSMuLkYnRjlGO0Y+RkBGQkZERkZGSC9GS1EsMC4yMjIyMjIyZW1GJ0Zqbi1GX3E2JFEiNUYnRjlGX29GOUY5RmdvRl9vRjk=</Equation></Text-field>
</Input>
</Group></Presentation-Block><Presentation-Block>
<Group view="code" labelreference="L24042" drawlabel="true">
<Input>
<Text-field prompt="&gt; " style="Maple Input" layout="Normal"><Equation executable="true" style="2D Input" input-equation="" display="LUklbXJvd0c2Iy9JK21vZHVsZW5hbWVHNiJJLFR5cGVzZXR0aW5nR0koX3N5c2xpYkdGJzZbXW0tSSNtaUdGJDYlUStwcmludGxldmVsRicvJSdpdGFsaWNHUSV0cnVlRicvJSxtYXRodmFyaWFudEdRJ2l0YWxpY0YnLUkjbW9HRiQ2LVEqJmNvbG9uZXE7RicvRjNRJ25vcm1hbEYnLyUmZmVuY2VHUSZmYWxzZUYnLyUqc2VwYXJhdG9yR0Y9LyUpc3RyZXRjaHlHRj0vJSpzeW1tZXRyaWNHRj0vJShsYXJnZW9wR0Y9LyUubW92YWJsZWxpbWl0c0dGPS8lJ2FjY2VudEdGPS8lJ2xzcGFjZUdRLDAuMjc3Nzc3OGVtRicvJSdyc3BhY2VHRkwtSSNtbkdGJDYkUSIxRidGOS1GNjYtUSI6RidGOUY7Rj5GQEZCRkRGRkZIRkpGTS1JJ21zcGFjZUdGJDYmLyUnaGVpZ2h0R1EmMC4wZXhGJy8lJndpZHRoR1EmMC4wZW1GJy8lJmRlcHRoR0Zlbi8lKmxpbmVicmVha0dRKG5ld2xpbmVGJy1GNjYvUSRmb3JGJy8lJWJvbGRHRjEvRjNRJWJvbGRGJy8lK2ZvbnR3ZWlnaHRHRmRvRjtGPkZARkJGREZGRkgvRktGaG4vRk5GaG4tRjY2LVEifkYnRjlGO0Y+RkBGQkZERkZGSEZnb0Zoby1GLDYlUSJpRidGL0YyRmlvLUY2Ni9RJWZyb21GJ0Zhb0Zjb0Zlb0Y7Rj5GQEZCRkRGRkZIRmdvRmhvRmlvRk9GaW8tRjY2L1EjYnlGJ0Zhb0Zjb0Zlb0Y7Rj5GQEZCRkRGRkZIRmdvRmhvRmlvRk9GaW8tRjY2L1EjdG9GJ0Zhb0Zjb0Zlb0Y7Rj5GQEZCRkRGRkZIRmdvRmhvRmlvLUYsNiVRLkFycmF5TnVtRWxlbXNGJ0YvRjItSShtZmVuY2VkR0YkNiQtRiM2JC1GLDYlUShjb2x1bmFzRidGL0YyRjlGOUZpby1GNjYvUSNkb0YnRmFvRmNvRmVvRjtGPkZARkJGREZGRkhGZ29GaG9GVkZpb0Zpb0Zpby1GLDYlUSZwcmludEYnRi9GMi1GXHE2JC1GIzYmLUY2Ni1RIUYnRjlGO0Y+RkBGQkZERkZGSEZnb0Zoby1JI21zR0YkNiNRVlJlYWRpbmd+ZGF0YX5hbmR+Z2VuZXJhdGluZ35hfmxpc3R+b2Z+dW5pcXVlfnRlcm1zLi4uRidGXXJGOUY5RlNGVkZpb0Zpb0Zpby1GLDYlUSZ0ZW1wMUYnRi9GMkY1LUZhcjYjRl9yRlNGXXJGVkZpb0Zpb0Zpb0Zeb0Zpby1GLDYlUSJqRidGL0YyRmlvRl9wRmlvLUZQNiRRIjJGJ0Y5RmlvRmJwRmlvRk9GaW9GZXBGaW8tRiw2JVEqYWN1cG9pbnRzRidGL0YyLUY2Ni1RIitGJ0Y5RjtGPkZARkJGREZGRkgvRktRLDAuMjIyMjIyMmVtRicvRk5GZnNGT0Zpb0ZjcUZWRmlvRmlvRmlvRmlvRmlvLUYsNiVRIkxGJ0YvRjJGNS1GLDYlUShjb252ZXJ0RidGL0YyLUZccTYkLUYjNiZGaXItRjY2LVEiLEYnRjlGOy9GP0YxRkBGQkZERkZGSEZnby9GTlEsMC4zMzMzMzMzZW1GJy1GLDYlUSdzdHJpbmdGJ0YvRjJGOUY5RlMtRiw2JVEiQ0YnRi9GMkY1LUklbXN1YkdGJDYlLUYsNiVGYnEvRjBGPUY5LUYjNiRGXHBGOS8lL3N1YnNjcmlwdHNoaWZ0R1EiMEYnRlNGaW8tRiw2JVElY2VsbEYnRi9GMkY1LUYsNiVRJUpvaW5GJ0YvRjItRlxxNiQtRiM2Jy1GXHE2Ji1GIzYsRlt1RmJ0RmhzRmJ0LUZhcjYjRlVGYnRGW3VGYnRGaHNGOUY5LyUlb3BlbkdRIltGJy8lJmNsb3NlR1EiXUYnRmJ0RmdyRl1yRjlGOUZTRlZGaW9GaW9GaW9GaW9GaW8tRiw2JVEmdGVtcDJGJ0YvRjJGNS1GXHE2JC1GIzYlLUYsNiVRJ0ltcG9ydEYnRi9GMi1GXHE2JC1GIzYqRl1yLUZhcjYjUTZBZGRpdGlvbmFsfmZpbGV+MS54bHNGJ0ZidEZpby1GYXI2I1EqQWN1cG9pbnRzRidGYnQtRiw2JUZbdkZjdUY5RjlGOUY5RjktRlxxNiYtRiM2JEZPRjlGOUZpdkZcd0ZleEZTRlZGVkZpb0Zpb0Zpb0Zpb0Zpby1GNjYvUSNpZkYnRmFvRmNvRmVvRjtGPkZARkJGREZGRkhGZ29GaG9GaW9GX3ctRjY2LVEiPUYnRjlGO0Y+RkBGQkZERkZGSEZKRk0tRmFyNiNRIi1GJ0Zpby1GNjYvUSV0aGVuRidGYW9GY29GZW9GO0Y+RkBGQkZERkZGSEZnb0Zob0Zpb0ZkckY1RmRyRlNGaW8tRjY2L1ElZWxzZUYnRmFvRmNvRmVvRjtGPkZARkJGREZGRkhGZ29GaG9GaW9GZHJGNUZcdi1GXHE2JC1GIzYkLUZccTYmLUYjNitGW3QtRlxxNiQtRiM2JkZkckZidEZodEY5RjlGYnQtRmFyNiNRIyx+RidGYnRGaW9GW3QtRlxxNiQtRiM2JkZfd0ZidEZodEY5RjlGOUY5Rml2Rlx3RjlGOUZTRmlvLUY2Ni9RJGVuZEYnRmFvRmNvRmVvRjtGPkZARkJGREZGRkhGZ29GaG9GaW9GaXhGU0ZWRlZGaW9GaW9GaW9GW1tsRmlvRmNxRlNGVkZWRmlvRmlvRmlvLUYsNiVRJnRlbXAzRidGL0YyRjUtRiw2JVErTWFrZVVuaXF1ZUYnRi9GMi1GXHE2JC1GIzYlRlt0LUZccTYkLUYjNidGW3QtRlxxNiQtRiM2Jy1GLDYlUSZTcGxpdEYnRi9GMi1GXHE2JC1GIzYoLUYsNiVRLERlbGV0ZVNwYWNlRidGL0YyLUZccTYkLUYjNiRGZHJGOUY5RmJ0LUZhcjYjRmR0Rl1yRjlGOUZidC1GLDYlUSZBcnJheUYnRi9GMkY5RjlGYnQtRiw2JVElbGlzdEYnRi9GMkY5RjlGOUY5RlNGVkZpb0Zpb0Zpby1GLDYlUSZ0ZW1wNEYnRi9GMkY1Rlt0RlxcbEZTRlYtRlc2JkZZRmZuRmluL0Zcb1ElYXV0b0YnRlZGaV1sRmlvRmlvRmlvRmZxLUZccTYkLUYjNiZGXHYtRlxxNiQtRiM2JS1GXHE2Ji1GIzYsRl1yLUZhcjYjUUdDb21wbGV0ZWQuLi5+U3RhcnRpbmd+ZGF0YX5hbmFseXNpc35vZkYnRmJ0Rlt0LUZccTYkLUYjNipGaHAtRlxxNiQtRiM2JkZbdC1GXHE2JC1GIzYmRl5bbEZidEZgXWxGOUY5LyUrZXhlY3V0YWJsZUdGPUY5RjktRjY2LVEoJm1pbnVzO0YnRjlGO0Y+RkBGQkZERkZGSEZlc0Znc0ZPRmJ0Rmh0RmhfbEY5RjlGYnQtRmFyNiNRMHVuaXF1ZX50ZXJtcy4uLkYnRl1yRmhfbEY5RjlGaXZGXHdGaF9sRjlGOUZoX2xGOUY5RlNGVkZpXWxGaW9GaW9GaW9GXm9GaW8tRiw2JVEia0YnRi9GMkZpb0ZfcEZpb0ZPRmlvRmJwRmlvRk9GaW9GZXBGaW9GaHAtRlxxNiQtRiM2JkZbdC1GXHE2JC1GIzYnRl5bbEZidEZgXWxGaF9sRjlGOUZoX2xGOUY5RmlvRmNxRlZGVkZpb0Zpb0Zpb0Zpb0Zpb0Zpb0Zpby1GLDYlUSJuRidGL0YyRjUtRlA2JEZodUY5RlNGVkZpb0Zpb0Zpb0Zpb0Zpb0Zpb0Zpb0Zeb0Zpby1GLDYlUSJxRidGL0YyRmlvRl9wRmlvRk9GaW9GYnBGaW9GT0Zpb0ZlcEZpb0ZocC1GXHE2JC1GIzYlRlt0LUZccTYkLUYjNiZGZl1sRmJ0RmBdbEY5RjlGOUY5RmlvRmNxRlZGaW9GaW9GaW9GaW9GaW9GaW9GaW9GaW9GaW9GaW9GaXhGaW8tRl91NiVGXltsLUYjNiVGYGBsRi9GMkZmdUZceS1GX3U2JUZmXWwtRiM2JUZgYWxGL0YyRmZ1RmlvRmJ5RmlvRlthbEY1RlthbEZic0ZPRmlvRmV5RmlvRlthbEY1RlthbEZpb0ZbW2xGaW9GaXhGU0ZWRmlvRmlvRmlvRmlvRmlvRmlvRmlvRltbbEZpb0ZjcUZTRlZGaW9GaW9GaW9GaW9GaW9GaW9GaW8tRiw2JVEnb3V0cHV0RidGL0YyRjUtRl91NiUtRiw2JVEnVmVjdG9yRidGL0YyLUYjNiUtRiw2JVEkcm93RidGL0YyRi9GMkZmdS1GXHE2JC1GIzYlLUZccTYmLUYjNidGW2JsRmJ0RlthbEZoX2xGOUY5Rml2Rlx3RmhfbEY5RjlGU0ZWRmlvRmlvRmlvRmlvRmlvRmlvRmlvRmhzRjVGW3QtRlxxNiQtRiM2JkZgYGxGYnRGaHRGOUY5RlNGaW9GY3hGNS1GLDYlRl52RmN1RjktRlxxNiQtRiM2Jy1GXHE2Ji1GIzYtRl1yLUZhcjYjUSJBRictRjY2LkZkdEYvRjJGO0ZldEZARkJGREZGRkhGZ29GZnRGaHNGYnRGZ3ZGYnQtRmFyNiNRIkJGJ0ZpZGxGaHNGOUY5Rml2Rlx3RmJ0RmdyRl1yRjlGOUZTRlZGaW9GaW9GaW9GaW9GaW9GaW9GaW8tRiw2JVEnRXhwb3J0RidGL0YyLUZccTYkLUYjNitGY2JsRmJ0LUZhcjYjUSxSZXN1bHRzLnhsc0YnRmJ0LUZhcjYjUSZsaXN0MUYnRmJ0Rml1RmhfbEY5RjlGU0ZWRmlvRmlvRmlvRmlvRltbbEZpb0ZjcUZTRlZGVkZpb0ZWRmldbEZpb0Zpb0Zpb0Zpb0ZmcS1GXHE2JS1GIzYmRl1yLUZhcjYjUVhDb21wbGV0ZWQuLi5+U3RhcnRpbmd+ZGF0YX5yYW5raW5nfm9mfnRvcC1maXZlfnRlcm1zLi4uRidGXXJGOUZoX2xGOUZTRmlvRlZGaV1sRmlvRmlvRmlvRmlvRml1RjVGXHYtRlxxNiQtRiM2Jy1GXHE2Ji1GIzYoRl1yLUZhcjYjUSVCMTpCRidGYnQtRiM2JkZdci1GLDYlRl10RmN1RjktRlxxNiQtRiM2KEZdci1GIzYlRmhwLUZccTYkLUYjNiVGW3RGZF9sRjlGOUY5Rl1yRmJ0LUYsNiVGanRGY3VGOUY5RjlGOUZdckY5RjlGaXZGXHdGYnRGZ3JGXXJGOUY5RlNGVkZWRmlvRmlvRmlvRmlvLUYsNiVRJ2RhZG9zMUYnRmN1RjlGNS1GLDYlRmh3RmN1RjktRlxxNiQtRiM2KkZdckZlZWxGYnRGaGVsRmJ0RmN4RmhfbEY5RjlGU0ZWRmlvRmlvRmlvRmlvLUYsNiVRJ2RhZG9zMkYnRi9GMkY1LUYsNiVRK1N0YXRpc3RpY3NGJ0YvRjItRlxxNiYtRiM2JS1GLDYlUSVTb3J0RidGL0YyRmhfbEY5RjlGaXZGXHctRlxxNiQtRiM2Ki1GLDYlUShSZXNoYXBlRidGL0YyLUZccTYkLUYjNigtRiw2JUZfaGxGL0YyRmJ0RmhwRmdnbEZoX2xGOUY5RmJ0LUYsNiVRJm9yZGVyRidGL0YyRlx5LUYsNiVRK2Rlc2NlbmRpbmdGJ0YvRjJGaF9sRjlGOUZTRlZGaW9GaW9GaW9GaW9GaXVGNUZcdi1GXHE2JC1GIzYnLUZccTYmLUYjNihGXXItRmFyNiNRJUExOkFGJ0ZidEZdZ2xGXXJGOUY5Rml2Rlx3RmJ0RmdyRl1yRjlGOUZTRlZGaW9GaW9GaW9GaW8tRiw2JVEnZGFkb3MzRidGY3VGOUY1RmdpbC1GXHE2JC1GIzYpRl1yLUYjNiVGYGhsLUZccTYkLUYjNilGXXJGZWVsRmJ0RmhlbEZidEZjeEY5RjlGOUZdckZidEZocEZnZ2xGOUY5RlNGVkZpb0Zpb0Zpb0Zpby1GLDYlUSdkYWRvczVGJ0YvRjJGNS1GX3U2JUZmaGwtRiM2JkZPLUY2Ni1RIy4uRidGOUY7Rj5GQEZCRkRGRkZIRmVzRmhvLUZQNiRRIjVGJ0Y5RjlGZnVGU0ZWRmlvRmlvRmlvRmlvLUYsNiVRJ2RhZG9zNkYnRi9GMkY1LUkmbWZyYWNHRiQ2KEZeXG0tRiM2JUZfc0YvRjIvJS5saW5ldGhpY2tuZXNzR0ZSLyUrZGVub21hbGlnbkdRJ2NlbnRlckYnLyUpbnVtYWxpZ25HRmddbS8lKWJldmVsbGVkR0Y9LUY2Ni1RJyZzZG90O0YnRjlGO0Y+RkBGQkZERkZGSEZnb0Zoby1GUDYkUSQxMDBGJ0Y5RlNGVkZpb0Zpb0Zpb0Zpby1GLDYlUSdkYWRvczdGJ0YvRjJGNUZbdC1GXHE2JC1GIzYoRmdpbC1GXHE2JC1GIzYnRl5qbEZidEZocEZnZ2xGOUY5RmJ0RmNdbEZoX2xGOUY5RlNGVkZpXWxGaW9GaW9GaW9GXm9GaW9GYGFsRmlvRl9wRmlvRk9GaW9GYnBGaW9GT0Zpb0ZlcEZpb0ZoXG1GaW9GY3FGVkZpb0Zpb0Zpb0Zpb0Zpb0Zpb0Zpby1GLDYlUSdpbmRpY2VGJ0YvRjJGNS1GXHE2JC1GIzYlLUYsNiVRM0ZpbmRNYXhpbWFsRWxlbWVudEYnRi9GMi1GXHE2JC1GIzYnRmJebUZidEZpby1GLDYlUSlwb3NpdGlvbkYnRi9GMkY5RjlGOUY5LUZccTYmLUYjNiRGXHNGOUY5Rml2Rlx3RlNGVkZpb0Zpb0Zpb0Zpb0Zpb0Zpb0Zpby1GX3U2JS1GLDYlUSh0ZXJtb3M1RidGL0YyRmFibEZmdUY1LUZfdTYlLUYsNiVGY1ttRi9GMi1GIzYlRl1fbUYvRjJGZnVGU0ZWRmlvRmlvRmlvRmlvRmlvRmlvRmlvRmJebUY1Rlt0LUZccTYkLUYjNidGYl5tRmJ0RmBdbEZoX2xGOUY5RlNGVkZpb0Zpb0Zpb0Zpb0Zpb0Zpb0Zpby1GX3U2JUZiXm1GW2FtRmZ1RjUtRjY2LVEqJnVtaW51czA7RidGOUY7Rj5GQEZCRkRGRkZIRmVzRmdzRk9GU0ZWRmlvRmlvRmlvRmlvRmlvRmlvRmlvRmJebUY1Rlt0LUZccTYkLUYjNidGYl5tRmJ0RmNdbEZoX2xGOUY5RlNGVkZpb0Zpb0Zpb0Zpb0ZbW2xGaW9GY3FGU0ZWRltbbEZpb0ZjcUZTRlZGXlxtLUY2Ni1RIjtGJ0Y5RjtGZXRGQEZCRkRGRkZIRmdvRk1GaW9GW11tRmphbUZkYG1GamFtRlZGaV1sRmZxLUZccTYkLUYjNiVGXHYtRlxxNiQtRiM2JC1GXHE2Ji1GIzYrRl1yLUZhcjYjUTZDb21wbGV0ZWQuLi5+VG90YWx+b2ZGJ0ZidEZbdC1GXHE2JC1GIzYoRmBgbEZqX2xGXHNGYnRGaHRGOUY5RmJ0LUZhcjYjUTV1bmlxdWV+dGVybXN+cmFua2VkLkYnRl1yRjlGOUZpdkZcd0Y5RjlGOUY5RlNGVkZWRmldbEZmcS1GXHE2JS1GIzYmRl1yLUZhcjYjUTRFbmR+b2Z+Y29tcHV0YXRpb24uRidGXXJGOUZoX2xGOUZTRmhfbEY5">LUklbXJvd0c2Iy9JK21vZHVsZW5hbWVHNiJJLFR5cGVzZXR0aW5nR0koX3N5c2xpYkdGJzZbXW0tSSNtaUdGJDYlUStwcmludGxldmVsRicvJSdpdGFsaWNHUSV0cnVlRicvJSxtYXRodmFyaWFudEdRJ2l0YWxpY0YnLUkjbW9HRiQ2LVEqJmNvbG9uZXE7RicvRjNRJ25vcm1hbEYnLyUmZmVuY2VHUSZmYWxzZUYnLyUqc2VwYXJhdG9yR0Y9LyUpc3RyZXRjaHlHRj0vJSpzeW1tZXRyaWNHRj0vJShsYXJnZW9wR0Y9LyUubW92YWJsZWxpbWl0c0dGPS8lJ2FjY2VudEdGPS8lJ2xzcGFjZUdRLDAuMjc3Nzc3OGVtRicvJSdyc3BhY2VHRkwtSSNtbkdGJDYkUSIxRidGOS1GNjYtUSI6RidGOUY7Rj5GQEZCRkRGRkZIRkpGTS1JJ21zcGFjZUdGJDYmLyUnaGVpZ2h0R1EmMC4wZXhGJy8lJndpZHRoR1EmMC4wZW1GJy8lJmRlcHRoR0Zlbi8lKmxpbmVicmVha0dRKG5ld2xpbmVGJy1GNjYvUSRmb3JGJy8lJWJvbGRHRjEvRjNRJWJvbGRGJy8lK2ZvbnR3ZWlnaHRHRmRvRjtGPkZARkJGREZGRkgvRktGaG4vRk5GaG4tRjY2LVEifkYnRjlGO0Y+RkBGQkZERkZGSEZnb0Zoby1GLDYlUSJpRidGL0YyRmlvLUY2Ni9RJWZyb21GJ0Zhb0Zjb0Zlb0Y7Rj5GQEZCRkRGRkZIRmdvRmhvRmlvRk9GaW8tRjY2L1EjYnlGJ0Zhb0Zjb0Zlb0Y7Rj5GQEZCRkRGRkZIRmdvRmhvRmlvRk9GaW8tRjY2L1EjdG9GJ0Zhb0Zjb0Zlb0Y7Rj5GQEZCRkRGRkZIRmdvRmhvRmlvLUYsNiVRLkFycmF5TnVtRWxlbXNGJ0YvRjItSShtZmVuY2VkR0YkNiQtRiM2JC1GLDYlUShjb2x1bmFzRidGL0YyRjlGOUZpby1GNjYvUSNkb0YnRmFvRmNvRmVvRjtGPkZARkJGREZGRkhGZ29GaG9GVkZpb0Zpb0Zpby1GLDYlUSZwcmludEYnRi9GMi1GXHE2JC1GIzYmLUY2Ni1RIUYnRjlGO0Y+RkBGQkZERkZGSEZnb0Zoby1JI21zR0YkNiNRVlJlYWRpbmd+ZGF0YX5hbmR+Z2VuZXJhdGluZ35hfmxpc3R+b2Z+dW5pcXVlfnRlcm1zLi4uRidGXXJGOUY5RlNGVkZpb0Zpb0Zpby1GLDYlUSZ0ZW1wMUYnRi9GMkY1LUZhcjYjRl9yRlNGXXJGVkZpb0Zpb0Zpb0Zeb0Zpby1GLDYlUSJqRidGL0YyRmlvRl9wRmlvLUZQNiRRIjJGJ0Y5RmlvRmJwRmlvRk9GaW9GZXBGaW8tRiw2JVEqYWN1cG9pbnRzRidGL0YyLUY2Ni1RIitGJ0Y5RjtGPkZARkJGREZGRkgvRktRLDAuMjIyMjIyMmVtRicvRk5GZnNGT0Zpb0ZjcUZWRmlvRmlvRmlvRmlvRmlvLUYsNiVRIkxGJ0YvRjJGNS1GLDYlUShjb252ZXJ0RidGL0YyLUZccTYkLUYjNiZGaXItRjY2LVEiLEYnRjlGOy9GP0YxRkBGQkZERkZGSEZnby9GTlEsMC4zMzMzMzMzZW1GJy1GLDYlUSdzdHJpbmdGJ0YvRjJGOUY5RlMtRiw2JVEiQ0YnRi9GMkY1LUklbXN1YkdGJDYlLUYsNiVGYnEvRjBGPUY5LUYjNiRGXHBGOS8lL3N1YnNjcmlwdHNoaWZ0R1EiMEYnRlNGaW8tRiw2JVElY2VsbEYnRi9GMkY1LUYsNiVRJUpvaW5GJ0YvRjItRlxxNiQtRiM2Jy1GXHE2Ji1GIzYsRlt1RmJ0RmhzRmJ0LUZhcjYjRlVGYnRGW3VGYnRGaHNGOUY5LyUlb3BlbkdRIltGJy8lJmNsb3NlR1EiXUYnRmJ0RmdyRl1yRjlGOUZTRlZGaW9GaW9GaW9GaW9GaW8tRiw2JVEmdGVtcDJGJ0YvRjJGNS1GXHE2JC1GIzYlLUYsNiVRJ0ltcG9ydEYnRi9GMi1GXHE2JC1GIzYqRl1yLUZhcjYjUTZBZGRpdGlvbmFsfmZpbGV+MS54bHNGJ0ZidEZpby1GYXI2I1EqQWN1cG9pbnRzRidGYnQtRiw2JUZbdkZjdUY5RjlGOUY5RjktRlxxNiYtRiM2JEZPRjlGOUZpdkZcd0ZleEZTRlZGVkZpb0Zpb0Zpb0Zpb0Zpby1GNjYvUSNpZkYnRmFvRmNvRmVvRjtGPkZARkJGREZGRkhGZ29GaG9GaW9GX3ctRjY2LVEiPUYnRjlGO0Y+RkBGQkZERkZGSEZKRk0tRmFyNiNRIi1GJ0Zpby1GNjYvUSV0aGVuRidGYW9GY29GZW9GO0Y+RkBGQkZERkZGSEZnb0Zob0Zpb0ZkckY1RmRyRlNGaW8tRjY2L1ElZWxzZUYnRmFvRmNvRmVvRjtGPkZARkJGREZGRkhGZ29GaG9GaW9GZHJGNUZcdi1GXHE2JC1GIzYkLUZccTYmLUYjNitGW3QtRlxxNiQtRiM2JkZkckZidEZodEY5RjlGYnQtRmFyNiNRIyx+RidGYnRGaW9GW3QtRlxxNiQtRiM2JkZfd0ZidEZodEY5RjlGOUY5Rml2Rlx3RjlGOUZTRmlvLUY2Ni9RJGVuZEYnRmFvRmNvRmVvRjtGPkZARkJGREZGRkhGZ29GaG9GaW9GaXhGU0ZWRlZGaW9GaW9GaW9GW1tsRmlvRmNxRlNGVkZWRmlvRmlvRmlvLUYsNiVRJnRlbXAzRidGL0YyRjUtRiw2JVErTWFrZVVuaXF1ZUYnRi9GMi1GXHE2JC1GIzYlRlt0LUZccTYkLUYjNidGW3QtRlxxNiQtRiM2Jy1GLDYlUSZTcGxpdEYnRi9GMi1GXHE2JC1GIzYoLUYsNiVRLERlbGV0ZVNwYWNlRidGL0YyLUZccTYkLUYjNiRGZHJGOUY5RmJ0LUZhcjYjRmR0Rl1yRjlGOUZidC1GLDYlUSZBcnJheUYnRi9GMkY5RjlGYnQtRiw2JVElbGlzdEYnRi9GMkY5RjlGOUY5RlNGVkZpb0Zpb0Zpby1GLDYlUSZ0ZW1wNEYnRi9GMkY1Rlt0RlxcbEZTRlYtRlc2JkZZRmZuRmluL0Zcb1ElYXV0b0YnRlZGaV1sRmlvRmlvRmlvRmZxLUZccTYkLUYjNiZGXHYtRlxxNiQtRiM2JS1GXHE2Ji1GIzYsRl1yLUZhcjYjUUdDb21wbGV0ZWQuLi5+U3RhcnRpbmd+ZGF0YX5hbmFseXNpc35vZkYnRmJ0Rlt0LUZccTYkLUYjNipGaHAtRlxxNiQtRiM2JkZbdC1GXHE2JC1GIzYmRl5bbEZidEZgXWxGOUY5LyUrZXhlY3V0YWJsZUdGPUY5RjktRjY2LVEoJm1pbnVzO0YnRjlGO0Y+RkBGQkZERkZGSEZlc0Znc0ZPRmJ0Rmh0RmhfbEY5RjlGYnQtRmFyNiNRMHVuaXF1ZX50ZXJtcy4uLkYnRl1yRmhfbEY5RjlGaXZGXHdGaF9sRjlGOUZoX2xGOUY5RlNGVkZpXWxGaW9GaW9GaW9GXm9GaW8tRiw2JVEia0YnRi9GMkZpb0ZfcEZpb0ZPRmlvRmJwRmlvRk9GaW9GZXBGaW9GaHAtRlxxNiQtRiM2JkZbdC1GXHE2JC1GIzYnRl5bbEZidEZgXWxGaF9sRjlGOUZoX2xGOUY5RmlvRmNxRlZGVkZpb0Zpb0Zpb0Zpb0Zpb0Zpb0Zpby1GLDYlUSJuRidGL0YyRjUtRlA2JEZodUY5RlNGVkZpb0Zpb0Zpb0Zpb0Zpb0Zpb0Zpb0Zeb0Zpby1GLDYlUSJxRidGL0YyRmlvRl9wRmlvRk9GaW9GYnBGaW9GT0Zpb0ZlcEZpb0ZocC1GXHE2JC1GIzYlRlt0LUZccTYkLUYjNiZGZl1sRmJ0RmBdbEY5RjlGOUY5RmlvRmNxRlZGaW9GaW9GaW9GaW9GaW9GaW9GaW9GaW9GaW9GaW9GaXhGaW8tRl91NiVGXltsLUYjNiVGYGBsRi9GMkZmdUZceS1GX3U2JUZmXWwtRiM2JUZgYWxGL0YyRmZ1RmlvRmJ5RmlvRlthbEY1RlthbEZic0ZPRmlvRmV5RmlvRlthbEY1RlthbEZpb0ZbW2xGaW9GaXhGU0ZWRmlvRmlvRmlvRmlvRmlvRmlvRmlvRltbbEZpb0ZjcUZTRlZGaW9GaW9GaW9GaW9GaW9GaW9GaW8tRiw2JVEnb3V0cHV0RidGL0YyRjUtRl91NiUtRiw2JVEnVmVjdG9yRidGL0YyLUYjNiUtRiw2JVEkcm93RidGL0YyRi9GMkZmdS1GXHE2JC1GIzYlLUZccTYmLUYjNidGW2JsRmJ0RlthbEZoX2xGOUY5Rml2Rlx3RmhfbEY5RjlGU0ZWRmlvRmlvRmlvRmlvRmlvRmlvRmlvRmhzRjVGW3QtRlxxNiQtRiM2JkZgYGxGYnRGaHRGOUY5RlNGaW9GY3hGNS1GLDYlRl52RmN1RjktRlxxNiQtRiM2Jy1GXHE2Ji1GIzYtRl1yLUZhcjYjUSJBRictRjY2LkZkdEYvRjJGO0ZldEZARkJGREZGRkhGZ29GZnRGaHNGYnRGZ3ZGYnQtRmFyNiNRIkJGJ0ZpZGxGaHNGOUY5Rml2Rlx3RmJ0RmdyRl1yRjlGOUZTRlZGaW9GaW9GaW9GaW9GaW9GaW9GaW8tRiw2JVEnRXhwb3J0RidGL0YyLUZccTYkLUYjNitGY2JsRmJ0LUZhcjYjUSxSZXN1bHRzLnhsc0YnRmJ0LUZhcjYjUSZsaXN0MUYnRmJ0Rml1RmhfbEY5RjlGU0ZWRmlvRmlvRmlvRmlvRltbbEZpb0ZjcUZTRlZGVkZpb0ZWRmldbEZpb0Zpb0Zpb0Zpb0ZmcS1GXHE2JS1GIzYmRl1yLUZhcjYjUVhDb21wbGV0ZWQuLi5+U3RhcnRpbmd+ZGF0YX5yYW5raW5nfm9mfnRvcC1maXZlfnRlcm1zLi4uRidGXXJGOUZoX2xGOUZTRmlvRlZGaV1sRmlvRmlvRmlvRmlvRml1RjVGXHYtRlxxNiQtRiM2Jy1GXHE2Ji1GIzYoRl1yLUZhcjYjUSVCMTpCRidGYnQtRiM2JkZdci1GLDYlRl10RmN1RjktRlxxNiQtRiM2KEZdci1GIzYlRmhwLUZccTYkLUYjNiVGW3RGZF9sRjlGOUY5Rl1yRmJ0LUYsNiVGanRGY3VGOUY5RjlGOUZdckY5RjlGaXZGXHdGYnRGZ3JGXXJGOUY5RlNGVkZWRmlvRmlvRmlvRmlvLUYsNiVRJ2RhZG9zMUYnRmN1RjlGNS1GLDYlRmh3RmN1RjktRlxxNiQtRiM2KkZdckZlZWxGYnRGaGVsRmJ0RmN4RmhfbEY5RjlGU0ZWRmlvRmlvRmlvRmlvLUYsNiVRJ2RhZG9zMkYnRi9GMkY1LUYsNiVRK1N0YXRpc3RpY3NGJ0YvRjItRlxxNiYtRiM2JS1GLDYlUSVTb3J0RidGL0YyRmhfbEY5RjlGaXZGXHctRlxxNiQtRiM2Ki1GLDYlUShSZXNoYXBlRidGL0YyLUZccTYkLUYjNigtRiw2JUZfaGxGL0YyRmJ0RmhwRmdnbEZoX2xGOUY5RmJ0LUYsNiVRJm9yZGVyRidGL0YyRlx5LUYsNiVRK2Rlc2NlbmRpbmdGJ0YvRjJGaF9sRjlGOUZTRlZGaW9GaW9GaW9GaW9GaXVGNUZcdi1GXHE2JC1GIzYnLUZccTYmLUYjNihGXXItRmFyNiNRJUExOkFGJ0ZidEZdZ2xGXXJGOUY5Rml2Rlx3RmJ0RmdyRl1yRjlGOUZTRlZGaW9GaW9GaW9GaW8tRiw2JVEnZGFkb3MzRidGY3VGOUY1RmdpbC1GXHE2JC1GIzYpRl1yLUYjNiVGYGhsLUZccTYkLUYjNilGXXJGZWVsRmJ0RmhlbEZidEZjeEY5RjlGOUZdckZidEZocEZnZ2xGOUY5RlNGVkZpb0Zpb0Zpb0Zpby1GLDYlUSdkYWRvczVGJ0YvRjJGNS1GX3U2JUZmaGwtRiM2JkZPLUY2Ni1RIy4uRidGOUY7Rj5GQEZCRkRGRkZIRmVzRmhvLUZQNiRRIjVGJ0Y5RjlGZnVGU0ZWRmlvRmlvRmlvRmlvLUYsNiVRJ2RhZG9zNkYnRi9GMkY1LUkmbWZyYWNHRiQ2KEZeXG0tRiM2JUZfc0YvRjIvJS5saW5ldGhpY2tuZXNzR0ZSLyUrZGVub21hbGlnbkdRJ2NlbnRlckYnLyUpbnVtYWxpZ25HRmddbS8lKWJldmVsbGVkR0Y9LUY2Ni1RJyZzZG90O0YnRjlGO0Y+RkBGQkZERkZGSEZnb0Zoby1GUDYkUSQxMDBGJ0Y5RlNGVkZpb0Zpb0Zpb0Zpby1GLDYlUSdkYWRvczdGJ0YvRjJGNUZbdC1GXHE2JC1GIzYoRmdpbC1GXHE2JC1GIzYnRl5qbEZidEZocEZnZ2xGOUY5RmJ0RmNdbEZoX2xGOUY5RlNGVkZpXWxGaW9GaW9GaW9GXm9GaW9GYGFsRmlvRl9wRmlvRk9GaW9GYnBGaW9GT0Zpb0ZlcEZpb0ZoXG1GaW9GY3FGVkZpb0Zpb0Zpb0Zpb0Zpb0Zpb0Zpby1GLDYlUSdpbmRpY2VGJ0YvRjJGNS1GXHE2JC1GIzYlLUYsNiVRM0ZpbmRNYXhpbWFsRWxlbWVudEYnRi9GMi1GXHE2JC1GIzYnRmJebUZidEZpby1GLDYlUSlwb3NpdGlvbkYnRi9GMkY5RjlGOUY5LUZccTYmLUYjNiRGXHNGOUY5Rml2Rlx3RlNGVkZpb0Zpb0Zpb0Zpb0Zpb0Zpb0Zpby1GX3U2JS1GLDYlUSh0ZXJtb3M1RidGL0YyRmFibEZmdUY1LUZfdTYlLUYsNiVGY1ttRi9GMi1GIzYlRl1fbUYvRjJGZnVGU0ZWRmlvRmlvRmlvRmlvRmlvRmlvRmlvRmJebUY1Rlt0LUZccTYkLUYjNidGYl5tRmJ0RmBdbEZoX2xGOUY5RlNGVkZpb0Zpb0Zpb0Zpb0Zpb0Zpb0Zpby1GX3U2JUZiXm1GW2FtRmZ1RjUtRjY2LVEqJnVtaW51czA7RidGOUY7Rj5GQEZCRkRGRkZIRmVzRmdzRk9GU0ZWRmlvRmlvRmlvRmlvRmlvRmlvRmlvRmJebUY1Rlt0LUZccTYkLUYjNidGYl5tRmJ0RmNdbEZoX2xGOUY5RlNGVkZpb0Zpb0Zpb0Zpb0ZbW2xGaW9GY3FGU0ZWRltbbEZpb0ZjcUZTRlZGXlxtLUY2Ni1RIjtGJ0Y5RjtGZXRGQEZCRkRGRkZIRmdvRk1GaW9GW11tRmphbUZkYG1GamFtRlZGaV1sRmZxLUZccTYkLUYjNiVGXHYtRlxxNiQtRiM2JC1GXHE2Ji1GIzYrRl1yLUZhcjYjUTZDb21wbGV0ZWQuLi5+VG90YWx+b2ZGJ0ZidEZbdC1GXHE2JC1GIzYoRmBgbEZqX2xGXHNGYnRGaHRGOUY5RmJ0LUZhcjYjUTV1bmlxdWV+dGVybXN+cmFua2VkLkYnRl1yRjlGOUZpdkZcd0Y5RjlGOUY5RlNGVkZWRmldbEZmcS1GXHE2JS1GIzYmRl1yLUZhcjYjUTRFbmR+b2Z+Y29tcHV0YXRpb24uRidGXXJGOUZoX2xGOUZTRmhfbEY5</Equation></Text-field>
</Input>
</Group></Presentation-Block><Presentation-Block>
<Group view="code" labelreference="L24094" drawlabel="true">
<Input>
<Text-field prompt="&gt; " style="Maple Input" layout="Normal"># Identification of top-five single terms: Contemporary indications</Text-field>
</Input>
</Group>
<Group view="code" labelreference="L24095" drawlabel="true">
<Input>
<Text-field prompt="&gt; " style="Maple Input" layout="Normal"><Equation executable="true" style="2D Input" input-equation="" display="LUklbXJvd0c2Iy9JK21vZHVsZW5hbWVHNiJJLFR5cGVzZXR0aW5nR0koX3N5c2xpYkdGJzYvLUkjbWlHRiQ2JVEoY29sdW5hc0YnLyUnaXRhbGljR1EldHJ1ZUYnLyUsbWF0aHZhcmlhbnRHUSdpdGFsaWNGJy1JI21vR0YkNi1RKiZjb2xvbmVxO0YnL0YzUSdub3JtYWxGJy8lJmZlbmNlR1EmZmFsc2VGJy8lKnNlcGFyYXRvckdGPS8lKXN0cmV0Y2h5R0Y9LyUqc3ltbWV0cmljR0Y9LyUobGFyZ2VvcEdGPS8lLm1vdmFibGVsaW1pdHNHRj0vJSdhY2NlbnRHRj0vJSdsc3BhY2VHUSwwLjI3Nzc3NzhlbUYnLyUncnNwYWNlR0ZMLUYsNiVRJkFycmF5RidGL0YyLUkobWZlbmNlZEdGJDYkLUYjNiUtRlM2Ji1GIzYnLUY2Ni1RIUYnRjlGO0Y+RkBGQkZERkZGSC9GS1EmMC4wZW1GJy9GTkZpbi1JI21zR0YkNiNRIlNGJ0Zlbi8lK2V4ZWN1dGFibGVHRj1GOUY5LyUlb3BlbkdRIltGJy8lJmNsb3NlR1EiXUYnRl9vRjlGOS1GNjYtUSI6RidGOUY7Rj5GQEZCRkRGRkZIRkpGTS1JJ21zcGFjZUdGJDYmLyUnaGVpZ2h0R1EmMC4wZXhGJy8lJndpZHRoR0Zpbi8lJmRlcHRoR0ZfcC8lKmxpbmVicmVha0dRKG5ld2xpbmVGJy1GLDYlUSh0ZXJtb3M1RidGL0YyRjVGTy1GUzYkLUYjNictSSNtbkdGJDYkUSIxRidGOS1GNjYtUSMuLkYnRjlGO0Y+RkBGQkZERkZGSC9GS1EsMC4yMjIyMjIyZW1GJ0Zqbi1GX3E2JFEiNUYnRjlGX29GOUY5RmdvRl9vRjk=">LUklbXJvd0c2Iy9JK21vZHVsZW5hbWVHNiJJLFR5cGVzZXR0aW5nR0koX3N5c2xpYkdGJzYvLUkjbWlHRiQ2JVEoY29sdW5hc0YnLyUnaXRhbGljR1EldHJ1ZUYnLyUsbWF0aHZhcmlhbnRHUSdpdGFsaWNGJy1JI21vR0YkNi1RKiZjb2xvbmVxO0YnL0YzUSdub3JtYWxGJy8lJmZlbmNlR1EmZmFsc2VGJy8lKnNlcGFyYXRvckdGPS8lKXN0cmV0Y2h5R0Y9LyUqc3ltbWV0cmljR0Y9LyUobGFyZ2VvcEdGPS8lLm1vdmFibGVsaW1pdHNHRj0vJSdhY2NlbnRHRj0vJSdsc3BhY2VHUSwwLjI3Nzc3NzhlbUYnLyUncnNwYWNlR0ZMLUYsNiVRJkFycmF5RidGL0YyLUkobWZlbmNlZEdGJDYkLUYjNiUtRlM2Ji1GIzYnLUY2Ni1RIUYnRjlGO0Y+RkBGQkZERkZGSC9GS1EmMC4wZW1GJy9GTkZpbi1JI21zR0YkNiNRIlNGJ0Zlbi8lK2V4ZWN1dGFibGVHRj1GOUY5LyUlb3BlbkdRIltGJy8lJmNsb3NlR1EiXUYnRl9vRjlGOS1GNjYtUSI6RidGOUY7Rj5GQEZCRkRGRkZIRkpGTS1JJ21zcGFjZUdGJDYmLyUnaGVpZ2h0R1EmMC4wZXhGJy8lJndpZHRoR0Zpbi8lJmRlcHRoR0ZfcC8lKmxpbmVicmVha0dRKG5ld2xpbmVGJy1GLDYlUSh0ZXJtb3M1RidGL0YyRjVGTy1GUzYkLUYjNictSSNtbkdGJDYkUSIxRidGOS1GNjYtUSMuLkYnRjlGO0Y+RkBGQkZERkZGSC9GS1EsMC4yMjIyMjIyZW1GJ0Zqbi1GX3E2JFEiNUYnRjlGX29GOUY5RmdvRl9vRjk=</Equation></Text-field>
</Input>
</Group></Presentation-Block><Presentation-Block>
<Group view="code" labelreference="L24096" drawlabel="true">
<Input>
<Text-field prompt="&gt; " style="Maple Input" layout="Normal"><Equation executable="true" style="2D Input" input-equation="" display="LUklbXJvd0c2Iy9JK21vZHVsZW5hbWVHNiJJLFR5cGVzZXR0aW5nR0koX3N5c2xpYkdGJzZqXG0tSSNtaUdGJDYlUStwcmludGxldmVsRicvJSdpdGFsaWNHUSV0cnVlRicvJSxtYXRodmFyaWFudEdRJ2l0YWxpY0YnLUkjbW9HRiQ2LVEqJmNvbG9uZXE7RicvRjNRJ25vcm1hbEYnLyUmZmVuY2VHUSZmYWxzZUYnLyUqc2VwYXJhdG9yR0Y9LyUpc3RyZXRjaHlHRj0vJSpzeW1tZXRyaWNHRj0vJShsYXJnZW9wR0Y9LyUubW92YWJsZWxpbWl0c0dGPS8lJ2FjY2VudEdGPS8lJ2xzcGFjZUdRLDAuMjc3Nzc3OGVtRicvJSdyc3BhY2VHRkwtSSNtbkdGJDYkUSIxRidGOS1GNjYtUSI6RidGOUY7Rj5GQEZCRkRGRkZIRkpGTS1JJ21zcGFjZUdGJDYmLyUnaGVpZ2h0R1EmMC4wZXhGJy8lJndpZHRoR1EmMC4wZW1GJy8lJmRlcHRoR0Zlbi8lKmxpbmVicmVha0dRKG5ld2xpbmVGJy1GVzYmRllGZm5GaW4vRlxvUSVhdXRvRictRjY2L1EkZm9yRicvJSVib2xkR0YxL0YzUSVib2xkRicvJStmb250d2VpZ2h0R0Zob0Y7Rj5GQEZCRkRGRkZIL0ZLRmhuL0ZORmhuLUY2Ni1RIn5GJ0Y5RjtGPkZARkJGREZGRkhGW3BGXHAtRiw2JVEiaUYnRi9GMkZdcC1GNjYvUSVmcm9tRidGZW9GZ29GaW9GO0Y+RkBGQkZERkZGSEZbcEZccEZdcEZPRl1wLUY2Ni9RI2J5RidGZW9GZ29GaW9GO0Y+RkBGQkZERkZGSEZbcEZccEZdcEZPRl1wLUY2Ni9RI3RvRidGZW9GZ29GaW9GO0Y+RkBGQkZERkZGSEZbcEZccEZdcC1GLDYlUS5BcnJheU51bUVsZW1zRidGL0YyLUkobWZlbmNlZEdGJDYkLUYjNiQtRiw2JVEoY29sdW5hc0YnRi9GMkY5RjlGXXAtRjY2L1EjZG9GJ0Zlb0Znb0Zpb0Y7Rj5GQEZCRkRGRkZIRltwRlxwRlZGXXBGXXBGXXAtRiw2JVEmcHJpbnRGJ0YvRjItRmBxNiQtRiM2Ji1GNjYtUSFGJ0Y5RjtGPkZARkJGREZGRkhGW3BGXHAtSSNtc0dGJDYjUVZSZWFkaW5nfmRhdGF+YW5kfmdlbmVyYXRpbmd+YX5saXN0fm9mfnVuaXF1ZX50ZXJtcy4uLkYnRmFyRjlGOUZTRlZGXXBGXXBGXXAtRiw2JVEmdGVtcDFGJ0YvRjJGNS1GZXI2I0ZjckZTRmFyRlZGXXBGXXBGXXBGYm9GXXAtRiw2JVEiakYnRi9GMkZdcEZjcEZdcC1GUDYkUSIyRidGOUZdcEZmcEZdcEZPRl1wRmlwRl1wLUYsNiVRKmFjdXBvaW50c0YnRi9GMi1GNjYtUSIrRidGOUY7Rj5GQEZCRkRGRkZIL0ZLUSwwLjIyMjIyMjJlbUYnL0ZORmpzRk9GXXBGZ3FGVkZdcEZdcEZdcEZdcEZdcC1GLDYlUSJMRidGL0YyRjUtRiw2JVEoY29udmVydEYnRi9GMi1GYHE2JC1GIzYmRl1zLUY2Ni1RIixGJ0Y5RjsvRj9GMUZARkJGREZGRkhGW3AvRk5RLDAuMzMzMzMzM2VtRictRiw2JVEnc3RyaW5nRidGL0YyRjlGOUZTLUYsNiVRIkNGJ0YvRjJGNS1JJW1zdWJHRiQ2JS1GLDYlRmZxL0YwRj1GOS1GIzYkRmBwRjkvJS9zdWJzY3JpcHRzaGlmdEdRIjBGJ0ZTRl1wLUYsNiVRJWNlbGxGJ0YvRjJGNS1GLDYlUSVKb2luRidGL0YyLUZgcTYkLUYjNictRmBxNiYtRiM2LEZfdUZmdEZcdEZmdC1GZXI2I0ZVRmZ0Rl91RmZ0Rlx0RjlGOS8lJW9wZW5HUSJbRicvJSZjbG9zZUdRIl1GJ0ZmdEZbc0ZhckY5RjlGU0ZWRl1wRl1wRl1wRl1wRl1wLUYsNiVRJnRlbXAyRidGL0YyRjUtRmBxNiQtRiM2JS1GLDYlUSdJbXBvcnRGJ0YvRjItRmBxNiQtRiM2KkZhci1GZXI2I1E2QWRkaXRpb25hbH5maWxlfjEueGxzRidGZnRGXXAtRmVyNiNRKkFjdXBvaW50c0YnRmZ0LUYsNiVGX3ZGZ3VGOUY5RjlGOUY5LUZgcTYmLUYjNiRGT0Y5RjlGXXdGYHdGaXhGU0ZWRlZGXXBGXXBGXXBGXXBGXXAtRjY2L1EjaWZGJ0Zlb0Znb0Zpb0Y7Rj5GQEZCRkRGRkZIRltwRlxwRl1wRmN3LUY2Ni1RIj1GJ0Y5RjtGPkZARkJGREZGRkhGSkZNLUZlcjYjUSItRidGXXAtRjY2L1EldGhlbkYnRmVvRmdvRmlvRjtGPkZARkJGREZGRkhGW3BGXHBGXXBGaHJGNUZockZTRl1wLUY2Ni9RJWVsc2VGJ0Zlb0Znb0Zpb0Y7Rj5GQEZCRkRGRkZIRltwRlxwRl1wRmhyRjVGYHYtRmBxNiQtRiM2JC1GYHE2Ji1GIzYrRl90LUZgcTYkLUYjNiZGaHJGZnRGXHVGOUY5RmZ0LUZlcjYjUSMsfkYnRmZ0Rl1wRl90LUZgcTYkLUYjNiZGY3dGZnRGXHVGOUY5RjlGOUZdd0Zgd0Y5RjlGU0ZdcC1GNjYvUSRlbmRGJ0Zlb0Znb0Zpb0Y7Rj5GQEZCRkRGRkZIRltwRlxwRl1wRl15RlNGVkZWRl1wRl1wRl1wRl9bbEZdcEZncUZTRlZGVkZdcEZdcEZdcC1GLDYlUSZ0ZW1wM0YnRi9GMkY1LUYsNiVRK01ha2VVbmlxdWVGJ0YvRjItRmBxNiQtRiM2JUZfdC1GYHE2JC1GIzYnRl90LUZgcTYkLUYjNictRiw2JVEmU3BsaXRGJ0YvRjItRmBxNiQtRiM2KC1GLDYlUSxEZWxldGVTcGFjZUYnRi9GMi1GYHE2JC1GIzYkRmhyRjlGOUZmdC1GZXI2I0ZodEZhckY5RjlGZnQtRiw2JVEmQXJyYXlGJ0YvRjJGOUY5RmZ0LUYsNiVRJWxpc3RGJ0YvRjJGOUY5RjlGOUZTRlZGXXBGXXBGXXAtRiw2JVEmdGVtcDRGJ0YvRjJGNUZfdEZgXGxGU0ZWRlZGXXBGVkZeb0ZdcEZdcEZdcEZqcS1GYHE2JC1GIzYmRmB2LUZgcTYkLUYjNiUtRmBxNiYtRiM2LEZhci1GZXI2I1FHQ29tcGxldGVkLi4uflN0YXJ0aW5nfmRhdGF+YW5hbHlzaXN+b2ZGJ0ZmdEZfdC1GYHE2JC1GIzYqRlxxLUZgcTYkLUYjNiZGX3QtRmBxNiQtRiM2JkZiW2xGZnRGZF1sRjlGOS8lK2V4ZWN1dGFibGVHRj1GOUY5LUY2Ni1RKCZtaW51cztGJ0Y5RjtGPkZARkJGREZGRkhGaXNGW3RGT0ZmdEZcdUZoX2xGOUY5RmZ0LUZlcjYjUTB1bmlxdWV+dGVybXMuLi5GJ0ZhckZoX2xGOUY5Rl13RmB3RmhfbEY5RjlGaF9sRjlGOUZTRlZGXm9GXXBGXXBGXXBGYm9GXXAtRiw2JVEia0YnRi9GMkZdcEZjcEZdcEZPRl1wRmZwRl1wRk9GXXBGaXBGXXBGXHEtRmBxNiQtRiM2JkZfdC1GYHE2JC1GIzYnRmJbbEZmdEZkXWxGaF9sRjlGOUZoX2xGOUY5Rl1wRmdxRlZGVkZdcEZdcEZdcEZdcEZdcEZdcEZdcC1GLDYlUSJuRidGL0YyRjUtRlA2JEZcdkY5RlNGVkZdcEZdcEZdcEZdcEZdcEZdcEZdcEZib0ZdcC1GLDYlUSJxRidGL0YyRl1wRmNwRl1wRk9GXXBGZnBGXXBGT0ZdcEZpcEZdcEZccS1GYHE2JC1GIzYlRl90LUZgcTYkLUYjNiZGal1sRmZ0RmRdbEY5RjlGOUY5Rl1wRmdxRlZGXXBGXXBGXXBGXXBGXXBGXXBGXXBGXXBGXXBGXXBGXXlGXXAtRmN1NiVGYltsLUYjNiVGYGBsRi9GMkZqdUZgeS1GY3U2JUZqXWwtRiM2JUZgYWxGL0YyRmp1Rl1wRmZ5Rl1wRlthbEY1RlthbEZmc0ZPRl1wRml5Rl1wRlthbEY1RlthbEZdcEZfW2xGXXBGXXlGU0ZWRl1wRl1wRl1wRl1wRl1wRl1wRl1wRl9bbEZdcEZncUZTRlZGXXBGXXBGXXBGXXBGXXBGXXBGXXAtRiw2JVEnb3V0cHV0RidGL0YyRjUtRmN1NiUtRiw2JVEnVmVjdG9yRidGL0YyLUYjNiUtRiw2JVEkcm93RidGL0YyRi9GMkZqdS1GYHE2JC1GIzYlLUZgcTYmLUYjNidGW2JsRmZ0RlthbEZoX2xGOUY5Rl13RmB3RmhfbEY5RjlGU0ZWRl1wRl1wRl1wRl1wRl1wRl1wRl1wRlx0RjVGX3QtRmBxNiQtRiM2JkZgYGxGZnRGXHVGOUY5RlNGXXBGZ3hGNS1GLDYlRmJ2Rmd1RjktRmBxNiQtRiM2Jy1GYHE2Ji1GIzYtRmFyLUZlcjYjUSJBRictRjY2LkZodEYvRjJGO0ZpdEZARkJGREZGRkhGW3BGanRGXHRGZnRGW3dGZnQtRmVyNiNRIkJGJ0ZpZGxGXHRGOUY5Rl13RmB3RmZ0RltzRmFyRjlGOUZTRlZGXXBGXXBGXXBGXXBGXXBGXXBGXXAtRiw2JVEnRXhwb3J0RidGL0YyLUZgcTYkLUYjNitGY2JsRmZ0LUZlcjYjUSxSZXN1bHRzLnhsc0YnRmZ0LUZlcjYjUSZsaXN0MkYnRmZ0Rl12RmhfbEY5RjlGU0ZWRl1wRl1wRl1wRl1wRl9bbEZdcEZncUZTRlZGXm9GVkZdcEZdcEZdcEZdcEZqcS1GYHE2JS1GIzYmRmFyLUZlcjYjUVhDb21wbGV0ZWQuLi5+U3RhcnRpbmd+ZGF0YX5yYW5raW5nfm9mfnRvcC1maXZlfnRlcm1zLi4uRidGYXJGOUZoX2xGOUZTRl1wRlZGXm9GXXBGXXBGXXBGXXBGXXZGNUZgdi1GYHE2JC1GIzYnLUZgcTYmLUYjNihGYXItRmVyNiNRJUIxOkJGJ0ZmdC1GIzYmRmFyLUYsNiVGYXRGZ3VGOS1GYHE2JC1GIzYoRmFyLUYjNiVGXHEtRmBxNiQtRiM2JUZfdEZkX2xGOUY5RjlGYXJGZnQtRiw2JUZedUZndUY5RjlGOUY5RmFyRjlGOUZdd0Zgd0ZmdEZbc0ZhckY5RjlGU0ZWRlZGXXBGXXBGXXBGXXAtRiw2JVEnZGFkb3MxRidGZ3VGOUY1LUYsNiVGXHhGZ3VGOS1GYHE2JC1GIzYqRmFyRmVlbEZmdEZoZWxGZnRGZ3hGaF9sRjlGOUZTRlZGXXBGXXBGXXBGXXAtRiw2JVEnZGFkb3MyRidGL0YyRjUtRiw2JVErU3RhdGlzdGljc0YnRi9GMi1GYHE2Ji1GIzYlLUYsNiVRJVNvcnRGJ0YvRjJGaF9sRjlGOUZdd0Zgdy1GYHE2JC1GIzYqLUYsNiVRKFJlc2hhcGVGJ0YvRjItRmBxNiQtRiM2KC1GLDYlRl9obEYvRjJGZnRGXHFGZ2dsRmhfbEY5RjlGZnQtRiw2JVEmb3JkZXJGJ0YvRjJGYHktRiw2JVErZGVzY2VuZGluZ0YnRi9GMkZoX2xGOUY5RlNGVkZdcEZdcEZdcEZdcEZddkY1RmB2LUZgcTYkLUYjNictRmBxNiYtRiM2KEZhci1GZXI2I1ElQTE6QUYnRmZ0Rl1nbEZhckY5RjlGXXdGYHdGZnRGW3NGYXJGOUY5RlNGVkZdcEZdcEZdcEZdcC1GLDYlUSdkYWRvczNGJ0ZndUY5RjVGZ2lsLUZgcTYkLUYjNilGYXItRiM2JUZgaGwtRmBxNiQtRiM2KUZhckZlZWxGZnRGaGVsRmZ0Rmd4RjlGOUY5RmFyRmZ0RlxxRmdnbEY5RjlGU0ZWRl1wRl1wRl1wRl1wLUYsNiVRJ2RhZG9zNUYnRi9GMkY1LUZjdTYlRmZobC1GIzYmRk8tRjY2LVEjLi5GJ0Y5RjtGPkZARkJGREZGRkhGaXNGXHAtRlA2JFEiNUYnRjlGOUZqdUZTRlZGXXBGXXBGXXBGXXAtRiw2JVEnZGFkb3M2RidGL0YyRjUtSSZtZnJhY0dGJDYoRl5cbS1GIzYlLUYsNiVGZXNGZ3VGOUYvRjIvJS5saW5ldGhpY2tuZXNzR0ZSLyUrZGVub21hbGlnbkdRJ2NlbnRlckYnLyUpbnVtYWxpZ25HRmldbS8lKWJldmVsbGVkR0Y9LUY2Ni1RJyZzZG90O0YnRjlGO0Y+RkBGQkZERkZGSEZbcEZccC1GUDYkUSQxMDBGJ0Y5RlNGVkZdcEZdcEZdcEZdcC1GLDYlUSdkYWRvczdGJ0YvRjJGNUZfdC1GYHE2JC1GIzYoRmdpbC1GYHE2JC1GIzYnRl5qbEZmdEZccUZnZ2xGOUY5RmZ0RmddbEZoX2xGOUY5RlNGVkZeb0ZdcEZdcEZdcEZib0ZdcEZgYWxGXXBGY3BGXXBGT0ZdcEZmcEZdcEZPRl1wRmlwRl1wRmhcbUZdcEZncUZWRl1wRl1wRl1wRl1wRl1wRl1wRl1wLUYsNiVRJ2luZGljZUYnRi9GMkY1LUZgcTYkLUYjNiUtRiw2JVEzRmluZE1heGltYWxFbGVtZW50RidGL0YyLUZgcTYkLUYjNidGZF5tRmZ0Rl1wLUYsNiVRKXBvc2l0aW9uRidGL0YyRjlGOUY5RjktRmBxNiYtRiM2JEZgc0Y5RjlGXXdGYHdGU0ZWRl1wRl1wRl1wRl1wRl1wRl1wRl1wLUZjdTYlLUYsNiVRKHRlcm1vczVGJ0YvRjJGYWJsRmp1RjUtRmN1NiUtRiw2JUZjW21GL0YyLUYjNiVGX19tRi9GMkZqdUZTRlZGXXBGXXBGXXBGXXBGXXBGXXBGXXBGZF5tRjVGX3QtRmBxNiQtRiM2J0ZkXm1GZnRGZF1sRmhfbEY5RjlGU0ZWRl1wRl1wRl1wRl1wRl1wRl1wRl1wLUZjdTYlRmRebUZdYW1GanVGNS1GNjYtUSomdW1pbnVzMDtGJ0Y5RjtGPkZARkJGREZGRkhGaXNGW3RGT0ZTRlZGXXBGXXBGXXBGXXBGXXBGXXBGXXBGZF5tRjVGX3QtRmBxNiQtRiM2J0ZkXm1GZnRGZ11sRmhfbEY5RjlGU0ZWRl1wRl1wRl1wRl1wRl9bbEZdcEZncUZTRlZGX1tsRl1wRmdxRlNGVkZeXG0tRjY2LVEiO0YnRjlGO0ZpdEZARkJGREZGRkhGW3BGTUZdcEZbXW1GXGJtRmZgbUZcYm1GVkZeb0ZqcS1GYHE2JC1GIzYlRmB2LUZgcTYkLUYjNiQtRmBxNiYtRiM2K0Zhci1GZXI2I1E2Q29tcGxldGVkLi4uflRvdGFsfm9mRidGZnRGX3QtRmBxNiQtRiM2KEZgYGxGal9sRmBzRmZ0Rlx1RjlGOUZmdC1GZXI2I1E1dW5pcXVlfnRlcm1zfnJhbmtlZC5GJ0ZhckY5RjlGXXdGYHdGOUY5RjlGOUZTRlZGXm9GanEtRmBxNiUtRiM2JkZhci1GZXI2I1E0RW5kfm9mfmNvbXB1dGF0aW9uLkYnRmFyRjlGaF9sRjlGU0ZoX2xGOQ==">LUklbXJvd0c2Iy9JK21vZHVsZW5hbWVHNiJJLFR5cGVzZXR0aW5nR0koX3N5c2xpYkdGJzZqXG0tSSNtaUdGJDYlUStwcmludGxldmVsRicvJSdpdGFsaWNHUSV0cnVlRicvJSxtYXRodmFyaWFudEdRJ2l0YWxpY0YnLUkjbW9HRiQ2LVEqJmNvbG9uZXE7RicvRjNRJ25vcm1hbEYnLyUmZmVuY2VHUSZmYWxzZUYnLyUqc2VwYXJhdG9yR0Y9LyUpc3RyZXRjaHlHRj0vJSpzeW1tZXRyaWNHRj0vJShsYXJnZW9wR0Y9LyUubW92YWJsZWxpbWl0c0dGPS8lJ2FjY2VudEdGPS8lJ2xzcGFjZUdRLDAuMjc3Nzc3OGVtRicvJSdyc3BhY2VHRkwtSSNtbkdGJDYkUSIxRidGOS1GNjYtUSI6RidGOUY7Rj5GQEZCRkRGRkZIRkpGTS1JJ21zcGFjZUdGJDYmLyUnaGVpZ2h0R1EmMC4wZXhGJy8lJndpZHRoR1EmMC4wZW1GJy8lJmRlcHRoR0Zlbi8lKmxpbmVicmVha0dRKG5ld2xpbmVGJy1GVzYmRllGZm5GaW4vRlxvUSVhdXRvRictRjY2L1EkZm9yRicvJSVib2xkR0YxL0YzUSVib2xkRicvJStmb250d2VpZ2h0R0Zob0Y7Rj5GQEZCRkRGRkZIL0ZLRmhuL0ZORmhuLUY2Ni1RIn5GJ0Y5RjtGPkZARkJGREZGRkhGW3BGXHAtRiw2JVEiaUYnRi9GMkZdcC1GNjYvUSVmcm9tRidGZW9GZ29GaW9GO0Y+RkBGQkZERkZGSEZbcEZccEZdcEZPRl1wLUY2Ni9RI2J5RidGZW9GZ29GaW9GO0Y+RkBGQkZERkZGSEZbcEZccEZdcEZPRl1wLUY2Ni9RI3RvRidGZW9GZ29GaW9GO0Y+RkBGQkZERkZGSEZbcEZccEZdcC1GLDYlUS5BcnJheU51bUVsZW1zRidGL0YyLUkobWZlbmNlZEdGJDYkLUYjNiQtRiw2JVEoY29sdW5hc0YnRi9GMkY5RjlGXXAtRjY2L1EjZG9GJ0Zlb0Znb0Zpb0Y7Rj5GQEZCRkRGRkZIRltwRlxwRlZGXXBGXXBGXXAtRiw2JVEmcHJpbnRGJ0YvRjItRmBxNiQtRiM2Ji1GNjYtUSFGJ0Y5RjtGPkZARkJGREZGRkhGW3BGXHAtSSNtc0dGJDYjUVZSZWFkaW5nfmRhdGF+YW5kfmdlbmVyYXRpbmd+YX5saXN0fm9mfnVuaXF1ZX50ZXJtcy4uLkYnRmFyRjlGOUZTRlZGXXBGXXBGXXAtRiw2JVEmdGVtcDFGJ0YvRjJGNS1GZXI2I0ZjckZTRmFyRlZGXXBGXXBGXXBGYm9GXXAtRiw2JVEiakYnRi9GMkZdcEZjcEZdcC1GUDYkUSIyRidGOUZdcEZmcEZdcEZPRl1wRmlwRl1wLUYsNiVRKmFjdXBvaW50c0YnRi9GMi1GNjYtUSIrRidGOUY7Rj5GQEZCRkRGRkZIL0ZLUSwwLjIyMjIyMjJlbUYnL0ZORmpzRk9GXXBGZ3FGVkZdcEZdcEZdcEZdcEZdcC1GLDYlUSJMRidGL0YyRjUtRiw2JVEoY29udmVydEYnRi9GMi1GYHE2JC1GIzYmRl1zLUY2Ni1RIixGJ0Y5RjsvRj9GMUZARkJGREZGRkhGW3AvRk5RLDAuMzMzMzMzM2VtRictRiw2JVEnc3RyaW5nRidGL0YyRjlGOUZTLUYsNiVRIkNGJ0YvRjJGNS1JJW1zdWJHRiQ2JS1GLDYlRmZxL0YwRj1GOS1GIzYkRmBwRjkvJS9zdWJzY3JpcHRzaGlmdEdRIjBGJ0ZTRl1wLUYsNiVRJWNlbGxGJ0YvRjJGNS1GLDYlUSVKb2luRidGL0YyLUZgcTYkLUYjNictRmBxNiYtRiM2LEZfdUZmdEZcdEZmdC1GZXI2I0ZVRmZ0Rl91RmZ0Rlx0RjlGOS8lJW9wZW5HUSJbRicvJSZjbG9zZUdRIl1GJ0ZmdEZbc0ZhckY5RjlGU0ZWRl1wRl1wRl1wRl1wRl1wLUYsNiVRJnRlbXAyRidGL0YyRjUtRmBxNiQtRiM2JS1GLDYlUSdJbXBvcnRGJ0YvRjItRmBxNiQtRiM2KkZhci1GZXI2I1E2QWRkaXRpb25hbH5maWxlfjEueGxzRidGZnRGXXAtRmVyNiNRKkFjdXBvaW50c0YnRmZ0LUYsNiVGX3ZGZ3VGOUY5RjlGOUY5LUZgcTYmLUYjNiRGT0Y5RjlGXXdGYHdGaXhGU0ZWRlZGXXBGXXBGXXBGXXBGXXAtRjY2L1EjaWZGJ0Zlb0Znb0Zpb0Y7Rj5GQEZCRkRGRkZIRltwRlxwRl1wRmN3LUY2Ni1RIj1GJ0Y5RjtGPkZARkJGREZGRkhGSkZNLUZlcjYjUSItRidGXXAtRjY2L1EldGhlbkYnRmVvRmdvRmlvRjtGPkZARkJGREZGRkhGW3BGXHBGXXBGaHJGNUZockZTRl1wLUY2Ni9RJWVsc2VGJ0Zlb0Znb0Zpb0Y7Rj5GQEZCRkRGRkZIRltwRlxwRl1wRmhyRjVGYHYtRmBxNiQtRiM2JC1GYHE2Ji1GIzYrRl90LUZgcTYkLUYjNiZGaHJGZnRGXHVGOUY5RmZ0LUZlcjYjUSMsfkYnRmZ0Rl1wRl90LUZgcTYkLUYjNiZGY3dGZnRGXHVGOUY5RjlGOUZdd0Zgd0Y5RjlGU0ZdcC1GNjYvUSRlbmRGJ0Zlb0Znb0Zpb0Y7Rj5GQEZCRkRGRkZIRltwRlxwRl1wRl15RlNGVkZWRl1wRl1wRl1wRl9bbEZdcEZncUZTRlZGVkZdcEZdcEZdcC1GLDYlUSZ0ZW1wM0YnRi9GMkY1LUYsNiVRK01ha2VVbmlxdWVGJ0YvRjItRmBxNiQtRiM2JUZfdC1GYHE2JC1GIzYnRl90LUZgcTYkLUYjNictRiw2JVEmU3BsaXRGJ0YvRjItRmBxNiQtRiM2KC1GLDYlUSxEZWxldGVTcGFjZUYnRi9GMi1GYHE2JC1GIzYkRmhyRjlGOUZmdC1GZXI2I0ZodEZhckY5RjlGZnQtRiw2JVEmQXJyYXlGJ0YvRjJGOUY5RmZ0LUYsNiVRJWxpc3RGJ0YvRjJGOUY5RjlGOUZTRlZGXXBGXXBGXXAtRiw2JVEmdGVtcDRGJ0YvRjJGNUZfdEZgXGxGU0ZWRlZGXXBGVkZeb0ZdcEZdcEZdcEZqcS1GYHE2JC1GIzYmRmB2LUZgcTYkLUYjNiUtRmBxNiYtRiM2LEZhci1GZXI2I1FHQ29tcGxldGVkLi4uflN0YXJ0aW5nfmRhdGF+YW5hbHlzaXN+b2ZGJ0ZmdEZfdC1GYHE2JC1GIzYqRlxxLUZgcTYkLUYjNiZGX3QtRmBxNiQtRiM2JkZiW2xGZnRGZF1sRjlGOS8lK2V4ZWN1dGFibGVHRj1GOUY5LUY2Ni1RKCZtaW51cztGJ0Y5RjtGPkZARkJGREZGRkhGaXNGW3RGT0ZmdEZcdUZoX2xGOUY5RmZ0LUZlcjYjUTB1bmlxdWV+dGVybXMuLi5GJ0ZhckZoX2xGOUY5Rl13RmB3RmhfbEY5RjlGaF9sRjlGOUZTRlZGXm9GXXBGXXBGXXBGYm9GXXAtRiw2JVEia0YnRi9GMkZdcEZjcEZdcEZPRl1wRmZwRl1wRk9GXXBGaXBGXXBGXHEtRmBxNiQtRiM2JkZfdC1GYHE2JC1GIzYnRmJbbEZmdEZkXWxGaF9sRjlGOUZoX2xGOUY5Rl1wRmdxRlZGVkZdcEZdcEZdcEZdcEZdcEZdcEZdcC1GLDYlUSJuRidGL0YyRjUtRlA2JEZcdkY5RlNGVkZdcEZdcEZdcEZdcEZdcEZdcEZdcEZib0ZdcC1GLDYlUSJxRidGL0YyRl1wRmNwRl1wRk9GXXBGZnBGXXBGT0ZdcEZpcEZdcEZccS1GYHE2JC1GIzYlRl90LUZgcTYkLUYjNiZGal1sRmZ0RmRdbEY5RjlGOUY5Rl1wRmdxRlZGXXBGXXBGXXBGXXBGXXBGXXBGXXBGXXBGXXBGXXBGXXlGXXAtRmN1NiVGYltsLUYjNiVGYGBsRi9GMkZqdUZgeS1GY3U2JUZqXWwtRiM2JUZgYWxGL0YyRmp1Rl1wRmZ5Rl1wRlthbEY1RlthbEZmc0ZPRl1wRml5Rl1wRlthbEY1RlthbEZdcEZfW2xGXXBGXXlGU0ZWRl1wRl1wRl1wRl1wRl1wRl1wRl1wRl9bbEZdcEZncUZTRlZGXXBGXXBGXXBGXXBGXXBGXXBGXXAtRiw2JVEnb3V0cHV0RidGL0YyRjUtRmN1NiUtRiw2JVEnVmVjdG9yRidGL0YyLUYjNiUtRiw2JVEkcm93RidGL0YyRi9GMkZqdS1GYHE2JC1GIzYlLUZgcTYmLUYjNidGW2JsRmZ0RlthbEZoX2xGOUY5Rl13RmB3RmhfbEY5RjlGU0ZWRl1wRl1wRl1wRl1wRl1wRl1wRl1wRlx0RjVGX3QtRmBxNiQtRiM2JkZgYGxGZnRGXHVGOUY5RlNGXXBGZ3hGNS1GLDYlRmJ2Rmd1RjktRmBxNiQtRiM2Jy1GYHE2Ji1GIzYtRmFyLUZlcjYjUSJBRictRjY2LkZodEYvRjJGO0ZpdEZARkJGREZGRkhGW3BGanRGXHRGZnRGW3dGZnQtRmVyNiNRIkJGJ0ZpZGxGXHRGOUY5Rl13RmB3RmZ0RltzRmFyRjlGOUZTRlZGXXBGXXBGXXBGXXBGXXBGXXBGXXAtRiw2JVEnRXhwb3J0RidGL0YyLUZgcTYkLUYjNitGY2JsRmZ0LUZlcjYjUSxSZXN1bHRzLnhsc0YnRmZ0LUZlcjYjUSZsaXN0MkYnRmZ0Rl12RmhfbEY5RjlGU0ZWRl1wRl1wRl1wRl1wRl9bbEZdcEZncUZTRlZGXm9GVkZdcEZdcEZdcEZdcEZqcS1GYHE2JS1GIzYmRmFyLUZlcjYjUVhDb21wbGV0ZWQuLi5+U3RhcnRpbmd+ZGF0YX5yYW5raW5nfm9mfnRvcC1maXZlfnRlcm1zLi4uRidGYXJGOUZoX2xGOUZTRl1wRlZGXm9GXXBGXXBGXXBGXXBGXXZGNUZgdi1GYHE2JC1GIzYnLUZgcTYmLUYjNihGYXItRmVyNiNRJUIxOkJGJ0ZmdC1GIzYmRmFyLUYsNiVGYXRGZ3VGOS1GYHE2JC1GIzYoRmFyLUYjNiVGXHEtRmBxNiQtRiM2JUZfdEZkX2xGOUY5RjlGYXJGZnQtRiw2JUZedUZndUY5RjlGOUY5RmFyRjlGOUZdd0Zgd0ZmdEZbc0ZhckY5RjlGU0ZWRlZGXXBGXXBGXXBGXXAtRiw2JVEnZGFkb3MxRidGZ3VGOUY1LUYsNiVGXHhGZ3VGOS1GYHE2JC1GIzYqRmFyRmVlbEZmdEZoZWxGZnRGZ3hGaF9sRjlGOUZTRlZGXXBGXXBGXXBGXXAtRiw2JVEnZGFkb3MyRidGL0YyRjUtRiw2JVErU3RhdGlzdGljc0YnRi9GMi1GYHE2Ji1GIzYlLUYsNiVRJVNvcnRGJ0YvRjJGaF9sRjlGOUZdd0Zgdy1GYHE2JC1GIzYqLUYsNiVRKFJlc2hhcGVGJ0YvRjItRmBxNiQtRiM2KC1GLDYlRl9obEYvRjJGZnRGXHFGZ2dsRmhfbEY5RjlGZnQtRiw2JVEmb3JkZXJGJ0YvRjJGYHktRiw2JVErZGVzY2VuZGluZ0YnRi9GMkZoX2xGOUY5RlNGVkZdcEZdcEZdcEZdcEZddkY1RmB2LUZgcTYkLUYjNictRmBxNiYtRiM2KEZhci1GZXI2I1ElQTE6QUYnRmZ0Rl1nbEZhckY5RjlGXXdGYHdGZnRGW3NGYXJGOUY5RlNGVkZdcEZdcEZdcEZdcC1GLDYlUSdkYWRvczNGJ0ZndUY5RjVGZ2lsLUZgcTYkLUYjNilGYXItRiM2JUZgaGwtRmBxNiQtRiM2KUZhckZlZWxGZnRGaGVsRmZ0Rmd4RjlGOUY5RmFyRmZ0RlxxRmdnbEY5RjlGU0ZWRl1wRl1wRl1wRl1wLUYsNiVRJ2RhZG9zNUYnRi9GMkY1LUZjdTYlRmZobC1GIzYmRk8tRjY2LVEjLi5GJ0Y5RjtGPkZARkJGREZGRkhGaXNGXHAtRlA2JFEiNUYnRjlGOUZqdUZTRlZGXXBGXXBGXXBGXXAtRiw2JVEnZGFkb3M2RidGL0YyRjUtSSZtZnJhY0dGJDYoRl5cbS1GIzYlLUYsNiVGZXNGZ3VGOUYvRjIvJS5saW5ldGhpY2tuZXNzR0ZSLyUrZGVub21hbGlnbkdRJ2NlbnRlckYnLyUpbnVtYWxpZ25HRmldbS8lKWJldmVsbGVkR0Y9LUY2Ni1RJyZzZG90O0YnRjlGO0Y+RkBGQkZERkZGSEZbcEZccC1GUDYkUSQxMDBGJ0Y5RlNGVkZdcEZdcEZdcEZdcC1GLDYlUSdkYWRvczdGJ0YvRjJGNUZfdC1GYHE2JC1GIzYoRmdpbC1GYHE2JC1GIzYnRl5qbEZmdEZccUZnZ2xGOUY5RmZ0RmddbEZoX2xGOUY5RlNGVkZeb0ZdcEZdcEZdcEZib0ZdcEZgYWxGXXBGY3BGXXBGT0ZdcEZmcEZdcEZPRl1wRmlwRl1wRmhcbUZdcEZncUZWRl1wRl1wRl1wRl1wRl1wRl1wRl1wLUYsNiVRJ2luZGljZUYnRi9GMkY1LUZgcTYkLUYjNiUtRiw2JVEzRmluZE1heGltYWxFbGVtZW50RidGL0YyLUZgcTYkLUYjNidGZF5tRmZ0Rl1wLUYsNiVRKXBvc2l0aW9uRidGL0YyRjlGOUY5RjktRmBxNiYtRiM2JEZgc0Y5RjlGXXdGYHdGU0ZWRl1wRl1wRl1wRl1wRl1wRl1wRl1wLUZjdTYlLUYsNiVRKHRlcm1vczVGJ0YvRjJGYWJsRmp1RjUtRmN1NiUtRiw2JUZjW21GL0YyLUYjNiVGX19tRi9GMkZqdUZTRlZGXXBGXXBGXXBGXXBGXXBGXXBGXXBGZF5tRjVGX3QtRmBxNiQtRiM2J0ZkXm1GZnRGZF1sRmhfbEY5RjlGU0ZWRl1wRl1wRl1wRl1wRl1wRl1wRl1wLUZjdTYlRmRebUZdYW1GanVGNS1GNjYtUSomdW1pbnVzMDtGJ0Y5RjtGPkZARkJGREZGRkhGaXNGW3RGT0ZTRlZGXXBGXXBGXXBGXXBGXXBGXXBGXXBGZF5tRjVGX3QtRmBxNiQtRiM2J0ZkXm1GZnRGZ11sRmhfbEY5RjlGU0ZWRl1wRl1wRl1wRl1wRl9bbEZdcEZncUZTRlZGX1tsRl1wRmdxRlNGVkZeXG0tRjY2LVEiO0YnRjlGO0ZpdEZARkJGREZGRkhGW3BGTUZdcEZbXW1GXGJtRmZgbUZcYm1GVkZeb0ZqcS1GYHE2JC1GIzYlRmB2LUZgcTYkLUYjNiQtRmBxNiYtRiM2K0Zhci1GZXI2I1E2Q29tcGxldGVkLi4uflRvdGFsfm9mRidGZnRGX3QtRmBxNiQtRiM2KEZgYGxGal9sRmBzRmZ0Rlx1RjlGOUZmdC1GZXI2I1E1dW5pcXVlfnRlcm1zfnJhbmtlZC5GJ0ZhckY5RjlGXXdGYHdGOUY5RjlGOUZTRlZGXm9GanEtRmBxNiUtRiM2JkZhci1GZXI2I1E0RW5kfm9mfmNvbXB1dGF0aW9uLkYnRmFyRjlGaF9sRjlGU0ZoX2xGOQ==</Equation></Text-field>
</Input>
</Group></Presentation-Block><Presentation-Block>
<Group view="code" labelreference="L24098" drawlabel="true">
<Input>
<Text-field prompt="&gt; " style="Maple Input" layout="Normal"># Identification of top-five pairs of terms: Traditional vs. Traditional</Text-field>
</Input>
</Group></Presentation-Block><Presentation-Block>
<Group view="code" labelreference="L24105" drawlabel="true">
<Input>
<Text-field prompt="&gt; " style="Maple Input" layout="Normal"><Equation executable="true" style="2D Input" input-equation="" display="LUklbXJvd0c2Iy9JK21vZHVsZW5hbWVHNiJJLFR5cGVzZXR0aW5nR0koX3N5c2xpYkdGJzYvLUkjbWlHRiQ2JVEoY29sdW5hc0YnLyUnaXRhbGljR1EldHJ1ZUYnLyUsbWF0aHZhcmlhbnRHUSdpdGFsaWNGJy1JI21vR0YkNi1RKiZjb2xvbmVxO0YnL0YzUSdub3JtYWxGJy8lJmZlbmNlR1EmZmFsc2VGJy8lKnNlcGFyYXRvckdGPS8lKXN0cmV0Y2h5R0Y9LyUqc3ltbWV0cmljR0Y9LyUobGFyZ2VvcEdGPS8lLm1vdmFibGVsaW1pdHNHRj0vJSdhY2NlbnRHRj0vJSdsc3BhY2VHUSwwLjI3Nzc3NzhlbUYnLyUncnNwYWNlR0ZMLUYsNiVRJkFycmF5RidGL0YyLUkobWZlbmNlZEdGJDYkLUYjNiUtRlM2Ji1GIzYnLUY2Ni1RIUYnRjlGO0Y+RkBGQkZERkZGSC9GS1EmMC4wZW1GJy9GTkZpbi1JI21zR0YkNiNRIlJGJ0Zlbi8lK2V4ZWN1dGFibGVHRj1GOUY5LyUlb3BlbkdRIltGJy8lJmNsb3NlR1EiXUYnRl9vRjlGOS1GNjYtUSI6RidGOUY7Rj5GQEZCRkRGRkZIRkpGTS1JJ21zcGFjZUdGJDYmLyUnaGVpZ2h0R1EmMC4wZXhGJy8lJndpZHRoR0Zpbi8lJmRlcHRoR0ZfcC8lKmxpbmVicmVha0dRKG5ld2xpbmVGJy1GLDYlUSh0ZXJtb3M1RidGL0YyRjVGTy1GUzYkLUYjNictSSNtbkdGJDYkUSIxRidGOS1GNjYtUSMuLkYnRjlGO0Y+RkBGQkZERkZGSC9GS1EsMC4yMjIyMjIyZW1GJ0Zqbi1GX3E2JFEiNUYnRjlGX29GOUY5RmdvRl9vRjk=">LUklbXJvd0c2Iy9JK21vZHVsZW5hbWVHNiJJLFR5cGVzZXR0aW5nR0koX3N5c2xpYkdGJzYvLUkjbWlHRiQ2JVEoY29sdW5hc0YnLyUnaXRhbGljR1EldHJ1ZUYnLyUsbWF0aHZhcmlhbnRHUSdpdGFsaWNGJy1JI21vR0YkNi1RKiZjb2xvbmVxO0YnL0YzUSdub3JtYWxGJy8lJmZlbmNlR1EmZmFsc2VGJy8lKnNlcGFyYXRvckdGPS8lKXN0cmV0Y2h5R0Y9LyUqc3ltbWV0cmljR0Y9LyUobGFyZ2VvcEdGPS8lLm1vdmFibGVsaW1pdHNHRj0vJSdhY2NlbnRHRj0vJSdsc3BhY2VHUSwwLjI3Nzc3NzhlbUYnLyUncnNwYWNlR0ZMLUYsNiVRJkFycmF5RidGL0YyLUkobWZlbmNlZEdGJDYkLUYjNiUtRlM2Ji1GIzYnLUY2Ni1RIUYnRjlGO0Y+RkBGQkZERkZGSC9GS1EmMC4wZW1GJy9GTkZpbi1JI21zR0YkNiNRIlJGJ0Zlbi8lK2V4ZWN1dGFibGVHRj1GOUY5LyUlb3BlbkdRIltGJy8lJmNsb3NlR1EiXUYnRl9vRjlGOS1GNjYtUSI6RidGOUY7Rj5GQEZCRkRGRkZIRkpGTS1JJ21zcGFjZUdGJDYmLyUnaGVpZ2h0R1EmMC4wZXhGJy8lJndpZHRoR0Zpbi8lJmRlcHRoR0ZfcC8lKmxpbmVicmVha0dRKG5ld2xpbmVGJy1GLDYlUSh0ZXJtb3M1RidGL0YyRjVGTy1GUzYkLUYjNictSSNtbkdGJDYkUSIxRidGOS1GNjYtUSMuLkYnRjlGO0Y+RkBGQkZERkZGSC9GS1EsMC4yMjIyMjIyZW1GJ0Zqbi1GX3E2JFEiNUYnRjlGX29GOUY5RmdvRl9vRjk=</Equation></Text-field>
</Input>
</Group></Presentation-Block><Presentation-Block>
<Group view="code" labelreference="L24106" drawlabel="true">
<Input>
<Text-field prompt="&gt; " style="Maple Input" layout="Normal"><Equation executable="true" style="2D Input" input-equation="" display="LUklbXJvd0c2Iy9JK21vZHVsZW5hbWVHNiJJLFR5cGVzZXR0aW5nR0koX3N5c2xpYkdGJzZdY24tSSNtaUdGJDYlUStwcmludGxldmVsRicvJSdpdGFsaWNHUSV0cnVlRicvJSxtYXRodmFyaWFudEdRJ2l0YWxpY0YnLUkjbW9HRiQ2LVEqJmNvbG9uZXE7RicvRjNRJ25vcm1hbEYnLyUmZmVuY2VHUSZmYWxzZUYnLyUqc2VwYXJhdG9yR0Y9LyUpc3RyZXRjaHlHRj0vJSpzeW1tZXRyaWNHRj0vJShsYXJnZW9wR0Y9LyUubW92YWJsZWxpbWl0c0dGPS8lJ2FjY2VudEdGPS8lJ2xzcGFjZUdRLDAuMjc3Nzc3OGVtRicvJSdyc3BhY2VHRkwtSSNtbkdGJDYkUSIxRidGOS1GNjYtUSI6RidGOUY7Rj5GQEZCRkRGRkZIRkpGTS1JJ21zcGFjZUdGJDYmLyUnaGVpZ2h0R1EmMC4wZXhGJy8lJndpZHRoR1EmMC4wZW1GJy8lJmRlcHRoR0Zlbi8lKmxpbmVicmVha0dRKG5ld2xpbmVGJy1GNjYvUSRmb3JGJy8lJWJvbGRHRjEvRjNRJWJvbGRGJy8lK2ZvbnR3ZWlnaHRHRmRvRjtGPkZARkJGREZGRkgvRktGaG4vRk5GaG4tRjY2LVEifkYnRjlGO0Y+RkBGQkZERkZGSEZnb0Zoby1GLDYlUSJpRidGL0YyRmlvLUY2Ni9RJWZyb21GJ0Zhb0Zjb0Zlb0Y7Rj5GQEZCRkRGRkZIRmdvRmhvRmlvRk9GaW8tRjY2L1EjYnlGJ0Zhb0Zjb0Zlb0Y7Rj5GQEZCRkRGRkZIRmdvRmhvRmlvRk9GaW8tRjY2L1EjdG9GJ0Zhb0Zjb0Zlb0Y7Rj5GQEZCRkRGRkZIRmdvRmhvRmlvLUYsNiVRLkFycmF5TnVtRWxlbXNGJ0YvRjItSShtZmVuY2VkR0YkNiQtRiM2JC1GLDYlUShjb2x1bmFzRidGL0YyRjlGOUZpby1GNjYvUSNkb0YnRmFvRmNvRmVvRjtGPkZARkJGREZGRkhGZ29GaG9GVi1GLDYlUSZwcmludEYnRi9GMi1GXHE2JC1GIzYmLUY2Ni1RIUYnRjlGO0Y+RkBGQkZERkZGSEZnb0Zoby1JI21zR0YkNiNRYXFSZWFkaW5nfmRhdGF+YW5kfmRldGVybWluaW5nfnRoZX5tYXhpbXVtfnNpemV+b2Z+dGhlfmxpc3R+b2Z+cGFpcnN+b2Z+dGVybXN+KGluY2x1ZGluZ35yZXBldGl0aW9ucykuLi5GJ0ZdckY5RjlGU0ZWRlYtRiw2JVEiTkYnRi9GMkY1LUZQNiRRIjBGJ0Y5RlNGaW9GVi1GVzYmRllGZm5GaW4vRlxvUSVhdXRvRidGaW9GaW9GaW9GXm9GaW8tRiw2JVEiakYnRi9GMkZpb0ZfcEZpby1GUDYkUSIyRidGOUZpb0ZicEZpb0ZPRmlvRmVwRmlvLUYsNiVRKmFjdXBvaW50c0YnRi9GMi1GNjYtUSIrRidGOUY7Rj5GQEZCRkRGRkZIL0ZLUSwwLjIyMjIyMjJlbUYnL0ZORlt0Rk9GaW9GY3FGVkZpb0Zpb0Zpb0Zpb0Zpb0Zpb0Zpb0Zpby1GLDYlUSJMRidGL0YyRjUtRiw2JVEoY29udmVydEYnRi9GMi1GXHE2JC1GIzYmRl5zLUY2Ni1RIixGJ0Y5RjsvRj9GMUZARkJGREZGRkhGZ28vRk5RLDAuMzMzMzMzM2VtRictRiw2JVEnc3RyaW5nRidGL0YyRjlGOUZTLUYsNiVRIkNGJ0YvRjJGNS1JJW1zdWJHRiQ2JS1GLDYlRmJxL0YwRj1GOS1GIzYkRlxwRjkvJS9zdWJzY3JpcHRzaGlmdEdGaXJGU0Zpby1GLDYlUSVjZWxsRidGL0YyRjUtRiw2JVElSm9pbkYnRi9GMi1GXHE2JC1GIzYnLUZccTYmLUYjNixGYHVGZ3RGXXRGZ3QtRmFyNiNGVUZndEZgdUZndEZddEY5RjkvJSVvcGVuR1EiW0YnLyUmY2xvc2VHUSJdRidGZ3QtRmFyNiNGX3JGXXJGOUY5RlNGVkZpb0Zpb0Zpb0Zpb0Zpb0Zpb0Zpb0Zpby1GLDYlUSd0ZW1wMjJGJ0YvRjJGNS1GXHE2JC1GIzYlLUYsNiVRJ0ltcG9ydEYnRi9GMi1GXHE2JC1GIzYqRl1yLUZhcjYjUTZBZGRpdGlvbmFsfmZpbGV+MS54bHNGJ0ZndEZpby1GYXI2I1EqQWN1cG9pbnRzRidGZ3QtRiw2JUZfdkZodUY5RjlGOUY5RjktRlxxNiYtRiM2JEZPRjlGOUZdd0Zgd0ZbeUZTRlZGVkZpb0Zpb0Zpb0Zpb0Zpb0Zpb0Zpb0Zpby1GNjYvUSNpZkYnRmFvRmNvRmVvRjtGPkZARkJGREZGRkhGZ29GaG9GaW9GZXctRjY2LVEiPUYnRjlGO0Y+RkBGQkZERkZGSEZKRk0tRmFyNiNRIi1GJ0Zpby1GNjYvUSV0aGVuRidGYW9GY29GZW9GO0Y+RkBGQkZERkZGSEZnb0Zob0Zpby1GLDYlUSd0ZW1wMTFGJ0YvRjJGNUZbekZTRmlvLUY2Ni9RJWVsc2VGJ0Zhb0Zjb0Zlb0Y7Rj5GQEZCRkRGRkZIRmdvRmhvRmlvRlt6RjVGYHQtRlxxNiQtRiM2JkZld0ZndEZddUY5RjlGaW8tRjY2L1EkZW5kRidGYW9GY29GZW9GO0Y+RkBGQkZERkZGSEZnb0Zob0Zpb0ZfeUZTRlZGaW9GaW9GaW9GaW9GaW9GaW9GaW9GaW8tRiw2JVEndGVtcDAwRidGL0YyRjUtRiw2JVErTWFrZVVuaXF1ZUYnRi9GMi1GXHE2JC1GIzYlRmB0LUZccTYkLUYjNidGYHQtRlxxNiQtRiM2Jy1GLDYlUSZTcGxpdEYnRi9GMi1GXHE2JC1GIzYoLUYsNiVRLERlbGV0ZVNwYWNlRidGL0YyLUZccTYkLUYjNiRGW3pGOUY5Rmd0LUZhcjYjRml0Rl1yRjlGOUZndC1GLDYlUSZBcnJheUYnRi9GMkY5RjlGZ3QtRiw2JVElbGlzdEYnRi9GMkY5RjlGOUY5RlNGVkZpb0Zpb0Zpb0Zpb0Zpb0Zpb0Zpb0ZfeUZpb0ZocC1GXHE2JC1GIzYlRmB0LUZccTYkLUYjNiZGaHpGZ3RGalxsRjlGOUY5RjlGYnlGZ3JGaW9GaHlGaW9GZHJGNUZkckZTRmlvLUY2Ni9RJWVsaWZGJ0Zhb0Zjb0Zlb0Y7Rj5GQEZCRkRGRkZIRmdvRmhvRmlvRmhwRmBdbEZieUZPRmlvRmh5RmlvRmRyRjVGZHJGZ3NGT0ZTRmlvRl56RmlvRmlvRmRyRjVGZHJGZ3MtSSZtZnJhY0dGJDYoLUYjNiUtRlxxNiQtRiM2JUZocEZgXWxGOUY5LUY2Ni1RIiFGJ0Y5RjtGPkZARkJGREZGRkgvRktRLDAuMTExMTExMWVtRicvRk5GaF5sRjktRiM2KC1GXHE2JC1GIzYmRmBebC1GNjYtUSgmbWludXM7RidGOUY7Rj5GQEZCRkRGRkZIRmpzRlx0RmFzRjlGOUZkXmwtRjY2LVEnJnNkb3Q7RidGOUY7Rj5GQEZCRkRGRkZIRmdvRmhvRmFzRmRebEY5LyUubGluZXRoaWNrbmVzc0dGUi8lK2Rlbm9tYWxpZ25HUSdjZW50ZXJGJy8lKW51bWFsaWduR0ZqX2wvJSliZXZlbGxlZEdGPUZTRmlvRmV6RmlvRl95RlNGVkZpb0Zpb0Zpb0ZlekZpb0ZjcUZTRlZGaW9GVkZpb0Zpb0ZmcS1GXHE2JC1GIzYlRmB2LUZccTYkLUYjNiQtRlxxNiYtRiM2LEZdci1GYXI2I1FmbkNvbXBsZXRlZC5+UmVhZGluZ35kYXRhfmFuZH5nZW5lcmF0aW5nfmF+bGlzdH5vZn5wYWlyc35mcm9tRidGZ3RGYHQtRlxxNiQtRiM2JkZkckZndEZddUY5RjlGZ3RGaW8tRmFyNiNRQXRlcm1zfihpbmNsdWRpbmd+cmVwZXRpdGlvbnMpLi4uRidGXXJGOUY5Rl13RmB3RjlGOUY5RjlGU0ZWRmpyRmlvRmlvLUYsNiVRIktGJ0YvRjJGNUZPRlNGVkZWRmlvRmlvLUYsNiVRIllGJ0YvRjJGNUZqXGwtRlxxNiQtRiM2J0ZPLUY2Ni1RIy4uRidGOUY7Rj5GQEZCRkRGRkZIRmpzRmhvRmRyLyUrZXhlY3V0YWJsZUdGPUY5RjlGU0ZdckZWRmlvRmlvRl5vRmlvRl5zRmlvRl9wRmlvRmFzRmlvRmJwRmlvRk9GaW9GZXBGaW9GZHNGZ3NGT0Zpb0ZjcUZWRmlvRmlvRmlvRmlvRmlvRl10RjVGYHRGY3RGU0ZgdUY1RmN1RlNGaW9GXXZGNUZgdkZjdkZTRlZGaW9GaW9GaW9GaW9GaW8tRiw2JVEmdGVtcDJGJ0YvRjJGNUZod0ZbeUZbeUZTRlZGVkZpb0Zpb0Zpb0Zpb0Zpb0ZfeUZpb0ZkYmxGYnlGZXlGaW9GaHlGaW8tRiw2JVEmdGVtcDFGJ0YvRjJGNUZnYmxGU0Zpb0ZeekZpb0ZnYmxGNUZgdC1GXHE2JC1GIzYmRmRibEZndEZddUY5RjlGU0Zpb0ZlekZpb0ZfeUZTRlZGaW9GaW9GaW9GaW9GaW8tRiw2JVEmdGVtcDBGJ0YvRjJGNUZbW2wtRlxxNiQtRiM2JUZgdC1GXHE2JC1GIzYnRmB0LUZccTYkLUYjNidGaltsLUZccTYkLUYjNihGYVxsLUZccTYkLUYjNiRGZ2JsRjlGOUZndEZoXGxGXXJGOUY5Rmd0RmpcbEY5RjlGZ3RGXV1sRjlGOUY5RjlGU0ZWRmlvRmlvRmlvRmlvRmlvRl5vRmlvLUYsNiVRI2lpRidGL0YyRmlvRl9wRmlvRk9GaW9GYnBGaW9GT0Zpb0ZlcEZpby1GXHE2JC1GIzYlRmhwLUZccTYkLUYjNiVGYHQtRlxxNiQtRiM2JkZeY2xGZ3RGalxsRjlGOUY5RjlGOUY5RmBfbEZPRmlvRmNxRlZGaW9GaW9GaW9GaW9GaW9GaW9GaW9GaW9GXm9GaW8tRiw2JVEjampGJ0YvRjJGaW9GX3BGaW9GZWRsRmdzRk9GaW9GYnBGaW9GT0Zpb0ZlcEZpb0ZocC1GXHE2JC1GIzYmRmB0LUZccTYkLUYjNidGXmNsRmd0RmpcbEZiYmxGOUY5RmJibEY5RjlGaW9GY3FGVkZpb0Zpb0Zpb0Zpb0Zpb0Zpb0Zpb0Zpb0Zpb0Zpb0Zpby1GLDYlUSJhRidGL0YyRjUtRiw2JVEkbWluRidGaHVGOS1GXHE2JC1GIzYnLUZkdTYlRl5jbC1GIzYlRmVkbEYvRjJGW3ZGZ3QtRmR1NiVGXmNsLUYjNiVGZGVsRi9GMkZbdkZiYmxGOUY5RlNGVkZpb0Zpb0Zpb0Zpb0Zpb0Zpb0Zpb0Zpb0Zpb0Zpb0Zpby1GLDYlUSJiRidGL0YyRjUtRiw2JVEkbWF4RidGaHVGOUZlZmxGU0ZWRmlvRmlvRmlvRmlvRmlvRmlvRmlvRmlvRmlvRmlvRmlvLUZkdTYlRmhhbC1GIzYlRmVhbEYvRjJGW3ZGNUZgdi1GXHE2JC1GIzYlLUZccTYmLUYjNilGX2ZsRmd0RmV5Rmd0RmFnbEZiYmxGOUY5Rl13RmB3RmJibEY5RjlGU0ZWRmlvRmlvRmlvRmlvRmlvRmlvRmlvRmlvRmlvRmlvRmlvRmVhbEY1RmVhbEZnc0ZPRlNGVkZpb0Zpb0Zpb0Zpb0Zpb0Zpb0Zpb0Zpb0Zpb0ZlekZpb0ZjcUZTRlZGaW9GaW9GaW9GaW9GaW9GaW9GZXpGaW9GY3FGU0ZWRmpyRmlvRmlvRmlvRmV6RmlvRmNxRlNGVkZWRlZGVkZWRmlvRmlvRmlvLUYsNiVRJnRlbXAzRidGL0YyRjVGW1tsLUZccTYkLUYjNiVGYHQtRlxxNiQtRiM2JkZoYWxGZ3RGXV1sRjlGOUY5RjlGU0ZWRmlvRmlvRmlvLUYsNiVRJnRlbXA0RidGL0YyRjVGaGFsRlNGVkZWRlZGaW9GaW9GaW9GaW9GVkZpb0Zpb0Zpby1GLDYlUSRwcmlGJ0YvRjItRiw2JVEjbnRGJ0YvRjItRlxxNiQtRiM2JkZgdi1GXHE2JC1GIzYlLUZccTYmLUYjNixGXXItRmFyNiNRR0NvbXBsZXRlZC4uLn5TdGFydGluZ35kYXRhfmFuYWx5c2lzfm9mRidGZ3RGYHQtRlxxNiQtRiM2KEZocC1GXHE2JC1GIzYmRmB0LUZccTYkLUYjNiZGY2hsRmd0RmpcbEY5RjlGYmJsRjlGOUZndEZddUZiYmxGOUY5Rmd0LUZhcjYjUTl1bmlxdWV+cGFpcnN+b2Z+dGVybXMuLi5GJ0ZdckZiYmxGOUY5Rl13RmB3RmJibEY5RjlGYmJsRjlGOUZTRlZGanJGaW9GaW9GaW9GXm9GaW8tRiw2JVEia0YnRi9GMkZpb0ZfcEZpb0ZPRmlvRmJwRmlvRk9GaW9GZXBGaW9GaHAtRlxxNiQtRiM2JkZgdC1GXHE2JC1GIzYnRmNobEZndEZqXGxGYmJsRjlGOUZiYmxGOUY5RmlvRmNxRlZGVkZpb0Zpb0Zpb0Zpb0Zpb0Zpb0Zpby1GLDYlUSJuRidGL0YyRjVGZ3JGU0ZWRmlvRmlvRmlvRmlvRmlvRmlvRmlvRl5vRmlvLUYsNiVRInFGJ0YvRjJGaW9GX3BGaW9GT0Zpb0ZicEZpb0ZPRmlvRmVwRmlvRmhwLUZccTYkLUYjNiVGYHQtRlxxNiQtRiM2JkZeaWxGZ3RGalxsRjlGOUY5RjlGaW9GY3FGVkZpb0Zpb0Zpb0Zpb0Zpb0Zpb0Zpb0Zpb0Zpb0Zpb0ZfeUZpby1GZHU2JUZjaGwtRiM2JUZlW21GL0YyRlt2RmJ5LUZkdTYlRl5pbC1GIzYlRmNcbUYvRjJGW3ZGaW9GaHlGaW9GYFxtRjVGYFxtRmdzRk9GaW9GXnpGaW9GYFxtRjVGYFxtRmlvRmV6RmlvRl95RlNGVkZpb0Zpb0Zpb0Zpb0Zpb0Zpb0Zpb0ZlekZpb0ZjcUZTRlZGaW9GaW9GaW9GaW9GaW9GaW9GaW8tRiw2JVEnb3V0cHV0RidGL0YyRjUtRmR1NiUtRiw2JVEnVmVjdG9yRidGL0YyLUYjNiUtRiw2JVEkcm93RidGL0YyRi9GMkZbdi1GXHE2JC1GIzYlLUZccTYmLUYjNidGXl1tRmd0RmBcbUZiYmxGOUY5Rl13RmB3RmJibEY5RjlGU0ZWRmlvRmlvRmlvRmlvRmlvRmlvRmlvRl10RjVGYHQtRlxxNiQtRiM2JkZlW21GZ3RGXXVGOUY5RlNGaW9GaXhGNS1GLDYlRmJ2Rmh1RjktRlxxNiQtRiM2Jy1GXHE2Ji1GIzYtRl1yLUZhcjYjUSJBRictRjY2LkZpdEYvRjJGO0ZqdEZARkJGREZGRkhGZ29GW3VGXXRGZ3RGW3dGZ3QtRmFyNiNRIkJGJ0ZcYG1GXXRGOUY5Rl13RmB3Rmd0RmN3Rl1yRjlGOUZTRlZGaW9GaW9GaW9GaW9GaW9GaW9GaW8tRiw2JVEnRXhwb3J0RidGL0YyLUZccTYkLUYjNitGZl1tRmd0LUZhcjYjUSxSZXN1bHRzLnhsc0YnRmd0LUZhcjYjUSZsaXN0M0YnRmd0Rl12RmJibEY5RjlGU0ZWRmlvRmlvRmlvRmlvRmV6RmlvRmNxRlNGVkZqckZWRmlvRmlvRmlvRmlvRmZxLUZccTYlLUYjNiZGXXItRmFyNiNRYm9Db21wbGV0ZWQuLi5+U3RhcnRpbmd+ZGF0YX5yYW5raW5nfm9mfnRvcC1maXZlfnBhaXJzfm9mfnVuaXF1ZX50ZXJtcy4uLkYnRl1yRjlGYmJsRjlGU0Zpb0ZWRmpyRmlvRmlvRmlvRmlvRl12RjVGYHYtRlxxNiQtRiM2Jy1GXHE2Ji1GIzYoRl1yLUZhcjYjUSVCMTpCRidGZ3QtRiM2JkZdci1GLDYlRmJ0Rmh1RjktRlxxNiQtRiM2KEZdci1GIzYlRmhwLUZccTYkLUYjNiVGYHRGXlttRjlGOUY5Rl1yRmd0LUYsNiVGX3VGaHVGOUY5RjlGOUZdckY5RjlGXXdGYHdGZ3RGY3dGXXJGOUY5RlNGVkZWRmlvRmlvRmlvRmlvLUYsNiVRJ2RhZG9zMUYnRmh1RjlGNS1GLDYlRl54Rmh1RjktRlxxNiQtRiM2KkZdckZoYG1GZ3RGW2FtRmd0Rml4RmJibEY5RjlGU0ZWRmlvRmlvRmlvRmlvLUYsNiVRJ2RhZG9zMkYnRi9GMkY1LUYsNiVRK1N0YXRpc3RpY3NGJ0YvRjItRlxxNiYtRiM2JS1GLDYlUSVTb3J0RidGL0YyRmJibEY5RjlGXXdGYHctRlxxNiQtRiM2Ki1GLDYlUShSZXNoYXBlRidGL0YyLUZccTYkLUYjNigtRiw2JUZiY21GL0YyRmd0RmhwRmpibUZiYmxGOUY5Rmd0LUYsNiVRJm9yZGVyRidGL0YyRmJ5LUYsNiVRK2Rlc2NlbmRpbmdGJ0YvRjJGYmJsRjlGOUZTRlZGaW9GaW9GaW9GaW9GXXZGNUZgdi1GXHE2JC1GIzYnLUZccTYmLUYjNihGXXItRmFyNiNRJUExOkFGJ0ZndEZgYm1GXXJGOUY5Rl13RmB3Rmd0RmN3Rl1yRjlGOUZTRlZGaW9GaW9GaW9GaW8tRiw2JVEnZGFkb3MzRidGaHVGOUY1RmpkbS1GXHE2JC1GIzYpRl1yLUYjNiVGY2NtLUZccTYkLUYjNilGXXJGaGBtRmd0RlthbUZndEZpeEY5RjlGOUZdckZndEZocEZqYm1GOUY5RlNGVkZpb0Zpb0Zpb0Zpby1GLDYlUSdkYWRvczVGJ0YvRjJGNS1GZHU2JUZpY20tRiM2JkZPRl9ibC1GUDYkUSI1RidGOUY5Rlt2RlNGVkZpb0Zpb0Zpb0Zpby1GLDYlUSdkYWRvczZGJ0YvRjJGNS1GXF5sNihGYWdtLUYjNiUtRiw2JUZmc0ZodUY5Ri9GMkZmX2xGaF9sRltgbEZdYGxGY19sLUZQNiRRJDEwMEYnRjlGU0ZWRmlvRmlvRmlvRmlvLUYsNiVRJ2RhZG9zN0YnRi9GMkY1RmB0LUZccTYkLUYjNihGamRtLUZccTYkLUYjNidGYWVtRmd0RmhwRmpibUY5RjlGZ3RGXV1sRmJibEY5RjlGU0ZWRmpyRmlvRmlvRmlvRl5vRmlvRmNcbUZpb0ZfcEZpb0ZPRmlvRmJwRmlvRk9GaW9GZXBGaW9GaGdtRmlvRmNxRlZGaW9GaW9GaW9GaW9GaW9GaW9GaW8tRiw2JVEnaW5kaWNlRidGL0YyRjUtRlxxNiQtRiM2JS1GLDYlUTNGaW5kTWF4aW1hbEVsZW1lbnRGJ0YvRjItRlxxNiQtRiM2J0ZnaG1GZ3RGaW8tRiw2JVEpcG9zaXRpb25GJ0YvRjJGOUY5RjlGOS1GXHE2Ji1GIzYkRmFzRjlGOUZdd0Zgd0ZTRlZGaW9GaW9GaW9GaW9GaW9GaW9GaW8tRmR1NiUtRiw2JVEodGVybW9zNUYnRi9GMkZkXW1GW3ZGNS1GZHU2JS1GLDYlRmZmbUYvRjItRiM2JUZiaW1GL0YyRlt2RlNGVkZpb0Zpb0Zpb0Zpb0Zpb0Zpb0Zpb0ZnaG1GNUZgdC1GXHE2JC1GIzYnRmdobUZndEZqXGxGYmJsRjlGOUZTRlZGaW9GaW9GaW9GaW9GaW9GaW9GaW8tRmR1NiVGZ2htRmBbbkZbdkY1LUY2Ni1RKiZ1bWludXMwO0YnRjlGO0Y+RkBGQkZERkZGSEZqc0ZcdEZPRlNGVkZpb0Zpb0Zpb0Zpb0Zpb0Zpb0Zpb0ZnaG1GNUZgdC1GXHE2JC1GIzYnRmdobUZndEZdXWxGYmJsRjlGOUZTRlZGaW9GaW9GaW9GaW9GZXpGaW9GY3FGU0ZWRmV6RmlvRmNxRlNGVkZhZ20tRjY2LVEiO0YnRjlGO0ZqdEZARkJGREZGRkhGZ29GTUZpb0ZbaG1GX1xuRmlqbUZfXG5GVkZqckZmcS1GXHE2JC1GIzYlRmB2LUZccTYkLUYjNiQtRlxxNiYtRiM2K0Zdci1GYXI2I1E2Q29tcGxldGVkLi4uflRvdGFsfm9mRidGZ3RGYHQtRlxxNiQtRiM2KEZlW21GYF9sRmFzRmd0Rl11RjlGOUZndC1GYXI2I1E+dW5pcXVlfnBhaXJzfm9mfnRlcm1zfnJhbmtlZC5GJ0ZdckY5RjlGXXdGYHdGOUY5RjlGOUZTRlZGanJGZnEtRlxxNiUtRiM2JkZdci1GYXI2I1E0RW5kfm9mfmNvbXB1dGF0aW9uLkYnRl1yRjlGYmJsRjlGU0ZiYmxGOQ==">LUklbXJvd0c2Iy9JK21vZHVsZW5hbWVHNiJJLFR5cGVzZXR0aW5nR0koX3N5c2xpYkdGJzZdY24tSSNtaUdGJDYlUStwcmludGxldmVsRicvJSdpdGFsaWNHUSV0cnVlRicvJSxtYXRodmFyaWFudEdRJ2l0YWxpY0YnLUkjbW9HRiQ2LVEqJmNvbG9uZXE7RicvRjNRJ25vcm1hbEYnLyUmZmVuY2VHUSZmYWxzZUYnLyUqc2VwYXJhdG9yR0Y9LyUpc3RyZXRjaHlHRj0vJSpzeW1tZXRyaWNHRj0vJShsYXJnZW9wR0Y9LyUubW92YWJsZWxpbWl0c0dGPS8lJ2FjY2VudEdGPS8lJ2xzcGFjZUdRLDAuMjc3Nzc3OGVtRicvJSdyc3BhY2VHRkwtSSNtbkdGJDYkUSIxRidGOS1GNjYtUSI6RidGOUY7Rj5GQEZCRkRGRkZIRkpGTS1JJ21zcGFjZUdGJDYmLyUnaGVpZ2h0R1EmMC4wZXhGJy8lJndpZHRoR1EmMC4wZW1GJy8lJmRlcHRoR0Zlbi8lKmxpbmVicmVha0dRKG5ld2xpbmVGJy1GNjYvUSRmb3JGJy8lJWJvbGRHRjEvRjNRJWJvbGRGJy8lK2ZvbnR3ZWlnaHRHRmRvRjtGPkZARkJGREZGRkgvRktGaG4vRk5GaG4tRjY2LVEifkYnRjlGO0Y+RkBGQkZERkZGSEZnb0Zoby1GLDYlUSJpRidGL0YyRmlvLUY2Ni9RJWZyb21GJ0Zhb0Zjb0Zlb0Y7Rj5GQEZCRkRGRkZIRmdvRmhvRmlvRk9GaW8tRjY2L1EjYnlGJ0Zhb0Zjb0Zlb0Y7Rj5GQEZCRkRGRkZIRmdvRmhvRmlvRk9GaW8tRjY2L1EjdG9GJ0Zhb0Zjb0Zlb0Y7Rj5GQEZCRkRGRkZIRmdvRmhvRmlvLUYsNiVRLkFycmF5TnVtRWxlbXNGJ0YvRjItSShtZmVuY2VkR0YkNiQtRiM2JC1GLDYlUShjb2x1bmFzRidGL0YyRjlGOUZpby1GNjYvUSNkb0YnRmFvRmNvRmVvRjtGPkZARkJGREZGRkhGZ29GaG9GVi1GLDYlUSZwcmludEYnRi9GMi1GXHE2JC1GIzYmLUY2Ni1RIUYnRjlGO0Y+RkBGQkZERkZGSEZnb0Zoby1JI21zR0YkNiNRYXFSZWFkaW5nfmRhdGF+YW5kfmRldGVybWluaW5nfnRoZX5tYXhpbXVtfnNpemV+b2Z+dGhlfmxpc3R+b2Z+cGFpcnN+b2Z+dGVybXN+KGluY2x1ZGluZ35yZXBldGl0aW9ucykuLi5GJ0ZdckY5RjlGU0ZWRlYtRiw2JVEiTkYnRi9GMkY1LUZQNiRRIjBGJ0Y5RlNGaW9GVi1GVzYmRllGZm5GaW4vRlxvUSVhdXRvRidGaW9GaW9GaW9GXm9GaW8tRiw2JVEiakYnRi9GMkZpb0ZfcEZpby1GUDYkUSIyRidGOUZpb0ZicEZpb0ZPRmlvRmVwRmlvLUYsNiVRKmFjdXBvaW50c0YnRi9GMi1GNjYtUSIrRidGOUY7Rj5GQEZCRkRGRkZIL0ZLUSwwLjIyMjIyMjJlbUYnL0ZORlt0Rk9GaW9GY3FGVkZpb0Zpb0Zpb0Zpb0Zpb0Zpb0Zpb0Zpby1GLDYlUSJMRidGL0YyRjUtRiw2JVEoY29udmVydEYnRi9GMi1GXHE2JC1GIzYmRl5zLUY2Ni1RIixGJ0Y5RjsvRj9GMUZARkJGREZGRkhGZ28vRk5RLDAuMzMzMzMzM2VtRictRiw2JVEnc3RyaW5nRidGL0YyRjlGOUZTLUYsNiVRIkNGJ0YvRjJGNS1JJW1zdWJHRiQ2JS1GLDYlRmJxL0YwRj1GOS1GIzYkRlxwRjkvJS9zdWJzY3JpcHRzaGlmdEdGaXJGU0Zpby1GLDYlUSVjZWxsRidGL0YyRjUtRiw2JVElSm9pbkYnRi9GMi1GXHE2JC1GIzYnLUZccTYmLUYjNixGYHVGZ3RGXXRGZ3QtRmFyNiNGVUZndEZgdUZndEZddEY5RjkvJSVvcGVuR1EiW0YnLyUmY2xvc2VHUSJdRidGZ3QtRmFyNiNGX3JGXXJGOUY5RlNGVkZpb0Zpb0Zpb0Zpb0Zpb0Zpb0Zpb0Zpby1GLDYlUSd0ZW1wMjJGJ0YvRjJGNS1GXHE2JC1GIzYlLUYsNiVRJ0ltcG9ydEYnRi9GMi1GXHE2JC1GIzYqRl1yLUZhcjYjUTZBZGRpdGlvbmFsfmZpbGV+MS54bHNGJ0ZndEZpby1GYXI2I1EqQWN1cG9pbnRzRidGZ3QtRiw2JUZfdkZodUY5RjlGOUY5RjktRlxxNiYtRiM2JEZPRjlGOUZdd0Zgd0ZbeUZTRlZGVkZpb0Zpb0Zpb0Zpb0Zpb0Zpb0Zpb0Zpby1GNjYvUSNpZkYnRmFvRmNvRmVvRjtGPkZARkJGREZGRkhGZ29GaG9GaW9GZXctRjY2LVEiPUYnRjlGO0Y+RkBGQkZERkZGSEZKRk0tRmFyNiNRIi1GJ0Zpby1GNjYvUSV0aGVuRidGYW9GY29GZW9GO0Y+RkBGQkZERkZGSEZnb0Zob0Zpby1GLDYlUSd0ZW1wMTFGJ0YvRjJGNUZbekZTRmlvLUY2Ni9RJWVsc2VGJ0Zhb0Zjb0Zlb0Y7Rj5GQEZCRkRGRkZIRmdvRmhvRmlvRlt6RjVGYHQtRlxxNiQtRiM2JkZld0ZndEZddUY5RjlGaW8tRjY2L1EkZW5kRidGYW9GY29GZW9GO0Y+RkBGQkZERkZGSEZnb0Zob0Zpb0ZfeUZTRlZGaW9GaW9GaW9GaW9GaW9GaW9GaW9GaW8tRiw2JVEndGVtcDAwRidGL0YyRjUtRiw2JVErTWFrZVVuaXF1ZUYnRi9GMi1GXHE2JC1GIzYlRmB0LUZccTYkLUYjNidGYHQtRlxxNiQtRiM2Jy1GLDYlUSZTcGxpdEYnRi9GMi1GXHE2JC1GIzYoLUYsNiVRLERlbGV0ZVNwYWNlRidGL0YyLUZccTYkLUYjNiRGW3pGOUY5Rmd0LUZhcjYjRml0Rl1yRjlGOUZndC1GLDYlUSZBcnJheUYnRi9GMkY5RjlGZ3QtRiw2JVElbGlzdEYnRi9GMkY5RjlGOUY5RlNGVkZpb0Zpb0Zpb0Zpb0Zpb0Zpb0Zpb0ZfeUZpb0ZocC1GXHE2JC1GIzYlRmB0LUZccTYkLUYjNiZGaHpGZ3RGalxsRjlGOUY5RjlGYnlGZ3JGaW9GaHlGaW9GZHJGNUZkckZTRmlvLUY2Ni9RJWVsaWZGJ0Zhb0Zjb0Zlb0Y7Rj5GQEZCRkRGRkZIRmdvRmhvRmlvRmhwRmBdbEZieUZPRmlvRmh5RmlvRmRyRjVGZHJGZ3NGT0ZTRmlvRl56RmlvRmlvRmRyRjVGZHJGZ3MtSSZtZnJhY0dGJDYoLUYjNiUtRlxxNiQtRiM2JUZocEZgXWxGOUY5LUY2Ni1RIiFGJ0Y5RjtGPkZARkJGREZGRkgvRktRLDAuMTExMTExMWVtRicvRk5GaF5sRjktRiM2KC1GXHE2JC1GIzYmRmBebC1GNjYtUSgmbWludXM7RidGOUY7Rj5GQEZCRkRGRkZIRmpzRlx0RmFzRjlGOUZkXmwtRjY2LVEnJnNkb3Q7RidGOUY7Rj5GQEZCRkRGRkZIRmdvRmhvRmFzRmRebEY5LyUubGluZXRoaWNrbmVzc0dGUi8lK2Rlbm9tYWxpZ25HUSdjZW50ZXJGJy8lKW51bWFsaWduR0ZqX2wvJSliZXZlbGxlZEdGPUZTRmlvRmV6RmlvRl95RlNGVkZpb0Zpb0Zpb0ZlekZpb0ZjcUZTRlZGaW9GVkZpb0Zpb0ZmcS1GXHE2JC1GIzYlRmB2LUZccTYkLUYjNiQtRlxxNiYtRiM2LEZdci1GYXI2I1FmbkNvbXBsZXRlZC5+UmVhZGluZ35kYXRhfmFuZH5nZW5lcmF0aW5nfmF+bGlzdH5vZn5wYWlyc35mcm9tRidGZ3RGYHQtRlxxNiQtRiM2JkZkckZndEZddUY5RjlGZ3RGaW8tRmFyNiNRQXRlcm1zfihpbmNsdWRpbmd+cmVwZXRpdGlvbnMpLi4uRidGXXJGOUY5Rl13RmB3RjlGOUY5RjlGU0ZWRmpyRmlvRmlvLUYsNiVRIktGJ0YvRjJGNUZPRlNGVkZWRmlvRmlvLUYsNiVRIllGJ0YvRjJGNUZqXGwtRlxxNiQtRiM2J0ZPLUY2Ni1RIy4uRidGOUY7Rj5GQEZCRkRGRkZIRmpzRmhvRmRyLyUrZXhlY3V0YWJsZUdGPUY5RjlGU0ZdckZWRmlvRmlvRl5vRmlvRl5zRmlvRl9wRmlvRmFzRmlvRmJwRmlvRk9GaW9GZXBGaW9GZHNGZ3NGT0Zpb0ZjcUZWRmlvRmlvRmlvRmlvRmlvRl10RjVGYHRGY3RGU0ZgdUY1RmN1RlNGaW9GXXZGNUZgdkZjdkZTRlZGaW9GaW9GaW9GaW9GaW8tRiw2JVEmdGVtcDJGJ0YvRjJGNUZod0ZbeUZbeUZTRlZGVkZpb0Zpb0Zpb0Zpb0Zpb0ZfeUZpb0ZkYmxGYnlGZXlGaW9GaHlGaW8tRiw2JVEmdGVtcDFGJ0YvRjJGNUZnYmxGU0Zpb0ZeekZpb0ZnYmxGNUZgdC1GXHE2JC1GIzYmRmRibEZndEZddUY5RjlGU0Zpb0ZlekZpb0ZfeUZTRlZGaW9GaW9GaW9GaW9GaW8tRiw2JVEmdGVtcDBGJ0YvRjJGNUZbW2wtRlxxNiQtRiM2JUZgdC1GXHE2JC1GIzYnRmB0LUZccTYkLUYjNidGaltsLUZccTYkLUYjNihGYVxsLUZccTYkLUYjNiRGZ2JsRjlGOUZndEZoXGxGXXJGOUY5Rmd0RmpcbEY5RjlGZ3RGXV1sRjlGOUY5RjlGU0ZWRmlvRmlvRmlvRmlvRmlvRl5vRmlvLUYsNiVRI2lpRidGL0YyRmlvRl9wRmlvRk9GaW9GYnBGaW9GT0Zpb0ZlcEZpby1GXHE2JC1GIzYlRmhwLUZccTYkLUYjNiVGYHQtRlxxNiQtRiM2JkZeY2xGZ3RGalxsRjlGOUY5RjlGOUY5RmBfbEZPRmlvRmNxRlZGaW9GaW9GaW9GaW9GaW9GaW9GaW9GaW9GXm9GaW8tRiw2JVEjampGJ0YvRjJGaW9GX3BGaW9GZWRsRmdzRk9GaW9GYnBGaW9GT0Zpb0ZlcEZpb0ZocC1GXHE2JC1GIzYmRmB0LUZccTYkLUYjNidGXmNsRmd0RmpcbEZiYmxGOUY5RmJibEY5RjlGaW9GY3FGVkZpb0Zpb0Zpb0Zpb0Zpb0Zpb0Zpb0Zpb0Zpb0Zpb0Zpby1GLDYlUSJhRidGL0YyRjUtRiw2JVEkbWluRidGaHVGOS1GXHE2JC1GIzYnLUZkdTYlRl5jbC1GIzYlRmVkbEYvRjJGW3ZGZ3QtRmR1NiVGXmNsLUYjNiVGZGVsRi9GMkZbdkZiYmxGOUY5RlNGVkZpb0Zpb0Zpb0Zpb0Zpb0Zpb0Zpb0Zpb0Zpb0Zpb0Zpby1GLDYlUSJiRidGL0YyRjUtRiw2JVEkbWF4RidGaHVGOUZlZmxGU0ZWRmlvRmlvRmlvRmlvRmlvRmlvRmlvRmlvRmlvRmlvRmlvLUZkdTYlRmhhbC1GIzYlRmVhbEYvRjJGW3ZGNUZgdi1GXHE2JC1GIzYlLUZccTYmLUYjNilGX2ZsRmd0RmV5Rmd0RmFnbEZiYmxGOUY5Rl13RmB3RmJibEY5RjlGU0ZWRmlvRmlvRmlvRmlvRmlvRmlvRmlvRmlvRmlvRmlvRmlvRmVhbEY1RmVhbEZnc0ZPRlNGVkZpb0Zpb0Zpb0Zpb0Zpb0Zpb0Zpb0Zpb0Zpb0ZlekZpb0ZjcUZTRlZGaW9GaW9GaW9GaW9GaW9GaW9GZXpGaW9GY3FGU0ZWRmpyRmlvRmlvRmlvRmV6RmlvRmNxRlNGVkZWRlZGVkZWRmlvRmlvRmlvLUYsNiVRJnRlbXAzRidGL0YyRjVGW1tsLUZccTYkLUYjNiVGYHQtRlxxNiQtRiM2JkZoYWxGZ3RGXV1sRjlGOUY5RjlGU0ZWRmlvRmlvRmlvLUYsNiVRJnRlbXA0RidGL0YyRjVGaGFsRlNGVkZWRlZGaW9GaW9GaW9GaW9GVkZpb0Zpb0Zpby1GLDYlUSRwcmlGJ0YvRjItRiw2JVEjbnRGJ0YvRjItRlxxNiQtRiM2JkZgdi1GXHE2JC1GIzYlLUZccTYmLUYjNixGXXItRmFyNiNRR0NvbXBsZXRlZC4uLn5TdGFydGluZ35kYXRhfmFuYWx5c2lzfm9mRidGZ3RGYHQtRlxxNiQtRiM2KEZocC1GXHE2JC1GIzYmRmB0LUZccTYkLUYjNiZGY2hsRmd0RmpcbEY5RjlGYmJsRjlGOUZndEZddUZiYmxGOUY5Rmd0LUZhcjYjUTl1bmlxdWV+cGFpcnN+b2Z+dGVybXMuLi5GJ0ZdckZiYmxGOUY5Rl13RmB3RmJibEY5RjlGYmJsRjlGOUZTRlZGanJGaW9GaW9GaW9GXm9GaW8tRiw2JVEia0YnRi9GMkZpb0ZfcEZpb0ZPRmlvRmJwRmlvRk9GaW9GZXBGaW9GaHAtRlxxNiQtRiM2JkZgdC1GXHE2JC1GIzYnRmNobEZndEZqXGxGYmJsRjlGOUZiYmxGOUY5RmlvRmNxRlZGVkZpb0Zpb0Zpb0Zpb0Zpb0Zpb0Zpby1GLDYlUSJuRidGL0YyRjVGZ3JGU0ZWRmlvRmlvRmlvRmlvRmlvRmlvRmlvRl5vRmlvLUYsNiVRInFGJ0YvRjJGaW9GX3BGaW9GT0Zpb0ZicEZpb0ZPRmlvRmVwRmlvRmhwLUZccTYkLUYjNiVGYHQtRlxxNiQtRiM2JkZeaWxGZ3RGalxsRjlGOUY5RjlGaW9GY3FGVkZpb0Zpb0Zpb0Zpb0Zpb0Zpb0Zpb0Zpb0Zpb0Zpb0ZfeUZpby1GZHU2JUZjaGwtRiM2JUZlW21GL0YyRlt2RmJ5LUZkdTYlRl5pbC1GIzYlRmNcbUYvRjJGW3ZGaW9GaHlGaW9GYFxtRjVGYFxtRmdzRk9GaW9GXnpGaW9GYFxtRjVGYFxtRmlvRmV6RmlvRl95RlNGVkZpb0Zpb0Zpb0Zpb0Zpb0Zpb0Zpb0ZlekZpb0ZjcUZTRlZGaW9GaW9GaW9GaW9GaW9GaW9GaW8tRiw2JVEnb3V0cHV0RidGL0YyRjUtRmR1NiUtRiw2JVEnVmVjdG9yRidGL0YyLUYjNiUtRiw2JVEkcm93RidGL0YyRi9GMkZbdi1GXHE2JC1GIzYlLUZccTYmLUYjNidGXl1tRmd0RmBcbUZiYmxGOUY5Rl13RmB3RmJibEY5RjlGU0ZWRmlvRmlvRmlvRmlvRmlvRmlvRmlvRl10RjVGYHQtRlxxNiQtRiM2JkZlW21GZ3RGXXVGOUY5RlNGaW9GaXhGNS1GLDYlRmJ2Rmh1RjktRlxxNiQtRiM2Jy1GXHE2Ji1GIzYtRl1yLUZhcjYjUSJBRictRjY2LkZpdEYvRjJGO0ZqdEZARkJGREZGRkhGZ29GW3VGXXRGZ3RGW3dGZ3QtRmFyNiNRIkJGJ0ZcYG1GXXRGOUY5Rl13RmB3Rmd0RmN3Rl1yRjlGOUZTRlZGaW9GaW9GaW9GaW9GaW9GaW9GaW8tRiw2JVEnRXhwb3J0RidGL0YyLUZccTYkLUYjNitGZl1tRmd0LUZhcjYjUSxSZXN1bHRzLnhsc0YnRmd0LUZhcjYjUSZsaXN0M0YnRmd0Rl12RmJibEY5RjlGU0ZWRmlvRmlvRmlvRmlvRmV6RmlvRmNxRlNGVkZqckZWRmlvRmlvRmlvRmlvRmZxLUZccTYlLUYjNiZGXXItRmFyNiNRYm9Db21wbGV0ZWQuLi5+U3RhcnRpbmd+ZGF0YX5yYW5raW5nfm9mfnRvcC1maXZlfnBhaXJzfm9mfnVuaXF1ZX50ZXJtcy4uLkYnRl1yRjlGYmJsRjlGU0Zpb0ZWRmpyRmlvRmlvRmlvRmlvRl12RjVGYHYtRlxxNiQtRiM2Jy1GXHE2Ji1GIzYoRl1yLUZhcjYjUSVCMTpCRidGZ3QtRiM2JkZdci1GLDYlRmJ0Rmh1RjktRlxxNiQtRiM2KEZdci1GIzYlRmhwLUZccTYkLUYjNiVGYHRGXlttRjlGOUY5Rl1yRmd0LUYsNiVGX3VGaHVGOUY5RjlGOUZdckY5RjlGXXdGYHdGZ3RGY3dGXXJGOUY5RlNGVkZWRmlvRmlvRmlvRmlvLUYsNiVRJ2RhZG9zMUYnRmh1RjlGNS1GLDYlRl54Rmh1RjktRlxxNiQtRiM2KkZdckZoYG1GZ3RGW2FtRmd0Rml4RmJibEY5RjlGU0ZWRmlvRmlvRmlvRmlvLUYsNiVRJ2RhZG9zMkYnRi9GMkY1LUYsNiVRK1N0YXRpc3RpY3NGJ0YvRjItRlxxNiYtRiM2JS1GLDYlUSVTb3J0RidGL0YyRmJibEY5RjlGXXdGYHctRlxxNiQtRiM2Ki1GLDYlUShSZXNoYXBlRidGL0YyLUZccTYkLUYjNigtRiw2JUZiY21GL0YyRmd0RmhwRmpibUZiYmxGOUY5Rmd0LUYsNiVRJm9yZGVyRidGL0YyRmJ5LUYsNiVRK2Rlc2NlbmRpbmdGJ0YvRjJGYmJsRjlGOUZTRlZGaW9GaW9GaW9GaW9GXXZGNUZgdi1GXHE2JC1GIzYnLUZccTYmLUYjNihGXXItRmFyNiNRJUExOkFGJ0ZndEZgYm1GXXJGOUY5Rl13RmB3Rmd0RmN3Rl1yRjlGOUZTRlZGaW9GaW9GaW9GaW8tRiw2JVEnZGFkb3MzRidGaHVGOUY1RmpkbS1GXHE2JC1GIzYpRl1yLUYjNiVGY2NtLUZccTYkLUYjNilGXXJGaGBtRmd0RlthbUZndEZpeEY5RjlGOUZdckZndEZocEZqYm1GOUY5RlNGVkZpb0Zpb0Zpb0Zpby1GLDYlUSdkYWRvczVGJ0YvRjJGNS1GZHU2JUZpY20tRiM2JkZPRl9ibC1GUDYkUSI1RidGOUY5Rlt2RlNGVkZpb0Zpb0Zpb0Zpby1GLDYlUSdkYWRvczZGJ0YvRjJGNS1GXF5sNihGYWdtLUYjNiUtRiw2JUZmc0ZodUY5Ri9GMkZmX2xGaF9sRltgbEZdYGxGY19sLUZQNiRRJDEwMEYnRjlGU0ZWRmlvRmlvRmlvRmlvLUYsNiVRJ2RhZG9zN0YnRi9GMkY1RmB0LUZccTYkLUYjNihGamRtLUZccTYkLUYjNidGYWVtRmd0RmhwRmpibUY5RjlGZ3RGXV1sRmJibEY5RjlGU0ZWRmpyRmlvRmlvRmlvRl5vRmlvRmNcbUZpb0ZfcEZpb0ZPRmlvRmJwRmlvRk9GaW9GZXBGaW9GaGdtRmlvRmNxRlZGaW9GaW9GaW9GaW9GaW9GaW9GaW8tRiw2JVEnaW5kaWNlRidGL0YyRjUtRlxxNiQtRiM2JS1GLDYlUTNGaW5kTWF4aW1hbEVsZW1lbnRGJ0YvRjItRlxxNiQtRiM2J0ZnaG1GZ3RGaW8tRiw2JVEpcG9zaXRpb25GJ0YvRjJGOUY5RjlGOS1GXHE2Ji1GIzYkRmFzRjlGOUZdd0Zgd0ZTRlZGaW9GaW9GaW9GaW9GaW9GaW9GaW8tRmR1NiUtRiw2JVEodGVybW9zNUYnRi9GMkZkXW1GW3ZGNS1GZHU2JS1GLDYlRmZmbUYvRjItRiM2JUZiaW1GL0YyRlt2RlNGVkZpb0Zpb0Zpb0Zpb0Zpb0Zpb0Zpb0ZnaG1GNUZgdC1GXHE2JC1GIzYnRmdobUZndEZqXGxGYmJsRjlGOUZTRlZGaW9GaW9GaW9GaW9GaW9GaW9GaW8tRmR1NiVGZ2htRmBbbkZbdkY1LUY2Ni1RKiZ1bWludXMwO0YnRjlGO0Y+RkBGQkZERkZGSEZqc0ZcdEZPRlNGVkZpb0Zpb0Zpb0Zpb0Zpb0Zpb0Zpb0ZnaG1GNUZgdC1GXHE2JC1GIzYnRmdobUZndEZdXWxGYmJsRjlGOUZTRlZGaW9GaW9GaW9GaW9GZXpGaW9GY3FGU0ZWRmV6RmlvRmNxRlNGVkZhZ20tRjY2LVEiO0YnRjlGO0ZqdEZARkJGREZGRkhGZ29GTUZpb0ZbaG1GX1xuRmlqbUZfXG5GVkZqckZmcS1GXHE2JC1GIzYlRmB2LUZccTYkLUYjNiQtRlxxNiYtRiM2K0Zdci1GYXI2I1E2Q29tcGxldGVkLi4uflRvdGFsfm9mRidGZ3RGYHQtRlxxNiQtRiM2KEZlW21GYF9sRmFzRmd0Rl11RjlGOUZndC1GYXI2I1E+dW5pcXVlfnBhaXJzfm9mfnRlcm1zfnJhbmtlZC5GJ0ZdckY5RjlGXXdGYHdGOUY5RjlGOUZTRlZGanJGZnEtRlxxNiUtRiM2JkZdci1GYXI2I1E0RW5kfm9mfmNvbXB1dGF0aW9uLkYnRl1yRjlGYmJsRjlGU0ZiYmxGOQ==</Equation></Text-field>
</Input>
</Group></Presentation-Block><Presentation-Block>
<Group view="code" labelreference="L24100" drawlabel="true">
<Input>
<Text-field prompt="&gt; " style="Maple Input" layout="Normal"># Identification of top-five pairs of terms: Contemporary vs. Contemporary</Text-field>
</Input>
</Group></Presentation-Block><Presentation-Block>
<Group view="code" labelreference="L24183" drawlabel="true">
<Input>
<Text-field prompt="&gt; " style="Maple Input" layout="Normal"><Equation executable="true" style="2D Input" input-equation="" display="LUklbXJvd0c2Iy9JK21vZHVsZW5hbWVHNiJJLFR5cGVzZXR0aW5nR0koX3N5c2xpYkdGJzYvLUkjbWlHRiQ2JVEoY29sdW5hc0YnLyUnaXRhbGljR1EldHJ1ZUYnLyUsbWF0aHZhcmlhbnRHUSdpdGFsaWNGJy1JI21vR0YkNi1RKiZjb2xvbmVxO0YnL0YzUSdub3JtYWxGJy8lJmZlbmNlR1EmZmFsc2VGJy8lKnNlcGFyYXRvckdGPS8lKXN0cmV0Y2h5R0Y9LyUqc3ltbWV0cmljR0Y9LyUobGFyZ2VvcEdGPS8lLm1vdmFibGVsaW1pdHNHRj0vJSdhY2NlbnRHRj0vJSdsc3BhY2VHUSwwLjI3Nzc3NzhlbUYnLyUncnNwYWNlR0ZMLUYsNiVRJkFycmF5RidGL0YyLUkobWZlbmNlZEdGJDYkLUYjNiUtRlM2Ji1GIzYnLUY2Ni1RIUYnRjlGO0Y+RkBGQkZERkZGSC9GS1EmMC4wZW1GJy9GTkZpbi1JI21zR0YkNiNRIlNGJ0Zlbi8lK2V4ZWN1dGFibGVHRj1GOUY5LyUlb3BlbkdRIltGJy8lJmNsb3NlR1EiXUYnRl9vRjlGOS1GNjYtUSI6RidGOUY7Rj5GQEZCRkRGRkZIRkpGTS1JJ21zcGFjZUdGJDYmLyUnaGVpZ2h0R1EmMC4wZXhGJy8lJndpZHRoR0Zpbi8lJmRlcHRoR0ZfcC8lKmxpbmVicmVha0dRKG5ld2xpbmVGJy1GLDYlUSh0ZXJtb3M1RidGL0YyRjVGTy1GUzYkLUYjNictSSNtbkdGJDYkUSIxRidGOS1GNjYtUSMuLkYnRjlGO0Y+RkBGQkZERkZGSC9GS1EsMC4yMjIyMjIyZW1GJ0Zqbi1GX3E2JFEiNUYnRjlGX29GOUY5RmdvRl9vRjk=">LUklbXJvd0c2Iy9JK21vZHVsZW5hbWVHNiJJLFR5cGVzZXR0aW5nR0koX3N5c2xpYkdGJzYvLUkjbWlHRiQ2JVEoY29sdW5hc0YnLyUnaXRhbGljR1EldHJ1ZUYnLyUsbWF0aHZhcmlhbnRHUSdpdGFsaWNGJy1JI21vR0YkNi1RKiZjb2xvbmVxO0YnL0YzUSdub3JtYWxGJy8lJmZlbmNlR1EmZmFsc2VGJy8lKnNlcGFyYXRvckdGPS8lKXN0cmV0Y2h5R0Y9LyUqc3ltbWV0cmljR0Y9LyUobGFyZ2VvcEdGPS8lLm1vdmFibGVsaW1pdHNHRj0vJSdhY2NlbnRHRj0vJSdsc3BhY2VHUSwwLjI3Nzc3NzhlbUYnLyUncnNwYWNlR0ZMLUYsNiVRJkFycmF5RidGL0YyLUkobWZlbmNlZEdGJDYkLUYjNiUtRlM2Ji1GIzYnLUY2Ni1RIUYnRjlGO0Y+RkBGQkZERkZGSC9GS1EmMC4wZW1GJy9GTkZpbi1JI21zR0YkNiNRIlNGJ0Zlbi8lK2V4ZWN1dGFibGVHRj1GOUY5LyUlb3BlbkdRIltGJy8lJmNsb3NlR1EiXUYnRl9vRjlGOS1GNjYtUSI6RidGOUY7Rj5GQEZCRkRGRkZIRkpGTS1JJ21zcGFjZUdGJDYmLyUnaGVpZ2h0R1EmMC4wZXhGJy8lJndpZHRoR0Zpbi8lJmRlcHRoR0ZfcC8lKmxpbmVicmVha0dRKG5ld2xpbmVGJy1GLDYlUSh0ZXJtb3M1RidGL0YyRjVGTy1GUzYkLUYjNictSSNtbkdGJDYkUSIxRidGOS1GNjYtUSMuLkYnRjlGO0Y+RkBGQkZERkZGSC9GS1EsMC4yMjIyMjIyZW1GJ0Zqbi1GX3E2JFEiNUYnRjlGX29GOUY5RmdvRl9vRjk=</Equation></Text-field>
</Input>
</Group></Presentation-Block><Presentation-Block>
<Group view="code" labelreference="L24182" drawlabel="true">
<Input>
<Text-field prompt="&gt; " style="Maple Input" layout="Normal"><Equation executable="true" style="2D Input" input-equation="" display="LUklbXJvd0c2Iy9JK21vZHVsZW5hbWVHNiJJLFR5cGVzZXR0aW5nR0koX3N5c2xpYkdGJzZgY24tSSNtaUdGJDYlUStwcmludGxldmVsRicvJSdpdGFsaWNHUSV0cnVlRicvJSxtYXRodmFyaWFudEdRJ2l0YWxpY0YnLUkjbW9HRiQ2LVEqJmNvbG9uZXE7RicvRjNRJ25vcm1hbEYnLyUmZmVuY2VHUSZmYWxzZUYnLyUqc2VwYXJhdG9yR0Y9LyUpc3RyZXRjaHlHRj0vJSpzeW1tZXRyaWNHRj0vJShsYXJnZW9wR0Y9LyUubW92YWJsZWxpbWl0c0dGPS8lJ2FjY2VudEdGPS8lJ2xzcGFjZUdRLDAuMjc3Nzc3OGVtRicvJSdyc3BhY2VHRkwtSSNtbkdGJDYkUSIxRidGOS1GNjYtUSI6RidGOUY7Rj5GQEZCRkRGRkZIRkpGTS1JJ21zcGFjZUdGJDYmLyUnaGVpZ2h0R1EmMC4wZXhGJy8lJndpZHRoR1EmMC4wZW1GJy8lJmRlcHRoR0Zlbi8lKmxpbmVicmVha0dRKG5ld2xpbmVGJy1GNjYvUSRmb3JGJy8lJWJvbGRHRjEvRjNRJWJvbGRGJy8lK2ZvbnR3ZWlnaHRHRmRvRjtGPkZARkJGREZGRkgvRktGaG4vRk5GaG4tRjY2LVEifkYnRjlGO0Y+RkBGQkZERkZGSEZnb0Zoby1GLDYlUSJpRidGL0YyRmlvLUY2Ni9RJWZyb21GJ0Zhb0Zjb0Zlb0Y7Rj5GQEZCRkRGRkZIRmdvRmhvRmlvRk9GaW8tRjY2L1EjYnlGJ0Zhb0Zjb0Zlb0Y7Rj5GQEZCRkRGRkZIRmdvRmhvRmlvRk9GaW8tRjY2L1EjdG9GJ0Zhb0Zjb0Zlb0Y7Rj5GQEZCRkRGRkZIRmdvRmhvRmlvLUYsNiVRLkFycmF5TnVtRWxlbXNGJ0YvRjItSShtZmVuY2VkR0YkNiQtRiM2JC1GLDYlUShjb2x1bmFzRidGL0YyRjlGOUZpby1GNjYvUSNkb0YnRmFvRmNvRmVvRjtGPkZARkJGREZGRkhGZ29GaG9GVkZpb0Zpby1GLDYlUSZwcmludEYnRi9GMi1GXHE2JC1GIzYmLUY2Ni1RIUYnRjlGO0Y+RkBGQkZERkZGSEZnb0Zoby1JI21zR0YkNiNRYXFSZWFkaW5nfmRhdGF+YW5kfmRldGVybWluaW5nfnRoZX5tYXhpbXVtfnNpemV+b2Z+dGhlfmxpc3R+b2Z+cGFpcnN+b2Z+dGVybXN+KGluY2x1ZGluZ35yZXBldGl0aW9ucykuLi5GJ0ZdckY5RjlGU0ZWRmlvRmlvLUYsNiVRIk5GJ0YvRjJGNS1GUDYkUSIwRidGOUZTRlYtRlc2JkZZRmZuRmluL0Zcb1ElYXV0b0YnRmlvRmlvRl5vRmlvLUYsNiVRImpGJ0YvRjJGaW9GX3BGaW8tRlA2JFEiMkYnRjlGaW9GYnBGaW9GT0Zpb0ZlcEZpby1GLDYlUSphY3Vwb2ludHNGJ0YvRjItRjY2LVEiK0YnRjlGO0Y+RkBGQkZERkZGSC9GS1EsMC4yMjIyMjIyZW1GJy9GTkZbdEZPRmlvRmNxRlZGaW9GaW9GaW9GaW9GaW9GaW9GaW9GaW8tRiw2JVEiTEYnRi9GMkY1LUYsNiVRKGNvbnZlcnRGJ0YvRjItRlxxNiQtRiM2JkZecy1GNjYtUSIsRidGOUY7L0Y/RjFGQEZCRkRGRkZIRmdvL0ZOUSwwLjMzMzMzMzNlbUYnLUYsNiVRJ3N0cmluZ0YnRi9GMkY5RjlGUy1GLDYlUSJDRidGL0YyRjUtSSVtc3ViR0YkNiUtRiw2JUZicS9GMEY9RjktRiM2JEZccEY5LyUvc3Vic2NyaXB0c2hpZnRHRmlyRlNGaW8tRiw2JVElY2VsbEYnRi9GMkY1LUYsNiVRJUpvaW5GJ0YvRjItRlxxNiQtRiM2Jy1GXHE2Ji1GIzYsRmB1Rmd0Rl10Rmd0LUZhcjYjRlVGZ3RGYHVGZ3RGXXRGOUY5LyUlb3BlbkdRIltGJy8lJmNsb3NlR1EiXUYnRmd0LUZhcjYjRl9yRl1yRjlGOUZTRlZGaW9GaW9GaW9GaW9GaW9GaW9GaW9GaW8tRiw2JVEndGVtcDIyRidGL0YyRjUtRlxxNiQtRiM2JS1GLDYlUSdJbXBvcnRGJ0YvRjItRlxxNiQtRiM2KkZdci1GYXI2I1E2QWRkaXRpb25hbH5maWxlfjEueGxzRidGZ3RGaW8tRmFyNiNRKkFjdXBvaW50c0YnRmd0LUYsNiVGX3ZGaHVGOUY5RjlGOUY5LUZccTYmLUYjNiRGT0Y5RjlGXXdGYHdGW3lGU0ZWRlZGaW9GaW9GaW9GaW9GaW9GaW9GaW9GaW8tRjY2L1EjaWZGJ0Zhb0Zjb0Zlb0Y7Rj5GQEZCRkRGRkZIRmdvRmhvRmlvRmV3LUY2Ni1RIj1GJ0Y5RjtGPkZARkJGREZGRkhGSkZNLUZhcjYjUSItRidGaW8tRjY2L1EldGhlbkYnRmFvRmNvRmVvRjtGPkZARkJGREZGRkhGZ29GaG9GaW8tRiw2JVEndGVtcDExRidGL0YyRjVGW3pGU0Zpby1GNjYvUSVlbHNlRidGYW9GY29GZW9GO0Y+RkBGQkZERkZGSEZnb0Zob0Zpb0ZbekY1RmB0LUZccTYkLUYjNiZGZXdGZ3RGXXVGOUY5RmlvLUY2Ni9RJGVuZEYnRmFvRmNvRmVvRjtGPkZARkJGREZGRkhGZ29GaG9GaW9GX3lGU0ZWRmlvRmlvRmlvRmlvRmlvRmlvRmlvRmlvLUYsNiVRJ3RlbXAwMEYnRi9GMkY1LUYsNiVRK01ha2VVbmlxdWVGJ0YvRjItRlxxNiQtRiM2JUZgdC1GXHE2JC1GIzYnRmB0LUZccTYkLUYjNictRiw2JVEmU3BsaXRGJ0YvRjItRlxxNiQtRiM2KC1GLDYlUSxEZWxldGVTcGFjZUYnRi9GMi1GXHE2JC1GIzYkRlt6RjlGOUZndC1GYXI2I0ZpdEZdckY5RjlGZ3QtRiw2JVEmQXJyYXlGJ0YvRjJGOUY5Rmd0LUYsNiVRJWxpc3RGJ0YvRjJGOUY5RjlGOUZTRlZGaW9GaW9GaW9GaW9GaW9GaW9GaW9GaW9GX3lGaW9GaHAtRlxxNiQtRiM2JUZgdC1GXHE2JC1GIzYmRmh6Rmd0RmpcbEY5RjlGOUY5RmJ5RmdyRmlvRmh5RmlvRmRyRjVGZHJGU0Zpby1GNjYvUSVlbGlmRidGYW9GY29GZW9GO0Y+RkBGQkZERkZGSEZnb0Zob0Zpb0ZocEZgXWxGYnlGT0Zpb0ZoeUZpb0ZkckY1RmRyRmdzRk9GU0Zpb0ZeekZpb0Zpb0ZkckY1RmRyRmdzLUkmbWZyYWNHRiQ2KC1GIzYlLUZccTYkLUYjNiVGaHBGYF1sRjlGOS1GNjYtUSIhRidGOUY7Rj5GQEZCRkRGRkZIL0ZLUSwwLjExMTExMTFlbUYnL0ZORmhebEY5LUYjNigtRlxxNiQtRiM2JkZgXmwtRjY2LVEoJm1pbnVzO0YnRjlGO0Y+RkBGQkZERkZGSEZqc0ZcdEZhc0Y5RjlGZF5sLUY2Ni1RJyZzZG90O0YnRjlGO0Y+RkBGQkZERkZGSEZnb0Zob0Zhc0ZkXmxGOS8lLmxpbmV0aGlja25lc3NHRlIvJStkZW5vbWFsaWduR1EnY2VudGVyRicvJSludW1hbGlnbkdGal9sLyUpYmV2ZWxsZWRHRj1GU0Zpb0ZlekZpb0ZfeUZTRlZGaW9GaW9GaW9GZXpGaW9GY3FGU0ZWRmlvRlZGaW9GaW9GaW9GZnEtRlxxNiQtRiM2JkZgdi1GXHE2JC1GIzYlLUZccTYmLUYjNi1GXXItRmFyNiNRZm5Db21wbGV0ZWQuflJlYWRpbmd+ZGF0YX5hbmR+Z2VuZXJhdGluZ35hfmxpc3R+b2Z+cGFpcnN+ZnJvbUYnRmd0RmB0LUZccTYkLUYjNiZGZHJGZ3RGXXVGOUY5Rmd0RmlvLUZhcjYjUUF0ZXJtc34oaW5jbHVkaW5nfnJlcGV0aXRpb25zKS4uLkYnRl1yLyUrZXhlY3V0YWJsZUdGPUY5RjlGXXdGYHdGZWFsRjlGOUZlYWxGOUY5RlNGVkZqckZpb0Zpby1GLDYlUSJLRidGL0YyRjVGT0ZTRlZGVkZpb0Zpby1GLDYlUSJZRidGL0YyRjVGalxsLUZccTYkLUYjNidGTy1GNjYtUSMuLkYnRjlGO0Y+RkBGQkZERkZGSEZqc0Zob0ZkckZlYWxGOUY5RlNGXXJGVkZpb0Zpb0Zeb0Zpb0Zec0Zpb0ZfcEZpb0Zhc0Zpb0ZicEZpb0ZPRmlvRmVwRmlvRmRzRmdzRk9GaW9GY3FGVkZpb0Zpb0Zpb0Zpb0Zpb0ZddEY1RmB0RmN0RlNGYHVGNUZjdUZTRmlvRl12RjVGYHZGY3ZGU0ZWRmlvRmlvRmlvRmlvRmlvLUYsNiVRJnRlbXAyRidGL0YyRjVGaHdGW3lGW3lGU0ZWRlZGaW9GaW9GaW9GaW9GaW9GX3lGaW9GZGJsRmJ5RmV5RmlvRmh5RmlvLUYsNiVRJnRlbXAxRidGL0YyRjVGZ2JsRlNGaW9GXnpGaW9GZ2JsRjVGYHQtRlxxNiQtRiM2JkZkYmxGZ3RGXXVGOUY5RlNGaW9GZXpGaW9GX3lGU0ZWRmlvRmlvRmlvRmlvRmlvLUYsNiVRJnRlbXAwRidGL0YyRjVGW1tsLUZccTYkLUYjNiVGYHQtRlxxNiQtRiM2J0ZgdC1GXHE2JC1GIzYnRmpbbC1GXHE2JC1GIzYoRmFcbC1GXHE2JC1GIzYkRmdibEY5RjlGZ3RGaFxsRl1yRjlGOUZndEZqXGxGOUY5Rmd0Rl1dbEY5RjlGOUY5RlNGVkZpb0Zpb0Zpb0Zpb0Zpb0Zeb0Zpby1GLDYlUSNpaUYnRi9GMkZpb0ZfcEZpb0ZPRmlvRmJwRmlvRk9GaW9GZXBGaW8tRlxxNiQtRiM2JUZocC1GXHE2JC1GIzYlRmB0LUZccTYkLUYjNiZGXmNsRmd0RmpcbEY5RjlGOUY5RjlGOUZgX2xGT0Zpb0ZjcUZWRmlvRmlvRmlvRmlvRmlvRmlvRmlvRmlvRl5vRmlvLUYsNiVRI2pqRidGL0YyRmlvRl9wRmlvRmVkbEZnc0ZPRmlvRmJwRmlvRk9GaW9GZXBGaW9GaHAtRlxxNiQtRiM2JkZgdC1GXHE2JC1GIzYnRl5jbEZndEZqXGxGZWFsRjlGOUZlYWxGOUY5RmlvRmNxRlZGaW9GaW9GaW9GaW9GaW9GaW9GaW9GaW9GaW9GaW9GaW8tRiw2JVEiYUYnRi9GMkY1LUYsNiVRJG1pbkYnRmh1RjktRlxxNiQtRiM2Jy1GZHU2JUZeY2wtRiM2JUZlZGxGL0YyRlt2Rmd0LUZkdTYlRl5jbC1GIzYlRmRlbEYvRjJGW3ZGZWFsRjlGOUZTRlZGaW9GaW9GaW9GaW9GaW9GaW9GaW9GaW9GaW9GaW9GaW8tRiw2JVEiYkYnRi9GMkY1LUYsNiVRJG1heEYnRmh1RjlGZWZsRlNGVkZpb0Zpb0Zpb0Zpb0Zpb0Zpb0Zpb0Zpb0Zpb0Zpb0Zpby1GZHU2JUZqYWwtRiM2JUZnYWxGL0YyRlt2RjVGYHYtRlxxNiQtRiM2JS1GXHE2Ji1GIzYpRl9mbEZndEZleUZndEZhZ2xGZWFsRjlGOUZdd0Zgd0ZlYWxGOUY5RlNGVkZpb0Zpb0Zpb0Zpb0Zpb0Zpb0Zpb0Zpb0Zpb0Zpb0Zpb0ZnYWxGNUZnYWxGZ3NGT0ZTRlZGaW9GaW9GaW9GaW9GaW9GaW9GaW9GaW9GaW9GZXpGaW9GY3FGU0ZWRmlvRmlvRmlvRmlvRmlvRmlvRmV6RmlvRmNxRlNGVkZqckZpb0Zpb0Zpb0ZlekZpb0ZjcUZTRlZGVkZWRlZGVkZpb0Zpb0Zpby1GLDYlUSZ0ZW1wM0YnRi9GMkY1RltbbC1GXHE2JC1GIzYlRmB0LUZccTYkLUYjNiZGamFsRmd0Rl1dbEY5RjlGOUY5RlNGVkZpb0Zpb0Zpby1GLDYlUSZ0ZW1wNEYnRi9GMkY1RmphbEZTRlZGVkZWRmlvRmlvRmlvRmlvRlZGaW9GaW9GaW8tRiw2JVEkcHJpRidGL0YyLUYsNiVRI250RidGL0YyLUZccTYkLUYjNiZGYHYtRlxxNiQtRiM2JS1GXHE2Ji1GIzYsRl1yLUZhcjYjUUdDb21wbGV0ZWQuLi5+U3RhcnRpbmd+ZGF0YX5hbmFseXNpc35vZkYnRmd0RmB0LUZccTYkLUYjNihGaHAtRlxxNiQtRiM2JkZgdC1GXHE2JC1GIzYmRmNobEZndEZqXGxGOUY5RmVhbEY5RjlGZ3RGXXVGZWFsRjlGOUZndC1GYXI2I1E5dW5pcXVlfnBhaXJzfm9mfnRlcm1zLi4uRidGXXJGZWFsRjlGOUZdd0Zgd0ZlYWxGOUY5RmVhbEY5RjlGU0ZWRmpyRmlvRmlvRmlvRl5vRmlvLUYsNiVRImtGJ0YvRjJGaW9GX3BGaW9GT0Zpb0ZicEZpb0ZPRmlvRmVwRmlvRmhwLUZccTYkLUYjNiZGYHQtRlxxNiQtRiM2J0ZjaGxGZ3RGalxsRmVhbEY5RjlGZWFsRjlGOUZpb0ZjcUZWRlZGaW9GaW9GaW9GaW9GaW9GaW9GaW8tRiw2JVEibkYnRi9GMkY1RmdyRlNGVkZpb0Zpb0Zpb0Zpb0Zpb0Zpb0Zpb0Zeb0Zpby1GLDYlUSJxRidGL0YyRmlvRl9wRmlvRk9GaW9GYnBGaW9GT0Zpb0ZlcEZpb0ZocC1GXHE2JC1GIzYlRmB0LUZccTYkLUYjNiZGXmlsRmd0RmpcbEY5RjlGOUY5RmlvRmNxRlZGaW9GaW9GaW9GaW9GaW9GaW9GaW9GaW9GaW9GaW9GX3lGaW8tRmR1NiVGY2hsLUYjNiVGZVttRi9GMkZbdkZieS1GZHU2JUZeaWwtRiM2JUZjXG1GL0YyRlt2RmlvRmh5RmlvRmBcbUY1RmBcbUZnc0ZPRmlvRl56RmlvRmBcbUY1RmBcbUZpb0ZlekZpb0ZfeUZTRlZGaW9GaW9GaW9GaW9GaW9GaW9GaW9GZXpGaW9GY3FGU0ZWRmlvRmlvRmlvRmlvRmlvRmlvRmlvLUYsNiVRJ291dHB1dEYnRi9GMkY1LUZkdTYlLUYsNiVRJ1ZlY3RvckYnRi9GMi1GIzYlLUYsNiVRJHJvd0YnRi9GMkYvRjJGW3YtRlxxNiQtRiM2JS1GXHE2Ji1GIzYnRl5dbUZndEZgXG1GZWFsRjlGOUZdd0Zgd0ZlYWxGOUY5RlNGVkZpb0Zpb0Zpb0Zpb0Zpb0Zpb0Zpb0ZddEY1RmB0LUZccTYkLUYjNiZGZVttRmd0Rl11RjlGOUZTRmlvRml4RjUtRiw2JUZidkZodUY5LUZccTYkLUYjNictRlxxNiYtRiM2LUZdci1GYXI2I1EiQUYnLUY2Ni5GaXRGL0YyRjtGanRGQEZCRkRGRkZIRmdvRlt1Rl10Rmd0Rlt3Rmd0LUZhcjYjUSJCRidGXGBtRl10RjlGOUZdd0Zgd0ZndEZjd0ZdckY5RjlGU0ZWRmlvRmlvRmlvRmlvRmlvRmlvRmlvLUYsNiVRJ0V4cG9ydEYnRi9GMi1GXHE2JC1GIzYrRmZdbUZndC1GYXI2I1EsUmVzdWx0cy54bHNGJ0ZndC1GYXI2I1EmbGlzdDRGJ0ZndEZddkZlYWxGOUY5RlNGVkZpb0Zpb0Zpb0Zpb0ZlekZpb0ZjcUZTRlZGanJGVkZpb0Zpb0Zpb0Zpb0ZmcS1GXHE2JS1GIzYmRl1yLUZhcjYjUWJvQ29tcGxldGVkLi4uflN0YXJ0aW5nfmRhdGF+cmFua2luZ35vZn50b3AtZml2ZX5wYWlyc35vZn51bmlxdWV+dGVybXMuLi5GJ0ZdckY5RmVhbEY5RlNGVkZqckZpb0Zpb0Zpb0Zpb0ZddkY1RmB2LUZccTYkLUYjNictRlxxNiYtRiM2KEZdci1GYXI2I1ElQjE6QkYnRmd0LUYjNiZGXXItRiw2JUZidEZodUY5LUZccTYkLUYjNihGXXItRiM2JUZocC1GXHE2JC1GIzYlRmB0Rl5bbUY5RjlGOUZdckZndC1GLDYlRl91Rmh1RjlGOUY5RjlGXXJGOUY5Rl13RmB3Rmd0RmN3Rl1yRjlGOUZTRlZGVkZpb0Zpb0Zpb0Zpby1GLDYlUSdkYWRvczFGJ0ZodUY5RjUtRiw2JUZeeEZodUY5LUZccTYkLUYjNipGXXJGaGBtRmd0RlthbUZndEZpeEZlYWxGOUY5RlNGVkZpb0Zpb0Zpb0Zpby1GLDYlUSdkYWRvczJGJ0YvRjJGNS1GLDYlUStTdGF0aXN0aWNzRidGL0YyLUZccTYmLUYjNiUtRiw2JVElU29ydEYnRi9GMkZlYWxGOUY5Rl13RmB3LUZccTYkLUYjNiotRiw2JVEoUmVzaGFwZUYnRi9GMi1GXHE2JC1GIzYoLUYsNiVGYmNtRi9GMkZndEZocEZqYm1GZWFsRjlGOUZndC1GLDYlUSZvcmRlckYnRi9GMkZieS1GLDYlUStkZXNjZW5kaW5nRidGL0YyRmVhbEY5RjlGU0ZWRmlvRmlvRmlvRmlvRl12RjVGYHYtRlxxNiQtRiM2Jy1GXHE2Ji1GIzYoRl1yLUZhcjYjUSVBMTpBRidGZ3RGYGJtRl1yRjlGOUZdd0Zgd0ZndEZjd0ZdckY5RjlGU0ZWRmlvRmlvRmlvRmlvLUYsNiVRJ2RhZG9zM0YnRmh1RjlGNUZqZG0tRlxxNiQtRiM2KUZdci1GIzYlRmNjbS1GXHE2JC1GIzYpRl1yRmhgbUZndEZbYW1GZ3RGaXhGOUY5RjlGXXJGZ3RGaHBGamJtRjlGOUZTRlZGaW9GaW9GaW9GaW8tRiw2JVEnZGFkb3M1RidGL0YyRjUtRmR1NiVGaWNtLUYjNiZGT0ZhYmwtRlA2JFEiNUYnRjlGOUZbdkZTRlZGaW9GaW9GaW9GaW8tRiw2JVEnZGFkb3M2RidGL0YyRjUtRlxebDYoRmFnbS1GIzYlLUYsNiVGZnNGaHVGOUYvRjJGZl9sRmhfbEZbYGxGXWBsRmNfbC1GUDYkUSQxMDBGJ0Y5RlNGVkZpb0Zpb0Zpb0Zpby1GLDYlUSdkYWRvczdGJ0YvRjJGNUZgdC1GXHE2JC1GIzYoRmpkbS1GXHE2JC1GIzYnRmFlbUZndEZocEZqYm1GOUY5Rmd0Rl1dbEZlYWxGOUY5RlNGVkZqckZpb0Zpb0Zpb0Zeb0Zpb0ZjXG1GaW9GX3BGaW9GT0Zpb0ZicEZpb0ZPRmlvRmVwRmlvRmhnbUZpb0ZjcUZWRmlvRmlvRmlvRmlvRmlvRmlvRmlvLUYsNiVRJ2luZGljZUYnRi9GMkY1LUZccTYkLUYjNiUtRiw2JVEzRmluZE1heGltYWxFbGVtZW50RidGL0YyLUZccTYkLUYjNidGZ2htRmd0RmlvLUYsNiVRKXBvc2l0aW9uRidGL0YyRjlGOUY5RjktRlxxNiYtRiM2JEZhc0Y5RjlGXXdGYHdGU0ZWRmlvRmlvRmlvRmlvRmlvRmlvRmlvLUZkdTYlLUYsNiVRKHRlcm1vczVGJ0YvRjJGZF1tRlt2RjUtRmR1NiUtRiw2JUZmZm1GL0YyLUYjNiVGYmltRi9GMkZbdkZTRlZGaW9GaW9GaW9GaW9GaW9GaW9GaW9GZ2htRjVGYHQtRlxxNiQtRiM2J0ZnaG1GZ3RGalxsRmVhbEY5RjlGU0ZWRmlvRmlvRmlvRmlvRmlvRmlvRmlvLUZkdTYlRmdobUZgW25GW3ZGNS1GNjYtUSomdW1pbnVzMDtGJ0Y5RjtGPkZARkJGREZGRkhGanNGXHRGT0ZTRlZGaW9GaW9GaW9GaW9GaW9GaW9GaW9GZ2htRjVGYHQtRlxxNiQtRiM2J0ZnaG1GZ3RGXV1sRmVhbEY5RjlGU0ZWRmlvRmlvRmlvRmlvRmV6RmlvRmNxRlNGVkZlekZpb0ZjcUZTRlZGYWdtLUY2Ni1RIjtGJ0Y5RjtGanRGQEZCRkRGRkZIRmdvRk1GaW9GW2htRl9cbkZpam1GX1xuRlZGanJGZnEtRlxxNiQtRiM2JUZgdi1GXHE2JC1GIzYkLUZccTYmLUYjNitGXXItRmFyNiNRNkNvbXBsZXRlZC4uLn5Ub3RhbH5vZkYnRmd0RmB0LUZccTYkLUYjNihGZVttRmBfbEZhc0ZndEZddUY5RjlGZ3QtRmFyNiNRPnVuaXF1ZX5wYWlyc35vZn50ZXJtc35yYW5rZWQuRidGXXJGOUY5Rl13RmB3RjlGOUY5RjlGU0ZqckZWRmpyRmZxLUZccTYlLUYjNiZGXXItRmFyNiNRNEVuZH5vZn5jb21wdXRhdGlvbi5GJ0ZdckY5RmVhbEY5RlNGZWFsRjk=">LUklbXJvd0c2Iy9JK21vZHVsZW5hbWVHNiJJLFR5cGVzZXR0aW5nR0koX3N5c2xpYkdGJzZgY24tSSNtaUdGJDYlUStwcmludGxldmVsRicvJSdpdGFsaWNHUSV0cnVlRicvJSxtYXRodmFyaWFudEdRJ2l0YWxpY0YnLUkjbW9HRiQ2LVEqJmNvbG9uZXE7RicvRjNRJ25vcm1hbEYnLyUmZmVuY2VHUSZmYWxzZUYnLyUqc2VwYXJhdG9yR0Y9LyUpc3RyZXRjaHlHRj0vJSpzeW1tZXRyaWNHRj0vJShsYXJnZW9wR0Y9LyUubW92YWJsZWxpbWl0c0dGPS8lJ2FjY2VudEdGPS8lJ2xzcGFjZUdRLDAuMjc3Nzc3OGVtRicvJSdyc3BhY2VHRkwtSSNtbkdGJDYkUSIxRidGOS1GNjYtUSI6RidGOUY7Rj5GQEZCRkRGRkZIRkpGTS1JJ21zcGFjZUdGJDYmLyUnaGVpZ2h0R1EmMC4wZXhGJy8lJndpZHRoR1EmMC4wZW1GJy8lJmRlcHRoR0Zlbi8lKmxpbmVicmVha0dRKG5ld2xpbmVGJy1GNjYvUSRmb3JGJy8lJWJvbGRHRjEvRjNRJWJvbGRGJy8lK2ZvbnR3ZWlnaHRHRmRvRjtGPkZARkJGREZGRkgvRktGaG4vRk5GaG4tRjY2LVEifkYnRjlGO0Y+RkBGQkZERkZGSEZnb0Zoby1GLDYlUSJpRidGL0YyRmlvLUY2Ni9RJWZyb21GJ0Zhb0Zjb0Zlb0Y7Rj5GQEZCRkRGRkZIRmdvRmhvRmlvRk9GaW8tRjY2L1EjYnlGJ0Zhb0Zjb0Zlb0Y7Rj5GQEZCRkRGRkZIRmdvRmhvRmlvRk9GaW8tRjY2L1EjdG9GJ0Zhb0Zjb0Zlb0Y7Rj5GQEZCRkRGRkZIRmdvRmhvRmlvLUYsNiVRLkFycmF5TnVtRWxlbXNGJ0YvRjItSShtZmVuY2VkR0YkNiQtRiM2JC1GLDYlUShjb2x1bmFzRidGL0YyRjlGOUZpby1GNjYvUSNkb0YnRmFvRmNvRmVvRjtGPkZARkJGREZGRkhGZ29GaG9GVkZpb0Zpby1GLDYlUSZwcmludEYnRi9GMi1GXHE2JC1GIzYmLUY2Ni1RIUYnRjlGO0Y+RkBGQkZERkZGSEZnb0Zoby1JI21zR0YkNiNRYXFSZWFkaW5nfmRhdGF+YW5kfmRldGVybWluaW5nfnRoZX5tYXhpbXVtfnNpemV+b2Z+dGhlfmxpc3R+b2Z+cGFpcnN+b2Z+dGVybXN+KGluY2x1ZGluZ35yZXBldGl0aW9ucykuLi5GJ0ZdckY5RjlGU0ZWRmlvRmlvLUYsNiVRIk5GJ0YvRjJGNS1GUDYkUSIwRidGOUZTRlYtRlc2JkZZRmZuRmluL0Zcb1ElYXV0b0YnRmlvRmlvRl5vRmlvLUYsNiVRImpGJ0YvRjJGaW9GX3BGaW8tRlA2JFEiMkYnRjlGaW9GYnBGaW9GT0Zpb0ZlcEZpby1GLDYlUSphY3Vwb2ludHNGJ0YvRjItRjY2LVEiK0YnRjlGO0Y+RkBGQkZERkZGSC9GS1EsMC4yMjIyMjIyZW1GJy9GTkZbdEZPRmlvRmNxRlZGaW9GaW9GaW9GaW9GaW9GaW9GaW9GaW8tRiw2JVEiTEYnRi9GMkY1LUYsNiVRKGNvbnZlcnRGJ0YvRjItRlxxNiQtRiM2JkZecy1GNjYtUSIsRidGOUY7L0Y/RjFGQEZCRkRGRkZIRmdvL0ZOUSwwLjMzMzMzMzNlbUYnLUYsNiVRJ3N0cmluZ0YnRi9GMkY5RjlGUy1GLDYlUSJDRidGL0YyRjUtSSVtc3ViR0YkNiUtRiw2JUZicS9GMEY9RjktRiM2JEZccEY5LyUvc3Vic2NyaXB0c2hpZnRHRmlyRlNGaW8tRiw2JVElY2VsbEYnRi9GMkY1LUYsNiVRJUpvaW5GJ0YvRjItRlxxNiQtRiM2Jy1GXHE2Ji1GIzYsRmB1Rmd0Rl10Rmd0LUZhcjYjRlVGZ3RGYHVGZ3RGXXRGOUY5LyUlb3BlbkdRIltGJy8lJmNsb3NlR1EiXUYnRmd0LUZhcjYjRl9yRl1yRjlGOUZTRlZGaW9GaW9GaW9GaW9GaW9GaW9GaW9GaW8tRiw2JVEndGVtcDIyRidGL0YyRjUtRlxxNiQtRiM2JS1GLDYlUSdJbXBvcnRGJ0YvRjItRlxxNiQtRiM2KkZdci1GYXI2I1E2QWRkaXRpb25hbH5maWxlfjEueGxzRidGZ3RGaW8tRmFyNiNRKkFjdXBvaW50c0YnRmd0LUYsNiVGX3ZGaHVGOUY5RjlGOUY5LUZccTYmLUYjNiRGT0Y5RjlGXXdGYHdGW3lGU0ZWRlZGaW9GaW9GaW9GaW9GaW9GaW9GaW9GaW8tRjY2L1EjaWZGJ0Zhb0Zjb0Zlb0Y7Rj5GQEZCRkRGRkZIRmdvRmhvRmlvRmV3LUY2Ni1RIj1GJ0Y5RjtGPkZARkJGREZGRkhGSkZNLUZhcjYjUSItRidGaW8tRjY2L1EldGhlbkYnRmFvRmNvRmVvRjtGPkZARkJGREZGRkhGZ29GaG9GaW8tRiw2JVEndGVtcDExRidGL0YyRjVGW3pGU0Zpby1GNjYvUSVlbHNlRidGYW9GY29GZW9GO0Y+RkBGQkZERkZGSEZnb0Zob0Zpb0ZbekY1RmB0LUZccTYkLUYjNiZGZXdGZ3RGXXVGOUY5RmlvLUY2Ni9RJGVuZEYnRmFvRmNvRmVvRjtGPkZARkJGREZGRkhGZ29GaG9GaW9GX3lGU0ZWRmlvRmlvRmlvRmlvRmlvRmlvRmlvRmlvLUYsNiVRJ3RlbXAwMEYnRi9GMkY1LUYsNiVRK01ha2VVbmlxdWVGJ0YvRjItRlxxNiQtRiM2JUZgdC1GXHE2JC1GIzYnRmB0LUZccTYkLUYjNictRiw2JVEmU3BsaXRGJ0YvRjItRlxxNiQtRiM2KC1GLDYlUSxEZWxldGVTcGFjZUYnRi9GMi1GXHE2JC1GIzYkRlt6RjlGOUZndC1GYXI2I0ZpdEZdckY5RjlGZ3QtRiw2JVEmQXJyYXlGJ0YvRjJGOUY5Rmd0LUYsNiVRJWxpc3RGJ0YvRjJGOUY5RjlGOUZTRlZGaW9GaW9GaW9GaW9GaW9GaW9GaW9GaW9GX3lGaW9GaHAtRlxxNiQtRiM2JUZgdC1GXHE2JC1GIzYmRmh6Rmd0RmpcbEY5RjlGOUY5RmJ5RmdyRmlvRmh5RmlvRmRyRjVGZHJGU0Zpby1GNjYvUSVlbGlmRidGYW9GY29GZW9GO0Y+RkBGQkZERkZGSEZnb0Zob0Zpb0ZocEZgXWxGYnlGT0Zpb0ZoeUZpb0ZkckY1RmRyRmdzRk9GU0Zpb0ZeekZpb0Zpb0ZkckY1RmRyRmdzLUkmbWZyYWNHRiQ2KC1GIzYlLUZccTYkLUYjNiVGaHBGYF1sRjlGOS1GNjYtUSIhRidGOUY7Rj5GQEZCRkRGRkZIL0ZLUSwwLjExMTExMTFlbUYnL0ZORmhebEY5LUYjNigtRlxxNiQtRiM2JkZgXmwtRjY2LVEoJm1pbnVzO0YnRjlGO0Y+RkBGQkZERkZGSEZqc0ZcdEZhc0Y5RjlGZF5sLUY2Ni1RJyZzZG90O0YnRjlGO0Y+RkBGQkZERkZGSEZnb0Zob0Zhc0ZkXmxGOS8lLmxpbmV0aGlja25lc3NHRlIvJStkZW5vbWFsaWduR1EnY2VudGVyRicvJSludW1hbGlnbkdGal9sLyUpYmV2ZWxsZWRHRj1GU0Zpb0ZlekZpb0ZfeUZTRlZGaW9GaW9GaW9GZXpGaW9GY3FGU0ZWRmlvRlZGaW9GaW9GaW9GZnEtRlxxNiQtRiM2JkZgdi1GXHE2JC1GIzYlLUZccTYmLUYjNi1GXXItRmFyNiNRZm5Db21wbGV0ZWQuflJlYWRpbmd+ZGF0YX5hbmR+Z2VuZXJhdGluZ35hfmxpc3R+b2Z+cGFpcnN+ZnJvbUYnRmd0RmB0LUZccTYkLUYjNiZGZHJGZ3RGXXVGOUY5Rmd0RmlvLUZhcjYjUUF0ZXJtc34oaW5jbHVkaW5nfnJlcGV0aXRpb25zKS4uLkYnRl1yLyUrZXhlY3V0YWJsZUdGPUY5RjlGXXdGYHdGZWFsRjlGOUZlYWxGOUY5RlNGVkZqckZpb0Zpby1GLDYlUSJLRidGL0YyRjVGT0ZTRlZGVkZpb0Zpby1GLDYlUSJZRidGL0YyRjVGalxsLUZccTYkLUYjNidGTy1GNjYtUSMuLkYnRjlGO0Y+RkBGQkZERkZGSEZqc0Zob0ZkckZlYWxGOUY5RlNGXXJGVkZpb0Zpb0Zeb0Zpb0Zec0Zpb0ZfcEZpb0Zhc0Zpb0ZicEZpb0ZPRmlvRmVwRmlvRmRzRmdzRk9GaW9GY3FGVkZpb0Zpb0Zpb0Zpb0Zpb0ZddEY1RmB0RmN0RlNGYHVGNUZjdUZTRmlvRl12RjVGYHZGY3ZGU0ZWRmlvRmlvRmlvRmlvRmlvLUYsNiVRJnRlbXAyRidGL0YyRjVGaHdGW3lGW3lGU0ZWRlZGaW9GaW9GaW9GaW9GaW9GX3lGaW9GZGJsRmJ5RmV5RmlvRmh5RmlvLUYsNiVRJnRlbXAxRidGL0YyRjVGZ2JsRlNGaW9GXnpGaW9GZ2JsRjVGYHQtRlxxNiQtRiM2JkZkYmxGZ3RGXXVGOUY5RlNGaW9GZXpGaW9GX3lGU0ZWRmlvRmlvRmlvRmlvRmlvLUYsNiVRJnRlbXAwRidGL0YyRjVGW1tsLUZccTYkLUYjNiVGYHQtRlxxNiQtRiM2J0ZgdC1GXHE2JC1GIzYnRmpbbC1GXHE2JC1GIzYoRmFcbC1GXHE2JC1GIzYkRmdibEY5RjlGZ3RGaFxsRl1yRjlGOUZndEZqXGxGOUY5Rmd0Rl1dbEY5RjlGOUY5RlNGVkZpb0Zpb0Zpb0Zpb0Zpb0Zeb0Zpby1GLDYlUSNpaUYnRi9GMkZpb0ZfcEZpb0ZPRmlvRmJwRmlvRk9GaW9GZXBGaW8tRlxxNiQtRiM2JUZocC1GXHE2JC1GIzYlRmB0LUZccTYkLUYjNiZGXmNsRmd0RmpcbEY5RjlGOUY5RjlGOUZgX2xGT0Zpb0ZjcUZWRmlvRmlvRmlvRmlvRmlvRmlvRmlvRmlvRl5vRmlvLUYsNiVRI2pqRidGL0YyRmlvRl9wRmlvRmVkbEZnc0ZPRmlvRmJwRmlvRk9GaW9GZXBGaW9GaHAtRlxxNiQtRiM2JkZgdC1GXHE2JC1GIzYnRl5jbEZndEZqXGxGZWFsRjlGOUZlYWxGOUY5RmlvRmNxRlZGaW9GaW9GaW9GaW9GaW9GaW9GaW9GaW9GaW9GaW9GaW8tRiw2JVEiYUYnRi9GMkY1LUYsNiVRJG1pbkYnRmh1RjktRlxxNiQtRiM2Jy1GZHU2JUZeY2wtRiM2JUZlZGxGL0YyRlt2Rmd0LUZkdTYlRl5jbC1GIzYlRmRlbEYvRjJGW3ZGZWFsRjlGOUZTRlZGaW9GaW9GaW9GaW9GaW9GaW9GaW9GaW9GaW9GaW9GaW8tRiw2JVEiYkYnRi9GMkY1LUYsNiVRJG1heEYnRmh1RjlGZWZsRlNGVkZpb0Zpb0Zpb0Zpb0Zpb0Zpb0Zpb0Zpb0Zpb0Zpb0Zpby1GZHU2JUZqYWwtRiM2JUZnYWxGL0YyRlt2RjVGYHYtRlxxNiQtRiM2JS1GXHE2Ji1GIzYpRl9mbEZndEZleUZndEZhZ2xGZWFsRjlGOUZdd0Zgd0ZlYWxGOUY5RlNGVkZpb0Zpb0Zpb0Zpb0Zpb0Zpb0Zpb0Zpb0Zpb0Zpb0Zpb0ZnYWxGNUZnYWxGZ3NGT0ZTRlZGaW9GaW9GaW9GaW9GaW9GaW9GaW9GaW9GaW9GZXpGaW9GY3FGU0ZWRmlvRmlvRmlvRmlvRmlvRmlvRmV6RmlvRmNxRlNGVkZqckZpb0Zpb0Zpb0ZlekZpb0ZjcUZTRlZGVkZWRlZGVkZpb0Zpb0Zpby1GLDYlUSZ0ZW1wM0YnRi9GMkY1RltbbC1GXHE2JC1GIzYlRmB0LUZccTYkLUYjNiZGamFsRmd0Rl1dbEY5RjlGOUY5RlNGVkZpb0Zpb0Zpby1GLDYlUSZ0ZW1wNEYnRi9GMkY1RmphbEZTRlZGVkZWRmlvRmlvRmlvRmlvRlZGaW9GaW9GaW8tRiw2JVEkcHJpRidGL0YyLUYsNiVRI250RidGL0YyLUZccTYkLUYjNiZGYHYtRlxxNiQtRiM2JS1GXHE2Ji1GIzYsRl1yLUZhcjYjUUdDb21wbGV0ZWQuLi5+U3RhcnRpbmd+ZGF0YX5hbmFseXNpc35vZkYnRmd0RmB0LUZccTYkLUYjNihGaHAtRlxxNiQtRiM2JkZgdC1GXHE2JC1GIzYmRmNobEZndEZqXGxGOUY5RmVhbEY5RjlGZ3RGXXVGZWFsRjlGOUZndC1GYXI2I1E5dW5pcXVlfnBhaXJzfm9mfnRlcm1zLi4uRidGXXJGZWFsRjlGOUZdd0Zgd0ZlYWxGOUY5RmVhbEY5RjlGU0ZWRmpyRmlvRmlvRmlvRl5vRmlvLUYsNiVRImtGJ0YvRjJGaW9GX3BGaW9GT0Zpb0ZicEZpb0ZPRmlvRmVwRmlvRmhwLUZccTYkLUYjNiZGYHQtRlxxNiQtRiM2J0ZjaGxGZ3RGalxsRmVhbEY5RjlGZWFsRjlGOUZpb0ZjcUZWRlZGaW9GaW9GaW9GaW9GaW9GaW9GaW8tRiw2JVEibkYnRi9GMkY1RmdyRlNGVkZpb0Zpb0Zpb0Zpb0Zpb0Zpb0Zpb0Zeb0Zpby1GLDYlUSJxRidGL0YyRmlvRl9wRmlvRk9GaW9GYnBGaW9GT0Zpb0ZlcEZpb0ZocC1GXHE2JC1GIzYlRmB0LUZccTYkLUYjNiZGXmlsRmd0RmpcbEY5RjlGOUY5RmlvRmNxRlZGaW9GaW9GaW9GaW9GaW9GaW9GaW9GaW9GaW9GaW9GX3lGaW8tRmR1NiVGY2hsLUYjNiVGZVttRi9GMkZbdkZieS1GZHU2JUZeaWwtRiM2JUZjXG1GL0YyRlt2RmlvRmh5RmlvRmBcbUY1RmBcbUZnc0ZPRmlvRl56RmlvRmBcbUY1RmBcbUZpb0ZlekZpb0ZfeUZTRlZGaW9GaW9GaW9GaW9GaW9GaW9GaW9GZXpGaW9GY3FGU0ZWRmlvRmlvRmlvRmlvRmlvRmlvRmlvLUYsNiVRJ291dHB1dEYnRi9GMkY1LUZkdTYlLUYsNiVRJ1ZlY3RvckYnRi9GMi1GIzYlLUYsNiVRJHJvd0YnRi9GMkYvRjJGW3YtRlxxNiQtRiM2JS1GXHE2Ji1GIzYnRl5dbUZndEZgXG1GZWFsRjlGOUZdd0Zgd0ZlYWxGOUY5RlNGVkZpb0Zpb0Zpb0Zpb0Zpb0Zpb0Zpb0ZddEY1RmB0LUZccTYkLUYjNiZGZVttRmd0Rl11RjlGOUZTRmlvRml4RjUtRiw2JUZidkZodUY5LUZccTYkLUYjNictRlxxNiYtRiM2LUZdci1GYXI2I1EiQUYnLUY2Ni5GaXRGL0YyRjtGanRGQEZCRkRGRkZIRmdvRlt1Rl10Rmd0Rlt3Rmd0LUZhcjYjUSJCRidGXGBtRl10RjlGOUZdd0Zgd0ZndEZjd0ZdckY5RjlGU0ZWRmlvRmlvRmlvRmlvRmlvRmlvRmlvLUYsNiVRJ0V4cG9ydEYnRi9GMi1GXHE2JC1GIzYrRmZdbUZndC1GYXI2I1EsUmVzdWx0cy54bHNGJ0ZndC1GYXI2I1EmbGlzdDRGJ0ZndEZddkZlYWxGOUY5RlNGVkZpb0Zpb0Zpb0Zpb0ZlekZpb0ZjcUZTRlZGanJGVkZpb0Zpb0Zpb0Zpb0ZmcS1GXHE2JS1GIzYmRl1yLUZhcjYjUWJvQ29tcGxldGVkLi4uflN0YXJ0aW5nfmRhdGF+cmFua2luZ35vZn50b3AtZml2ZX5wYWlyc35vZn51bmlxdWV+dGVybXMuLi5GJ0ZdckY5RmVhbEY5RlNGVkZqckZpb0Zpb0Zpb0Zpb0ZddkY1RmB2LUZccTYkLUYjNictRlxxNiYtRiM2KEZdci1GYXI2I1ElQjE6QkYnRmd0LUYjNiZGXXItRiw2JUZidEZodUY5LUZccTYkLUYjNihGXXItRiM2JUZocC1GXHE2JC1GIzYlRmB0Rl5bbUY5RjlGOUZdckZndC1GLDYlRl91Rmh1RjlGOUY5RjlGXXJGOUY5Rl13RmB3Rmd0RmN3Rl1yRjlGOUZTRlZGVkZpb0Zpb0Zpb0Zpby1GLDYlUSdkYWRvczFGJ0ZodUY5RjUtRiw2JUZeeEZodUY5LUZccTYkLUYjNipGXXJGaGBtRmd0RlthbUZndEZpeEZlYWxGOUY5RlNGVkZpb0Zpb0Zpb0Zpby1GLDYlUSdkYWRvczJGJ0YvRjJGNS1GLDYlUStTdGF0aXN0aWNzRidGL0YyLUZccTYmLUYjNiUtRiw2JVElU29ydEYnRi9GMkZlYWxGOUY5Rl13RmB3LUZccTYkLUYjNiotRiw2JVEoUmVzaGFwZUYnRi9GMi1GXHE2JC1GIzYoLUYsNiVGYmNtRi9GMkZndEZocEZqYm1GZWFsRjlGOUZndC1GLDYlUSZvcmRlckYnRi9GMkZieS1GLDYlUStkZXNjZW5kaW5nRidGL0YyRmVhbEY5RjlGU0ZWRmlvRmlvRmlvRmlvRl12RjVGYHYtRlxxNiQtRiM2Jy1GXHE2Ji1GIzYoRl1yLUZhcjYjUSVBMTpBRidGZ3RGYGJtRl1yRjlGOUZdd0Zgd0ZndEZjd0ZdckY5RjlGU0ZWRmlvRmlvRmlvRmlvLUYsNiVRJ2RhZG9zM0YnRmh1RjlGNUZqZG0tRlxxNiQtRiM2KUZdci1GIzYlRmNjbS1GXHE2JC1GIzYpRl1yRmhgbUZndEZbYW1GZ3RGaXhGOUY5RjlGXXJGZ3RGaHBGamJtRjlGOUZTRlZGaW9GaW9GaW9GaW8tRiw2JVEnZGFkb3M1RidGL0YyRjUtRmR1NiVGaWNtLUYjNiZGT0ZhYmwtRlA2JFEiNUYnRjlGOUZbdkZTRlZGaW9GaW9GaW9GaW8tRiw2JVEnZGFkb3M2RidGL0YyRjUtRlxebDYoRmFnbS1GIzYlLUYsNiVGZnNGaHVGOUYvRjJGZl9sRmhfbEZbYGxGXWBsRmNfbC1GUDYkUSQxMDBGJ0Y5RlNGVkZpb0Zpb0Zpb0Zpby1GLDYlUSdkYWRvczdGJ0YvRjJGNUZgdC1GXHE2JC1GIzYoRmpkbS1GXHE2JC1GIzYnRmFlbUZndEZocEZqYm1GOUY5Rmd0Rl1dbEZlYWxGOUY5RlNGVkZqckZpb0Zpb0Zpb0Zeb0Zpb0ZjXG1GaW9GX3BGaW9GT0Zpb0ZicEZpb0ZPRmlvRmVwRmlvRmhnbUZpb0ZjcUZWRmlvRmlvRmlvRmlvRmlvRmlvRmlvLUYsNiVRJ2luZGljZUYnRi9GMkY1LUZccTYkLUYjNiUtRiw2JVEzRmluZE1heGltYWxFbGVtZW50RidGL0YyLUZccTYkLUYjNidGZ2htRmd0RmlvLUYsNiVRKXBvc2l0aW9uRidGL0YyRjlGOUY5RjktRlxxNiYtRiM2JEZhc0Y5RjlGXXdGYHdGU0ZWRmlvRmlvRmlvRmlvRmlvRmlvRmlvLUZkdTYlLUYsNiVRKHRlcm1vczVGJ0YvRjJGZF1tRlt2RjUtRmR1NiUtRiw2JUZmZm1GL0YyLUYjNiVGYmltRi9GMkZbdkZTRlZGaW9GaW9GaW9GaW9GaW9GaW9GaW9GZ2htRjVGYHQtRlxxNiQtRiM2J0ZnaG1GZ3RGalxsRmVhbEY5RjlGU0ZWRmlvRmlvRmlvRmlvRmlvRmlvRmlvLUZkdTYlRmdobUZgW25GW3ZGNS1GNjYtUSomdW1pbnVzMDtGJ0Y5RjtGPkZARkJGREZGRkhGanNGXHRGT0ZTRlZGaW9GaW9GaW9GaW9GaW9GaW9GaW9GZ2htRjVGYHQtRlxxNiQtRiM2J0ZnaG1GZ3RGXV1sRmVhbEY5RjlGU0ZWRmlvRmlvRmlvRmlvRmV6RmlvRmNxRlNGVkZlekZpb0ZjcUZTRlZGYWdtLUY2Ni1RIjtGJ0Y5RjtGanRGQEZCRkRGRkZIRmdvRk1GaW9GW2htRl9cbkZpam1GX1xuRlZGanJGZnEtRlxxNiQtRiM2JUZgdi1GXHE2JC1GIzYkLUZccTYmLUYjNitGXXItRmFyNiNRNkNvbXBsZXRlZC4uLn5Ub3RhbH5vZkYnRmd0RmB0LUZccTYkLUYjNihGZVttRmBfbEZhc0ZndEZddUY5RjlGZ3QtRmFyNiNRPnVuaXF1ZX5wYWlyc35vZn50ZXJtc35yYW5rZWQuRidGXXJGOUY5Rl13RmB3RjlGOUY5RjlGU0ZqckZWRmpyRmZxLUZccTYlLUYjNiZGXXItRmFyNiNRNEVuZH5vZn5jb21wdXRhdGlvbi5GJ0ZdckY5RmVhbEY5RlNGZWFsRjk=</Equation></Text-field>
</Input>
</Group></Presentation-Block><Presentation-Block>
<Group view="code" labelreference="L24097" drawlabel="true">
<Input>
<Text-field prompt="&gt; " style="Maple Input" layout="Normal"># Identification of top-five pairs of terms: Traditional vs. Contemporary</Text-field>
</Input>
</Group></Presentation-Block><Presentation-Block>
<Group view="code" labelreference="L24187" drawlabel="true">
<Input>
<Text-field prompt="&gt; " style="Maple Input" layout="Normal"><Equation executable="true" style="2D Input" input-equation="" display="LUklbXJvd0c2Iy9JK21vZHVsZW5hbWVHNiJJLFR5cGVzZXR0aW5nR0koX3N5c2xpYkdGJzYvLUkjbWlHRiQ2JVEoY29sdW5hc0YnLyUnaXRhbGljR1EldHJ1ZUYnLyUsbWF0aHZhcmlhbnRHUSdpdGFsaWNGJy1JI21vR0YkNi1RKiZjb2xvbmVxO0YnL0YzUSdub3JtYWxGJy8lJmZlbmNlR1EmZmFsc2VGJy8lKnNlcGFyYXRvckdGPS8lKXN0cmV0Y2h5R0Y9LyUqc3ltbWV0cmljR0Y9LyUobGFyZ2VvcEdGPS8lLm1vdmFibGVsaW1pdHNHRj0vJSdhY2NlbnRHRj0vJSdsc3BhY2VHUSwwLjI3Nzc3NzhlbUYnLyUncnNwYWNlR0ZMLUYsNiVRJkFycmF5RidGL0YyLUkobWZlbmNlZEdGJDYkLUYjNiUtRlM2Ji1GIzYpLUY2Ni1RIUYnRjlGO0Y+RkBGQkZERkZGSC9GS1EmMC4wZW1GJy9GTkZpbi1JI21zR0YkNiNRIlJGJy1GNjYtUSIsRidGOUY7L0Y/RjFGQEZCRkRGRkZIRmhuL0ZOUSwwLjMzMzMzMzNlbUYnLUZcbzYjUSJTRidGZW4vJStleGVjdXRhYmxlR0Y9RjlGOS8lJW9wZW5HUSJbRicvJSZjbG9zZUdRIl1GJ0Zob0Y5RjktRjY2LVEiOkYnRjlGO0Y+RkBGQkZERkZGSEZKRk0tSSdtc3BhY2VHRiQ2Ji8lJ2hlaWdodEdRJjAuMGV4RicvJSZ3aWR0aEdGaW4vJSZkZXB0aEdGaHAvJSpsaW5lYnJlYWtHUShuZXdsaW5lRictRiw2JVEodGVybW9zNUYnRi9GMkY1Rk8tRlM2JC1GIzYnLUkjbW5HRiQ2JFEiMUYnRjktRjY2LVEjLi5GJ0Y5RjtGPkZARkJGREZGRkgvRktRLDAuMjIyMjIyMmVtRidGam4tRmhxNiRRIjVGJ0Y5RmhvRjlGOUZgcEZob0Y5">LUklbXJvd0c2Iy9JK21vZHVsZW5hbWVHNiJJLFR5cGVzZXR0aW5nR0koX3N5c2xpYkdGJzYvLUkjbWlHRiQ2JVEoY29sdW5hc0YnLyUnaXRhbGljR1EldHJ1ZUYnLyUsbWF0aHZhcmlhbnRHUSdpdGFsaWNGJy1JI21vR0YkNi1RKiZjb2xvbmVxO0YnL0YzUSdub3JtYWxGJy8lJmZlbmNlR1EmZmFsc2VGJy8lKnNlcGFyYXRvckdGPS8lKXN0cmV0Y2h5R0Y9LyUqc3ltbWV0cmljR0Y9LyUobGFyZ2VvcEdGPS8lLm1vdmFibGVsaW1pdHNHRj0vJSdhY2NlbnRHRj0vJSdsc3BhY2VHUSwwLjI3Nzc3NzhlbUYnLyUncnNwYWNlR0ZMLUYsNiVRJkFycmF5RidGL0YyLUkobWZlbmNlZEdGJDYkLUYjNiUtRlM2Ji1GIzYpLUY2Ni1RIUYnRjlGO0Y+RkBGQkZERkZGSC9GS1EmMC4wZW1GJy9GTkZpbi1JI21zR0YkNiNRIlJGJy1GNjYtUSIsRidGOUY7L0Y/RjFGQEZCRkRGRkZIRmhuL0ZOUSwwLjMzMzMzMzNlbUYnLUZcbzYjUSJTRidGZW4vJStleGVjdXRhYmxlR0Y9RjlGOS8lJW9wZW5HUSJbRicvJSZjbG9zZUdRIl1GJ0Zob0Y5RjktRjY2LVEiOkYnRjlGO0Y+RkBGQkZERkZGSEZKRk0tSSdtc3BhY2VHRiQ2Ji8lJ2hlaWdodEdRJjAuMGV4RicvJSZ3aWR0aEdGaW4vJSZkZXB0aEdGaHAvJSpsaW5lYnJlYWtHUShuZXdsaW5lRictRiw2JVEodGVybW9zNUYnRi9GMkY1Rk8tRlM2JC1GIzYnLUkjbW5HRiQ2JFEiMUYnRjktRjY2LVEjLi5GJ0Y5RjtGPkZARkJGREZGRkgvRktRLDAuMjIyMjIyMmVtRidGam4tRmhxNiRRIjVGJ0Y5RmhvRjlGOUZgcEZob0Y5</Equation></Text-field>
</Input>
</Group></Presentation-Block><Presentation-Block>
<Group view="code" labelreference="L24186" drawlabel="true">
<Input>
<Text-field prompt="&gt; " style="Maple Input" layout="Normal"><Equation executable="true" style="2D Input" input-equation="" display="LUklbXJvd0c2Iy9JK21vZHVsZW5hbWVHNiJJLFR5cGVzZXR0aW5nR0koX3N5c2xpYkdGJzZdXW8tSSNtaUdGJDYlUStwcmludGxldmVsRicvJSdpdGFsaWNHUSV0cnVlRicvJSxtYXRodmFyaWFudEdRJ2l0YWxpY0YnLUkjbW9HRiQ2LVEqJmNvbG9uZXE7RicvRjNRJ25vcm1hbEYnLyUmZmVuY2VHUSZmYWxzZUYnLyUqc2VwYXJhdG9yR0Y9LyUpc3RyZXRjaHlHRj0vJSpzeW1tZXRyaWNHRj0vJShsYXJnZW9wR0Y9LyUubW92YWJsZWxpbWl0c0dGPS8lJ2FjY2VudEdGPS8lJ2xzcGFjZUdRLDAuMjc3Nzc3OGVtRicvJSdyc3BhY2VHRkwtSSNtbkdGJDYkUSIxRidGOS1GNjYtUSI6RidGOUY7Rj5GQEZCRkRGRkZIRkpGTS1JJ21zcGFjZUdGJDYmLyUnaGVpZ2h0R1EmMC4wZXhGJy8lJndpZHRoR1EmMC4wZW1GJy8lJmRlcHRoR0Zlbi8lKmxpbmVicmVha0dRKG5ld2xpbmVGJy1GVzYmRllGZm5GaW4vRlxvUSVhdXRvRictRiw2JVEmcHJpbnRGJ0YvRjItSShtZmVuY2VkR0YkNiQtRiM2Ji1GNjYtUSFGJ0Y5RjtGPkZARkJGREZGRkgvRktGaG4vRk5GaG4tSSNtc0dGJDYjUWlwUmVhZGluZ35kYXRhfmFuZH5kZXRlcm1pbmluZ350aGV+c2l6ZX5vZn50aGV+bGlzdH5vZn5wYWlyc35vZn50ZXJtc34oaW5jbHVkaW5nfnJlcGV0aXRpb25zKS4uLkYnRmpvRjlGOUZTRlYtRiw2JVEiTkYnRi9GMkY1LUZQNiRRIjBGJ0Y5RlNGVi1GNjYtUSJ+RidGOUY7Rj5GQEZCRkRGRkZIRl1wRl5wRmlwRmlwLUY2Ni9RJGZvckYnLyUlYm9sZEdGMS9GM1ElYm9sZEYnLyUrZm9udHdlaWdodEdGYnFGO0Y+RkBGQkZERkZGSEZdcEZecEZpcC1GLDYlUSJqRidGL0YyRmlwLUY2Ni9RJWZyb21GJ0ZfcUZhcUZjcUY7Rj5GQEZCRkRGRkZIRl1wRl5wRmlwLUZQNiRRIjJGJ0Y5RmlwLUY2Ni9RI2J5RidGX3FGYXFGY3FGO0Y+RkBGQkZERkZGSEZdcEZecEZpcEZPRmlwLUY2Ni9RI3RvRidGX3FGYXFGY3FGO0Y+RkBGQkZERkZGSEZdcEZecEZpcC1GLDYlUSphY3Vwb2ludHNGJ0YvRjItRjY2LVEiK0YnRjlGO0Y+RkBGQkZERkZGSC9GS1EsMC4yMjIyMjIyZW1GJy9GTkZbc0ZPRmlwLUY2Ni9RI2RvRidGX3FGYXFGY3FGO0Y+RkBGQkZERkZGSEZdcEZecEZWRmlwRmlwRmlwRmlwRmlwRmlwRmlwRmlwLUYsNiVRIkxGJ0YvRjJGNS1GLDYlUShjb252ZXJ0RidGL0YyLUZmbzYkLUYjNiZGZXEtRjY2LVEiLEYnRjlGOy9GP0YxRkBGQkZERkZGSEZdcC9GTlEsMC4zMzMzMzMzZW1GJy1GLDYlUSdzdHJpbmdGJ0YvRjJGOUY5RlMtRiw2JVEiQ0YnRi9GMkY1LUklbXN1YkdGJDYlLUYsNiVRKGNvbHVuYXNGJy9GMEY9RjktRiM2JEZPRjkvJS9zdWJzY3JpcHRzaGlmdEdGaHBGU0ZpcC1GLDYlUSVjZWxsRidGL0YyRjUtRiw2JVElSm9pbkYnRi9GMi1GZm82JC1GIzYnLUZmbzYmLUYjNixGY3RGanNGYHNGanMtRmBwNiNGVUZqc0ZjdEZqc0Zgc0Y5RjkvJSVvcGVuR1EiW0YnLyUmY2xvc2VHUSJdRidGanMtRmBwNiNGXHBGam9GOUY5RlNGVkZpcEZpcEZpcEZpcEZpcEZpcEZpcEZpcC1GLDYlUSd0ZW1wMjJGJ0YvRjJGNS1GZm82JC1GIzYlLUYsNiVRJ0ltcG9ydEYnRi9GMi1GZm82JC1GIzYqRmpvLUZgcDYjUTZBZGRpdGlvbmFsfmZpbGV+MS54bHNGJ0Zqc0ZpcC1GYHA2I1EqQWN1cG9pbnRzRidGanMtRiw2JUZjdUZcdUY5RjlGOUY5RjktRmZvNiZGXXVGOUZhdkZkdkZfeEZTRmlwRlZGVkZpcEZpcEZpcEZpcEZpcEZpcEZpcEZpcC1GNjYvUSNpZkYnRl9xRmFxRmNxRjtGPkZARkJGREZGRkhGXXBGXnBGaXBGaXYtRjY2LVEiPUYnRjlGO0Y+RkBGQkZERkZGSEZKRk0tRmBwNiNRIi1GJ0ZpcC1GNjYvUSV0aGVuRidGX3FGYXFGY3FGO0Y+RkBGQkZERkZGSEZdcEZecEZpcC1GLDYlUSh0ZW1wMTExRidGL0YyRjVGXXlGU0ZpcC1GNjYvUSVlbHNlRidGX3FGYXFGY3FGO0Y+RkBGQkZERkZGSEZdcEZecEZpcEZdeUY1RmNzLUZmbzYkLUYjNiZGaXZGanNGYHRGOUY5RmlwLUY2Ni9RJGVuZEYnRl9xRmFxRmNxRjtGPkZARkJGREZGRkhGXXBGXnBGaXBGYXhGU0ZWRmlwRmlwRmlwRmlwRmlwRmlwRmlwRmlwLUYsNiVRKHRlbXAwMDFGJ0YvRjJGNS1GLDYlUStNYWtlVW5pcXVlRidGL0YyLUZmbzYkLUYjNiVGY3MtRmZvNiQtRiM2J0Zjcy1GZm82JC1GIzYnLUYsNiVRJlNwbGl0RidGL0YyLUZmbzYkLUYjNigtRiw2JVEsRGVsZXRlU3BhY2VGJ0YvRjItRmZvNiQtRiM2JEZdeUY5RjlGanMtRmBwNiNGXHRGam9GOUY5RmpzLUYsNiVRJkFycmF5RidGL0YyRjlGOUZqcy1GLDYlUSVsaXN0RidGL0YyRjlGOUY5RjlGU0ZWRmlwRmlwRmlwRmlwRmlwRmlwRmlwRmlwRmBzRjVGY3NGZnNGU0ZjdEY1LUZndDYlRml0LUYjNiRGW3JGOUZfdUZTRmlwRmF1RjVGZHVGZ3VGU0ZWRmlwRmlwRmlwRmlwRmlwRmlwRmlwRmlwRml2RjVGXHdGX3hGX3hGU0ZpcEZWRlZGaXBGaXBGaXBGaXBGaXBGaXBGaXBGaXBGYXhGaXBGaXZGZHhGZ3hGaXBGanhGaXAtRiw2JVEodGVtcDExMkYnRi9GMkY1RmZcbEZTRmlwRmB5RmlwRmZcbEY1RmNzRmN5RmlwRmd5RmlwRmF4RlNGVkZpcEZpcEZpcEZpcEZpcEZpcEZpcEZpcC1GLDYlUSh0ZW1wMDAyRidGL0YyRjVGXXotRmZvNiQtRiM2JUZjcy1GZm82JC1GIzYnRmNzLUZmbzYkLUYjNidGXFtsLUZmbzYkLUYjNihGY1tsLUZmbzYkLUYjNiRGZlxsRjlGOUZqc0ZqW2xGam9GOUY5RmpzRlxcbEY5RjlGanNGX1xsRjlGOUY5RjlGU0Zeb0ZpcEZWRmlwRmlwRmlwRmlwRmlwRmlwRmlwRmlwRmF4RmlwLUYsNiVRLkFycmF5TnVtRWxlbXNGJ0YvRjItRmZvNiQtRiM2JUZjcy1GZm82JC1GIzYmRmp5RmpzRlxcbEY5RjlGOUY5RmR4RmZwRmlwLUYsNiVRI09SRidGL0YyRmlwRmBebC1GZm82JC1GIzYmRmNzLUZmbzYkLUYjNidGaVxsRmpzRlxcbC8lK2V4ZWN1dGFibGVHRj1GOUY5RmZfbEY5RjlGZHhGZnBGaXBGanhGaXBGY3BGNUZjcEZTRmlwLUY2Ni9RJWVsaWZGJ0ZfcUZhcUZjcUY7Rj5GQEZCRkRGRkZIRl1wRl5wRmlwRmBebEZjXmxGZHhGT0ZpcC1GLDYlUSRBTkRGJ0YvRjJGaXBGYF5sRl5fbEZkeEZPRmlwRmp4RmlwRmNwRjVGY3BGZ3JGT0ZTRmlwRmB5RmlwRmlwRmNwRjVGY3BGZ3JGYF5sRmNebC1GNjYtUScmc2RvdDtGJ0Y5RjtGPkZARkJGREZGRkhGXXBGXnBGYF5sLUZmbzYkLUYjNiVGY3MtRmZvNiQtRiM2JkZpXGxGanNGXFxsRjlGOUY5RjlGU0ZpcEZneUZpcEZheEZTRmlwRlZGaXBGaXBGaXBGZ3lGaXBGXXNGU0ZWRmlwRlZGaXBGaXBGaXBGYm8tRmZvNiQtRiM2JUZkdS1GZm82JC1GIzYkLUZmbzYmLUYjNixGam8tRmBwNiNRZm5Db21wbGV0ZWQuflJlYWRpbmd+ZGF0YX5hbmR+Z2VuZXJhdGluZ35hfmxpc3R+b2Z+cGFpcnN+ZnJvbUYnRmpzRmNzLUZmbzYkLUYjNiZGY3BGanNGYHRGOUY5RmpzRmlwLUZgcDYjUUF0ZXJtc34oaW5jbHVkaW5nfnJlcGV0aXRpb25zKS4uLkYnRmpvRjlGOUZhdkZkdkY5RjlGOUY5RlNGVkZeb0ZpcEZpcC1GLDYlUSJLRidGL0YyRjVGT0ZTRlZGVkZpcEZpcC1GLDYlUSJZRidGL0YyRjVGXFxsLUZmbzYkLUYjNidGTy1GNjYtUSMuLkYnRjlGO0Y+RkBGQkZERkZGSEZqckZecEZjcEZmX2xGOUY5RlNGam9GVkZpcEZpcEZccUZpcEZlcUZpcEZocUZpcEZbckZpcEZeckZpcEZPRmlwRmFyRmlwRmRyRmdyRk9GaXBGXXNGVkZpcEZpcEZpcEZpcEZpcEZgc0Y1RmNzRmZzRlNGY3RGNUZmdEZTRmlwRmF1RjVGZHVGZ3VGU0ZWRmlwRmlwRmlwRmlwRmlwLUYsNiVRJ3RlbXAyMUYnRi9GMkY1Rlx3Rl94Rl94RlNGVkZWRmlwRmlwRmlwRmlwRmlwRmF4RmlwRlxjbEZkeEZneEZpcEZqeEZpcC1GLDYlUSd0ZW1wMTFGJ0YvRjJGNUZfY2xGU0ZpcEZgeUZpcEZfY2xGNUZjcy1GZm82JC1GIzYmRlxjbEZqc0ZgdEY5RjlGU0ZpcEZneUZpcEZheEZTRlZGaXBGaXBGaXBGaXBGaXAtRiw2JVEndGVtcDAxRidGL0YyRjVGXXotRmZvNiQtRiM2JUZjcy1GZm82JC1GIzYnRmNzLUZmbzYkLUYjNidGXFtsLUZmbzYkLUYjNihGY1tsLUZmbzYkLUYjNiRGX2NsRjlGOUZqc0ZqW2xGam9GOUY5RmpzRlxcbEY5RjlGanNGX1xsRjlGOUY5RjlGU0ZWRmlwRmlwRmlwRmlwRmlwRmBzRjVGY3NGZnNGU0ZjdEY1RmJcbEZTRmlwRmF1RjVGZHVGZ3VGU0ZWRmlwRmlwRmlwRmlwRmlwRml2RjVGXHdGX3hGX3hGU0ZWRlZGaXBGaXBGaXBGaXBGaXBGYXhGaXBGaXZGZHhGZ3hGaXBGanhGaXAtRiw2JVEndGVtcDEyRidGL0YyRjVGXWVsRlNGaXBGYHlGaXBGXWVsRjVGY3NGY3lGU0ZpcEZneUZpcEZheEZTRlZGaXBGaXBGaXBGaXBGaXAtRiw2JVEndGVtcDAyRidGL0YyRjVGXXotRmZvNiQtRiM2JUZjcy1GZm82JC1GIzYnRmNzLUZmbzYkLUYjNidGXFtsLUZmbzYkLUYjNihGY1tsLUZmbzYkLUYjNiRGXWVsRjlGOUZqc0ZqW2xGam9GOUY5RmpzRlxcbEY5RjlGanNGX1xsRjlGOUY5RjlGU0Zeb0ZWRmlwRmlwRmlwRmlwRmlwRlxxRmlwLUYsNiVRI2lpRidGL0YyRmlwRmhxRmlwRk9GaXBGXnJGaXBGT0ZpcEZhckZpcEZgXmwtRmZvNiQtRiM2JUZjcy1GZm82JC1GIzYmRmZjbEZqc0ZcXGxGOUY5RjlGOUZpcEZdc0ZWRmlwRmlwRmlwRmlwRmlwRmlwRmlwRmlwRlxxRmlwLUYsNiVRI2pqRidGL0YyRmlwRmhxRmlwRk9GaXBGXnJGaXBGT0ZpcEZhckZpcEZgXmwtRmZvNiQtRiM2JkZjcy1GZm82JC1GIzYnRmBlbEZqc0ZcXGxGZl9sRjlGOUZmX2xGOUY5RmlwRl1zRlZGaXBGaXBGaXBGaXBGaXBGaXBGaXBGaXBGaXBGaXBGaXAtRiw2JVEiYUYnRi9GMkY1LUYsNiVRJG1pbkYnRlx1RjktRmZvNiQtRiM2Ji1GZ3Q2JUZmY2wtRiM2JEZnZmxGOUZfdUZqcy1GZ3Q2JUZgZWwtRiM2JEZiZ2xGOUZfdUY5RjlGU0ZWRmlwRmlwRmlwRmlwRmlwRmlwRmlwRmlwRmlwRmlwRmlwLUYsNiVRImJGJ0YvRjJGNS1GLDYlUSRtYXhGJ0ZcdUY5RmNobEZTRlZGaXBGaXBGaXBGaXBGaXBGaXBGaXBGaXBGaXBGaXBGaXAtRmd0NiVGYmJsLUYjNiVGX2JsRi9GMkZfdUY1RmR1LUZmbzYkLUYjNiUtRmZvNiYtRiM2KUZdaGxGanNGZ3hGanNGX2lsRmZfbEY5RjlGYXZGZHZGZl9sRjlGOUZTRlZGaXBGaXBGaXBGaXBGaXBGaXBGaXBGaXBGaXBGaXBGaXBGX2JsRjVGX2JsRmdyRk9GU0ZWRmlwRmlwRmlwRmlwRmlwRmlwRmlwRmlwRmlwRmd5RmlwRl1zRlNGVkZpcEZpcEZpcEZpcEZpcEZpcEZneUZpcEZdc0ZTRlZGXm9GaXBGaXBGaXBGZ3lGaXBGXXNGU0ZWRlZGVkZWRlZGaXBGaXBGaXAtRiw2JVEmdGVtcDNGJ0YvRjJGNUZdei1GZm82JC1GIzYlRmNzLUZmbzYkLUYjNiZGYmJsRmpzRl9cbEY5RjlGOUY5RlNGVkZpcEZpcEZpcC1GLDYlUSZ0ZW1wNEYnRi9GMkY1RmJibEZTRlZGVkZWRmlwRmlwRmlwRmlwRlZGaXBGaXBGaXAtRiw2JVEkcHJpRidGL0YyLUYsNiVRI250RidGL0YyLUZmbzYkLUYjNiZGZHUtRmZvNiQtRiM2JS1GZm82Ji1GIzYsRmpvLUZgcDYjUUdDb21wbGV0ZWQuLi5+U3RhcnRpbmd+ZGF0YX5hbmFseXNpc35vZkYnRmpzRmNzLUZmbzYkLUYjNihGYF5sLUZmbzYkLUYjNiZGY3MtRmZvNiQtRiM2JkZhamxGanNGXFxsRjlGOUZmX2xGOUY5RmpzRmB0RmZfbEY5RjlGanMtRmBwNiNRMnBhaXJzfm9mfnRlcm1zLi4uRidGam9GZl9sRjlGOUZhdkZkdkZmX2xGOUY5RmZfbEY5RjlGU0ZWRl5vRmlwRmlwRmlwRlxxRmlwLUYsNiVRImtGJ0YvRjJGaXBGaHFGaXBGT0ZpcEZeckZpcEZPRmlwRmFyRmlwRmBebC1GZm82JC1GIzYmRmNzLUZmbzYkLUYjNidGYWpsRmpzRlxcbEZmX2xGOUY5RmZfbEY5RjlGaXBGXXNGVkZWRmlwRmlwRmlwRmlwRmlwRmlwRmlwLUYsNiVRIm5GJ0YvRjJGNUZmcEZTRlZGaXBGaXBGaXBGaXBGaXBGaXBGaXBGXHFGaXAtRiw2JVEicUYnRi9GMkZpcEZocUZpcEZPRmlwRl5yRmlwRk9GaXBGYXJGaXBGYF5sLUZmbzYkLUYjNiVGY3MtRmZvNiQtRiM2JkZcW21GanNGXFxsRjlGOUY5RjlGaXBGXXNGVkZpcEZpcEZpcEZpcEZpcEZpcEZpcEZpcEZpcEZpcEZheEZpcC1GZ3Q2JUZhamwtRiM2JUZjXW1GL0YyRl91RmR4LUZndDYlRlxbbS1GIzYlRmFebUYvRjJGX3VGaXBGanhGaXBGXl5tRjVGXl5tRmdyRk9GaXBGYHlGaXBGXl5tRjVGXl5tRmlwRmd5RmlwRmF4RlNGVkZpcEZpcEZpcEZpcEZpcEZpcEZpcEZneUZpcEZdc0ZTRlZGaXBGaXBGaXBGaXBGaXBGaXBGaXAtRiw2JVEnb3V0cHV0RidGL0YyRjUtRmd0NiUtRiw2JVEnVmVjdG9yRidGL0YyLUYjNiUtRiw2JVEkcm93RidGL0YyRi9GMkZfdS1GZm82JC1GIzYlLUZmbzYmLUYjNidGXF9tRmpzRl5ebUZmX2xGOUY5RmF2RmR2RmZfbEY5RjlGU0ZWRmlwRmlwRmlwRmlwRmlwRmlwRmlwRmBzRjVGY3MtRmZvNiQtRiM2JkZjXW1GanNGYHRGOUY5RlNGaXBGXXhGNS1GLDYlRmZ1Rlx1RjktRmZvNiQtRiM2Jy1GZm82Ji1GIzYtRmpvLUZgcDYjUSJBRictRjY2LkZcdEYvRjJGO0ZddEZARkJGREZGRkhGXXBGXnRGYHNGanNGX3ZGanMtRmBwNiNRIkJGJ0ZqYW1GYHNGOUY5RmF2RmR2RmpzRmd2RmpvRjlGOUZTRlZGaXBGaXBGaXBGaXBGaXBGaXBGaXAtRiw2JVEnRXhwb3J0RidGL0YyLUZmbzYkLUYjNitGZF9tRmpzLUZgcDYjUSxSZXN1bHRzLnhsc0YnRmpzLUZgcDYjUSZsaXN0NUYnRmpzRmF1RmZfbEY5RjlGU0ZWRmlwRmlwRmlwRmlwRmd5RmlwRl1zRlNGVkZeb0ZWRmlwRmlwRmlwRmlwRmJvLUZmbzYlLUYjNiZGam8tRmBwNiNRYm9Db21wbGV0ZWQuLi5+U3RhcnRpbmd+ZGF0YX5yYW5raW5nfm9mfnRvcC1maXZlfnBhaXJzfm9mfnVuaXF1ZX50ZXJtcy4uLkYnRmpvRjlGZl9sRjlGU0ZWRl5vRmlwRmlwRmlwRmlwRmF1RjVGZHUtRmZvNiQtRiM2Jy1GZm82Ji1GIzYoRmpvLUZgcDYjUSVCMTpCRidGanMtRiM2JkZqby1GLDYlRmVzRlx1RjktRmZvNiQtRiM2KEZqby1GIzYlRmBebC1GZm82JC1GIzYlRmNzRlxdbUY5RjlGOUZqb0Zqcy1GLDYlRmJ0Rlx1RjlGOUY5RjlGam9GOUY5RmF2RmR2RmpzRmd2RmpvRjlGOUZTRlZGVkZpcEZpcEZpcEZpcC1GLDYlUSdkYWRvczFGJ0ZcdUY5RjUtRiw2JUZid0ZcdUY5LUZmbzYkLUYjNipGam9GZmJtRmpzRmlibUZqc0ZdeEZmX2xGOUY5RlNGVkZpcEZpcEZpcEZpcC1GLDYlUSdkYWRvczJGJ0YvRjJGNS1GLDYlUStTdGF0aXN0aWNzRidGL0YyLUZmbzYmLUYjNiUtRiw2JVElU29ydEYnRi9GMkZmX2xGOUY5RmF2RmR2LUZmbzYkLUYjNiotRiw2JVEoUmVzaGFwZUYnRi9GMi1GZm82JC1GIzYoLUYsNiVGYGVtRi9GMkZqc0ZgXmxGaGRtRmZfbEY5RjlGanMtRiw2JVEmb3JkZXJGJ0YvRjJGZHgtRiw2JVErZGVzY2VuZGluZ0YnRi9GMkZmX2xGOUY5RlNGVkZpcEZpcEZpcEZpcEZhdUY1RmR1LUZmbzYkLUYjNictRmZvNiYtRiM2KEZqby1GYHA2I1ElQTE6QUYnRmpzRl5kbUZqb0Y5RjlGYXZGZHZGanNGZ3ZGam9GOUY5RlNGVkZpcEZpcEZpcEZpcC1GLDYlUSdkYWRvczNGJ0ZcdUY5RjVGaGZtLUZmbzYkLUYjNilGam8tRiM2JUZhZW0tRmZvNiQtRiM2KUZqb0ZmYm1GanNGaWJtRmpzRl14RjlGOUY5RmpvRmpzRmBebEZoZG1GOUY5RlNGVkZpcEZpcEZpcEZpcC1GLDYlUSdkYWRvczVGJ0YvRjJGNS1GZ3Q2JUZnZW0tRiM2JkZPRmlibC1GUDYkUSI1RidGOUY5Rl91RlNGVkZpcEZpcEZpcEZpcC1GLDYlUSdkYWRvczZGJ0YvRjJGNS1JJm1mcmFjR0YkNihGX2ltLUYjNiUtRiw2JUZmckZcdUY5Ri9GMi8lLmxpbmV0aGlja25lc3NHRlIvJStkZW5vbWFsaWduR1EnY2VudGVyRicvJSludW1hbGlnbkdGZ2ptLyUpYmV2ZWxsZWRHRj1GXmBsLUZQNiRRJDEwMEYnRjlGU0ZWRmlwRmlwRmlwRmlwLUYsNiVRJ2RhZG9zN0YnRi9GMkY1RmNzLUZmbzYkLUYjNihGaGZtLUZmbzYkLUYjNidGX2dtRmpzRmBebEZoZG1GOUY5RmpzRl9cbEZmX2xGOUY5RlNGVkZeb0ZpcEZpcEZpcEZccUZpcEZhXm1GaXBGaHFGaXBGT0ZpcEZeckZpcEZPRmlwRmFyRmlwRmZpbUZpcEZdc0ZWRmlwRmlwRmlwRmlwRmlwRmlwRmlwLUYsNiVRJ2luZGljZUYnRi9GMkY1LUZmbzYkLUYjNiUtRiw2JVEzRmluZE1heGltYWxFbGVtZW50RidGL0YyLUZmbzYkLUYjNidGX1tuRmpzRmlwLUYsNiVRKXBvc2l0aW9uRidGL0YyRjlGOUY5RjktRmZvNiZGZFxsRjlGYXZGZHZGU0ZWRmlwRmlwRmlwRmlwRmlwRmlwRmlwLUZndDYlLUYsNiVRKHRlcm1vczVGJ0YvRjJGYl9tRl91RjUtRmd0NiUtRiw2JUZkaG1GL0YyLUYjNiVGaltuRi9GMkZfdUZTRlZGaXBGaXBGaXBGaXBGaXBGaXBGaXBGX1tuRjVGY3MtRmZvNiQtRiM2J0ZfW25GanNGXFxsRmZfbEY5RjlGU0ZWRmlwRmlwRmlwRmlwRmlwRmlwRmlwLUZndDYlRl9bbkZmXW5GX3VGNS1GNjYtUSomdW1pbnVzMDtGJ0Y5RjtGPkZARkJGREZGRkhGanJGXHNGT0ZTRlZGaXBGaXBGaXBGaXBGaXBGaXBGaXBGX1tuRjVGY3MtRmZvNiQtRiM2J0ZfW25GanNGX1xsRmZfbEY5RjlGU0ZWRmlwRmlwRmlwRmlwRmd5RmlwRl1zRlNGVkZfaW0tRjY2LVEiO0YnRjlGO0ZddEZARkJGREZGRkhGXXBGTUZpcEZpaW1GZV5uRl9dbkZlXm5GVkZeb0Ziby1GZm82JC1GIzYlRmR1LUZmbzYkLUYjNiQtRmZvNiYtRiM2K0Zqby1GYHA2I1E2Q29tcGxldGVkLi4uflRvdGFsfm9mRidGanNGY3MtRmZvNiQtRiM2KEZjXW0tRjY2LVEoJm1pbnVzO0YnRjlGO0Y+RkBGQkZERkZGSEZqckZcc0ZPRmpzRmB0RjlGOUZqcy1GYHA2I1E+dW5pcXVlfnBhaXJzfm9mfnRlcm1zfnJhbmtlZC5GJ0Zqb0Y5RjlGYXZGZHZGOUY5RjlGOUZTRlZGVkZeb0Ziby1GZm82JS1GIzYmRmpvLUZgcDYjUTRFbmR+b2Z+Y29tcHV0YXRpb24uRidGam9GOUZmX2xGOUZTRmZfbEY5">LUklbXJvd0c2Iy9JK21vZHVsZW5hbWVHNiJJLFR5cGVzZXR0aW5nR0koX3N5c2xpYkdGJzZdXW8tSSNtaUdGJDYlUStwcmludGxldmVsRicvJSdpdGFsaWNHUSV0cnVlRicvJSxtYXRodmFyaWFudEdRJ2l0YWxpY0YnLUkjbW9HRiQ2LVEqJmNvbG9uZXE7RicvRjNRJ25vcm1hbEYnLyUmZmVuY2VHUSZmYWxzZUYnLyUqc2VwYXJhdG9yR0Y9LyUpc3RyZXRjaHlHRj0vJSpzeW1tZXRyaWNHRj0vJShsYXJnZW9wR0Y9LyUubW92YWJsZWxpbWl0c0dGPS8lJ2FjY2VudEdGPS8lJ2xzcGFjZUdRLDAuMjc3Nzc3OGVtRicvJSdyc3BhY2VHRkwtSSNtbkdGJDYkUSIxRidGOS1GNjYtUSI6RidGOUY7Rj5GQEZCRkRGRkZIRkpGTS1JJ21zcGFjZUdGJDYmLyUnaGVpZ2h0R1EmMC4wZXhGJy8lJndpZHRoR1EmMC4wZW1GJy8lJmRlcHRoR0Zlbi8lKmxpbmVicmVha0dRKG5ld2xpbmVGJy1GVzYmRllGZm5GaW4vRlxvUSVhdXRvRictRiw2JVEmcHJpbnRGJ0YvRjItSShtZmVuY2VkR0YkNiQtRiM2Ji1GNjYtUSFGJ0Y5RjtGPkZARkJGREZGRkgvRktGaG4vRk5GaG4tSSNtc0dGJDYjUWlwUmVhZGluZ35kYXRhfmFuZH5kZXRlcm1pbmluZ350aGV+c2l6ZX5vZn50aGV+bGlzdH5vZn5wYWlyc35vZn50ZXJtc34oaW5jbHVkaW5nfnJlcGV0aXRpb25zKS4uLkYnRmpvRjlGOUZTRlYtRiw2JVEiTkYnRi9GMkY1LUZQNiRRIjBGJ0Y5RlNGVi1GNjYtUSJ+RidGOUY7Rj5GQEZCRkRGRkZIRl1wRl5wRmlwRmlwLUY2Ni9RJGZvckYnLyUlYm9sZEdGMS9GM1ElYm9sZEYnLyUrZm9udHdlaWdodEdGYnFGO0Y+RkBGQkZERkZGSEZdcEZecEZpcC1GLDYlUSJqRidGL0YyRmlwLUY2Ni9RJWZyb21GJ0ZfcUZhcUZjcUY7Rj5GQEZCRkRGRkZIRl1wRl5wRmlwLUZQNiRRIjJGJ0Y5RmlwLUY2Ni9RI2J5RidGX3FGYXFGY3FGO0Y+RkBGQkZERkZGSEZdcEZecEZpcEZPRmlwLUY2Ni9RI3RvRidGX3FGYXFGY3FGO0Y+RkBGQkZERkZGSEZdcEZecEZpcC1GLDYlUSphY3Vwb2ludHNGJ0YvRjItRjY2LVEiK0YnRjlGO0Y+RkBGQkZERkZGSC9GS1EsMC4yMjIyMjIyZW1GJy9GTkZbc0ZPRmlwLUY2Ni9RI2RvRidGX3FGYXFGY3FGO0Y+RkBGQkZERkZGSEZdcEZecEZWRmlwRmlwRmlwRmlwRmlwRmlwRmlwRmlwLUYsNiVRIkxGJ0YvRjJGNS1GLDYlUShjb252ZXJ0RidGL0YyLUZmbzYkLUYjNiZGZXEtRjY2LVEiLEYnRjlGOy9GP0YxRkBGQkZERkZGSEZdcC9GTlEsMC4zMzMzMzMzZW1GJy1GLDYlUSdzdHJpbmdGJ0YvRjJGOUY5RlMtRiw2JVEiQ0YnRi9GMkY1LUklbXN1YkdGJDYlLUYsNiVRKGNvbHVuYXNGJy9GMEY9RjktRiM2JEZPRjkvJS9zdWJzY3JpcHRzaGlmdEdGaHBGU0ZpcC1GLDYlUSVjZWxsRidGL0YyRjUtRiw2JVElSm9pbkYnRi9GMi1GZm82JC1GIzYnLUZmbzYmLUYjNixGY3RGanNGYHNGanMtRmBwNiNGVUZqc0ZjdEZqc0Zgc0Y5RjkvJSVvcGVuR1EiW0YnLyUmY2xvc2VHUSJdRidGanMtRmBwNiNGXHBGam9GOUY5RlNGVkZpcEZpcEZpcEZpcEZpcEZpcEZpcEZpcC1GLDYlUSd0ZW1wMjJGJ0YvRjJGNS1GZm82JC1GIzYlLUYsNiVRJ0ltcG9ydEYnRi9GMi1GZm82JC1GIzYqRmpvLUZgcDYjUTZBZGRpdGlvbmFsfmZpbGV+MS54bHNGJ0Zqc0ZpcC1GYHA2I1EqQWN1cG9pbnRzRidGanMtRiw2JUZjdUZcdUY5RjlGOUY5RjktRmZvNiZGXXVGOUZhdkZkdkZfeEZTRmlwRlZGVkZpcEZpcEZpcEZpcEZpcEZpcEZpcEZpcC1GNjYvUSNpZkYnRl9xRmFxRmNxRjtGPkZARkJGREZGRkhGXXBGXnBGaXBGaXYtRjY2LVEiPUYnRjlGO0Y+RkBGQkZERkZGSEZKRk0tRmBwNiNRIi1GJ0ZpcC1GNjYvUSV0aGVuRidGX3FGYXFGY3FGO0Y+RkBGQkZERkZGSEZdcEZecEZpcC1GLDYlUSh0ZW1wMTExRidGL0YyRjVGXXlGU0ZpcC1GNjYvUSVlbHNlRidGX3FGYXFGY3FGO0Y+RkBGQkZERkZGSEZdcEZecEZpcEZdeUY1RmNzLUZmbzYkLUYjNiZGaXZGanNGYHRGOUY5RmlwLUY2Ni9RJGVuZEYnRl9xRmFxRmNxRjtGPkZARkJGREZGRkhGXXBGXnBGaXBGYXhGU0ZWRmlwRmlwRmlwRmlwRmlwRmlwRmlwRmlwLUYsNiVRKHRlbXAwMDFGJ0YvRjJGNS1GLDYlUStNYWtlVW5pcXVlRidGL0YyLUZmbzYkLUYjNiVGY3MtRmZvNiQtRiM2J0Zjcy1GZm82JC1GIzYnLUYsNiVRJlNwbGl0RidGL0YyLUZmbzYkLUYjNigtRiw2JVEsRGVsZXRlU3BhY2VGJ0YvRjItRmZvNiQtRiM2JEZdeUY5RjlGanMtRmBwNiNGXHRGam9GOUY5RmpzLUYsNiVRJkFycmF5RidGL0YyRjlGOUZqcy1GLDYlUSVsaXN0RidGL0YyRjlGOUY5RjlGU0ZWRmlwRmlwRmlwRmlwRmlwRmlwRmlwRmlwRmBzRjVGY3NGZnNGU0ZjdEY1LUZndDYlRml0LUYjNiRGW3JGOUZfdUZTRmlwRmF1RjVGZHVGZ3VGU0ZWRmlwRmlwRmlwRmlwRmlwRmlwRmlwRmlwRml2RjVGXHdGX3hGX3hGU0ZpcEZWRlZGaXBGaXBGaXBGaXBGaXBGaXBGaXBGaXBGYXhGaXBGaXZGZHhGZ3hGaXBGanhGaXAtRiw2JVEodGVtcDExMkYnRi9GMkY1RmZcbEZTRmlwRmB5RmlwRmZcbEY1RmNzRmN5RmlwRmd5RmlwRmF4RlNGVkZpcEZpcEZpcEZpcEZpcEZpcEZpcEZpcC1GLDYlUSh0ZW1wMDAyRidGL0YyRjVGXXotRmZvNiQtRiM2JUZjcy1GZm82JC1GIzYnRmNzLUZmbzYkLUYjNidGXFtsLUZmbzYkLUYjNihGY1tsLUZmbzYkLUYjNiRGZlxsRjlGOUZqc0ZqW2xGam9GOUY5RmpzRlxcbEY5RjlGanNGX1xsRjlGOUY5RjlGU0Zeb0ZpcEZWRmlwRmlwRmlwRmlwRmlwRmlwRmlwRmlwRmF4RmlwLUYsNiVRLkFycmF5TnVtRWxlbXNGJ0YvRjItRmZvNiQtRiM2JUZjcy1GZm82JC1GIzYmRmp5RmpzRlxcbEY5RjlGOUY5RmR4RmZwRmlwLUYsNiVRI09SRidGL0YyRmlwRmBebC1GZm82JC1GIzYmRmNzLUZmbzYkLUYjNidGaVxsRmpzRlxcbC8lK2V4ZWN1dGFibGVHRj1GOUY5RmZfbEY5RjlGZHhGZnBGaXBGanhGaXBGY3BGNUZjcEZTRmlwLUY2Ni9RJWVsaWZGJ0ZfcUZhcUZjcUY7Rj5GQEZCRkRGRkZIRl1wRl5wRmlwRmBebEZjXmxGZHhGT0ZpcC1GLDYlUSRBTkRGJ0YvRjJGaXBGYF5sRl5fbEZkeEZPRmlwRmp4RmlwRmNwRjVGY3BGZ3JGT0ZTRmlwRmB5RmlwRmlwRmNwRjVGY3BGZ3JGYF5sRmNebC1GNjYtUScmc2RvdDtGJ0Y5RjtGPkZARkJGREZGRkhGXXBGXnBGYF5sLUZmbzYkLUYjNiVGY3MtRmZvNiQtRiM2JkZpXGxGanNGXFxsRjlGOUY5RjlGU0ZpcEZneUZpcEZheEZTRmlwRlZGaXBGaXBGaXBGZ3lGaXBGXXNGU0ZWRmlwRlZGaXBGaXBGaXBGYm8tRmZvNiQtRiM2JUZkdS1GZm82JC1GIzYkLUZmbzYmLUYjNixGam8tRmBwNiNRZm5Db21wbGV0ZWQuflJlYWRpbmd+ZGF0YX5hbmR+Z2VuZXJhdGluZ35hfmxpc3R+b2Z+cGFpcnN+ZnJvbUYnRmpzRmNzLUZmbzYkLUYjNiZGY3BGanNGYHRGOUY5RmpzRmlwLUZgcDYjUUF0ZXJtc34oaW5jbHVkaW5nfnJlcGV0aXRpb25zKS4uLkYnRmpvRjlGOUZhdkZkdkY5RjlGOUY5RlNGVkZeb0ZpcEZpcC1GLDYlUSJLRidGL0YyRjVGT0ZTRlZGVkZpcEZpcC1GLDYlUSJZRidGL0YyRjVGXFxsLUZmbzYkLUYjNidGTy1GNjYtUSMuLkYnRjlGO0Y+RkBGQkZERkZGSEZqckZecEZjcEZmX2xGOUY5RlNGam9GVkZpcEZpcEZccUZpcEZlcUZpcEZocUZpcEZbckZpcEZeckZpcEZPRmlwRmFyRmlwRmRyRmdyRk9GaXBGXXNGVkZpcEZpcEZpcEZpcEZpcEZgc0Y1RmNzRmZzRlNGY3RGNUZmdEZTRmlwRmF1RjVGZHVGZ3VGU0ZWRmlwRmlwRmlwRmlwRmlwLUYsNiVRJ3RlbXAyMUYnRi9GMkY1Rlx3Rl94Rl94RlNGVkZWRmlwRmlwRmlwRmlwRmlwRmF4RmlwRlxjbEZkeEZneEZpcEZqeEZpcC1GLDYlUSd0ZW1wMTFGJ0YvRjJGNUZfY2xGU0ZpcEZgeUZpcEZfY2xGNUZjcy1GZm82JC1GIzYmRlxjbEZqc0ZgdEY5RjlGU0ZpcEZneUZpcEZheEZTRlZGaXBGaXBGaXBGaXBGaXAtRiw2JVEndGVtcDAxRidGL0YyRjVGXXotRmZvNiQtRiM2JUZjcy1GZm82JC1GIzYnRmNzLUZmbzYkLUYjNidGXFtsLUZmbzYkLUYjNihGY1tsLUZmbzYkLUYjNiRGX2NsRjlGOUZqc0ZqW2xGam9GOUY5RmpzRlxcbEY5RjlGanNGX1xsRjlGOUY5RjlGU0ZWRmlwRmlwRmlwRmlwRmlwRmBzRjVGY3NGZnNGU0ZjdEY1RmJcbEZTRmlwRmF1RjVGZHVGZ3VGU0ZWRmlwRmlwRmlwRmlwRmlwRml2RjVGXHdGX3hGX3hGU0ZWRlZGaXBGaXBGaXBGaXBGaXBGYXhGaXBGaXZGZHhGZ3hGaXBGanhGaXAtRiw2JVEndGVtcDEyRidGL0YyRjVGXWVsRlNGaXBGYHlGaXBGXWVsRjVGY3NGY3lGU0ZpcEZneUZpcEZheEZTRlZGaXBGaXBGaXBGaXBGaXAtRiw2JVEndGVtcDAyRidGL0YyRjVGXXotRmZvNiQtRiM2JUZjcy1GZm82JC1GIzYnRmNzLUZmbzYkLUYjNidGXFtsLUZmbzYkLUYjNihGY1tsLUZmbzYkLUYjNiRGXWVsRjlGOUZqc0ZqW2xGam9GOUY5RmpzRlxcbEY5RjlGanNGX1xsRjlGOUY5RjlGU0Zeb0ZWRmlwRmlwRmlwRmlwRmlwRlxxRmlwLUYsNiVRI2lpRidGL0YyRmlwRmhxRmlwRk9GaXBGXnJGaXBGT0ZpcEZhckZpcEZgXmwtRmZvNiQtRiM2JUZjcy1GZm82JC1GIzYmRmZjbEZqc0ZcXGxGOUY5RjlGOUZpcEZdc0ZWRmlwRmlwRmlwRmlwRmlwRmlwRmlwRmlwRlxxRmlwLUYsNiVRI2pqRidGL0YyRmlwRmhxRmlwRk9GaXBGXnJGaXBGT0ZpcEZhckZpcEZgXmwtRmZvNiQtRiM2JkZjcy1GZm82JC1GIzYnRmBlbEZqc0ZcXGxGZl9sRjlGOUZmX2xGOUY5RmlwRl1zRlZGaXBGaXBGaXBGaXBGaXBGaXBGaXBGaXBGaXBGaXBGaXAtRiw2JVEiYUYnRi9GMkY1LUYsNiVRJG1pbkYnRlx1RjktRmZvNiQtRiM2Ji1GZ3Q2JUZmY2wtRiM2JEZnZmxGOUZfdUZqcy1GZ3Q2JUZgZWwtRiM2JEZiZ2xGOUZfdUY5RjlGU0ZWRmlwRmlwRmlwRmlwRmlwRmlwRmlwRmlwRmlwRmlwRmlwLUYsNiVRImJGJ0YvRjJGNS1GLDYlUSRtYXhGJ0ZcdUY5RmNobEZTRlZGaXBGaXBGaXBGaXBGaXBGaXBGaXBGaXBGaXBGaXBGaXAtRmd0NiVGYmJsLUYjNiVGX2JsRi9GMkZfdUY1RmR1LUZmbzYkLUYjNiUtRmZvNiYtRiM2KUZdaGxGanNGZ3hGanNGX2lsRmZfbEY5RjlGYXZGZHZGZl9sRjlGOUZTRlZGaXBGaXBGaXBGaXBGaXBGaXBGaXBGaXBGaXBGaXBGaXBGX2JsRjVGX2JsRmdyRk9GU0ZWRmlwRmlwRmlwRmlwRmlwRmlwRmlwRmlwRmlwRmd5RmlwRl1zRlNGVkZpcEZpcEZpcEZpcEZpcEZpcEZneUZpcEZdc0ZTRlZGXm9GaXBGaXBGaXBGZ3lGaXBGXXNGU0ZWRlZGVkZWRlZGaXBGaXBGaXAtRiw2JVEmdGVtcDNGJ0YvRjJGNUZdei1GZm82JC1GIzYlRmNzLUZmbzYkLUYjNiZGYmJsRmpzRl9cbEY5RjlGOUY5RlNGVkZpcEZpcEZpcC1GLDYlUSZ0ZW1wNEYnRi9GMkY1RmJibEZTRlZGVkZWRmlwRmlwRmlwRmlwRlZGaXBGaXBGaXAtRiw2JVEkcHJpRidGL0YyLUYsNiVRI250RidGL0YyLUZmbzYkLUYjNiZGZHUtRmZvNiQtRiM2JS1GZm82Ji1GIzYsRmpvLUZgcDYjUUdDb21wbGV0ZWQuLi5+U3RhcnRpbmd+ZGF0YX5hbmFseXNpc35vZkYnRmpzRmNzLUZmbzYkLUYjNihGYF5sLUZmbzYkLUYjNiZGY3MtRmZvNiQtRiM2JkZhamxGanNGXFxsRjlGOUZmX2xGOUY5RmpzRmB0RmZfbEY5RjlGanMtRmBwNiNRMnBhaXJzfm9mfnRlcm1zLi4uRidGam9GZl9sRjlGOUZhdkZkdkZmX2xGOUY5RmZfbEY5RjlGU0ZWRl5vRmlwRmlwRmlwRlxxRmlwLUYsNiVRImtGJ0YvRjJGaXBGaHFGaXBGT0ZpcEZeckZpcEZPRmlwRmFyRmlwRmBebC1GZm82JC1GIzYmRmNzLUZmbzYkLUYjNidGYWpsRmpzRlxcbEZmX2xGOUY5RmZfbEY5RjlGaXBGXXNGVkZWRmlwRmlwRmlwRmlwRmlwRmlwRmlwLUYsNiVRIm5GJ0YvRjJGNUZmcEZTRlZGaXBGaXBGaXBGaXBGaXBGaXBGaXBGXHFGaXAtRiw2JVEicUYnRi9GMkZpcEZocUZpcEZPRmlwRl5yRmlwRk9GaXBGYXJGaXBGYF5sLUZmbzYkLUYjNiVGY3MtRmZvNiQtRiM2JkZcW21GanNGXFxsRjlGOUY5RjlGaXBGXXNGVkZpcEZpcEZpcEZpcEZpcEZpcEZpcEZpcEZpcEZpcEZheEZpcC1GZ3Q2JUZhamwtRiM2JUZjXW1GL0YyRl91RmR4LUZndDYlRlxbbS1GIzYlRmFebUYvRjJGX3VGaXBGanhGaXBGXl5tRjVGXl5tRmdyRk9GaXBGYHlGaXBGXl5tRjVGXl5tRmlwRmd5RmlwRmF4RlNGVkZpcEZpcEZpcEZpcEZpcEZpcEZpcEZneUZpcEZdc0ZTRlZGaXBGaXBGaXBGaXBGaXBGaXBGaXAtRiw2JVEnb3V0cHV0RidGL0YyRjUtRmd0NiUtRiw2JVEnVmVjdG9yRidGL0YyLUYjNiUtRiw2JVEkcm93RidGL0YyRi9GMkZfdS1GZm82JC1GIzYlLUZmbzYmLUYjNidGXF9tRmpzRl5ebUZmX2xGOUY5RmF2RmR2RmZfbEY5RjlGU0ZWRmlwRmlwRmlwRmlwRmlwRmlwRmlwRmBzRjVGY3MtRmZvNiQtRiM2JkZjXW1GanNGYHRGOUY5RlNGaXBGXXhGNS1GLDYlRmZ1Rlx1RjktRmZvNiQtRiM2Jy1GZm82Ji1GIzYtRmpvLUZgcDYjUSJBRictRjY2LkZcdEYvRjJGO0ZddEZARkJGREZGRkhGXXBGXnRGYHNGanNGX3ZGanMtRmBwNiNRIkJGJ0ZqYW1GYHNGOUY5RmF2RmR2RmpzRmd2RmpvRjlGOUZTRlZGaXBGaXBGaXBGaXBGaXBGaXBGaXAtRiw2JVEnRXhwb3J0RidGL0YyLUZmbzYkLUYjNitGZF9tRmpzLUZgcDYjUSxSZXN1bHRzLnhsc0YnRmpzLUZgcDYjUSZsaXN0NUYnRmpzRmF1RmZfbEY5RjlGU0ZWRmlwRmlwRmlwRmlwRmd5RmlwRl1zRlNGVkZeb0ZWRmlwRmlwRmlwRmlwRmJvLUZmbzYlLUYjNiZGam8tRmBwNiNRYm9Db21wbGV0ZWQuLi5+U3RhcnRpbmd+ZGF0YX5yYW5raW5nfm9mfnRvcC1maXZlfnBhaXJzfm9mfnVuaXF1ZX50ZXJtcy4uLkYnRmpvRjlGZl9sRjlGU0ZWRl5vRmlwRmlwRmlwRmlwRmF1RjVGZHUtRmZvNiQtRiM2Jy1GZm82Ji1GIzYoRmpvLUZgcDYjUSVCMTpCRidGanMtRiM2JkZqby1GLDYlRmVzRlx1RjktRmZvNiQtRiM2KEZqby1GIzYlRmBebC1GZm82JC1GIzYlRmNzRlxdbUY5RjlGOUZqb0Zqcy1GLDYlRmJ0Rlx1RjlGOUY5RjlGam9GOUY5RmF2RmR2RmpzRmd2RmpvRjlGOUZTRlZGVkZpcEZpcEZpcEZpcC1GLDYlUSdkYWRvczFGJ0ZcdUY5RjUtRiw2JUZid0ZcdUY5LUZmbzYkLUYjNipGam9GZmJtRmpzRmlibUZqc0ZdeEZmX2xGOUY5RlNGVkZpcEZpcEZpcEZpcC1GLDYlUSdkYWRvczJGJ0YvRjJGNS1GLDYlUStTdGF0aXN0aWNzRidGL0YyLUZmbzYmLUYjNiUtRiw2JVElU29ydEYnRi9GMkZmX2xGOUY5RmF2RmR2LUZmbzYkLUYjNiotRiw2JVEoUmVzaGFwZUYnRi9GMi1GZm82JC1GIzYoLUYsNiVGYGVtRi9GMkZqc0ZgXmxGaGRtRmZfbEY5RjlGanMtRiw2JVEmb3JkZXJGJ0YvRjJGZHgtRiw2JVErZGVzY2VuZGluZ0YnRi9GMkZmX2xGOUY5RlNGVkZpcEZpcEZpcEZpcEZhdUY1RmR1LUZmbzYkLUYjNictRmZvNiYtRiM2KEZqby1GYHA2I1ElQTE6QUYnRmpzRl5kbUZqb0Y5RjlGYXZGZHZGanNGZ3ZGam9GOUY5RlNGVkZpcEZpcEZpcEZpcC1GLDYlUSdkYWRvczNGJ0ZcdUY5RjVGaGZtLUZmbzYkLUYjNilGam8tRiM2JUZhZW0tRmZvNiQtRiM2KUZqb0ZmYm1GanNGaWJtRmpzRl14RjlGOUY5RmpvRmpzRmBebEZoZG1GOUY5RlNGVkZpcEZpcEZpcEZpcC1GLDYlUSdkYWRvczVGJ0YvRjJGNS1GZ3Q2JUZnZW0tRiM2JkZPRmlibC1GUDYkUSI1RidGOUY5Rl91RlNGVkZpcEZpcEZpcEZpcC1GLDYlUSdkYWRvczZGJ0YvRjJGNS1JJm1mcmFjR0YkNihGX2ltLUYjNiUtRiw2JUZmckZcdUY5Ri9GMi8lLmxpbmV0aGlja25lc3NHRlIvJStkZW5vbWFsaWduR1EnY2VudGVyRicvJSludW1hbGlnbkdGZ2ptLyUpYmV2ZWxsZWRHRj1GXmBsLUZQNiRRJDEwMEYnRjlGU0ZWRmlwRmlwRmlwRmlwLUYsNiVRJ2RhZG9zN0YnRi9GMkY1RmNzLUZmbzYkLUYjNihGaGZtLUZmbzYkLUYjNidGX2dtRmpzRmBebEZoZG1GOUY5RmpzRl9cbEZmX2xGOUY5RlNGVkZeb0ZpcEZpcEZpcEZccUZpcEZhXm1GaXBGaHFGaXBGT0ZpcEZeckZpcEZPRmlwRmFyRmlwRmZpbUZpcEZdc0ZWRmlwRmlwRmlwRmlwRmlwRmlwRmlwLUYsNiVRJ2luZGljZUYnRi9GMkY1LUZmbzYkLUYjNiUtRiw2JVEzRmluZE1heGltYWxFbGVtZW50RidGL0YyLUZmbzYkLUYjNidGX1tuRmpzRmlwLUYsNiVRKXBvc2l0aW9uRidGL0YyRjlGOUY5RjktRmZvNiZGZFxsRjlGYXZGZHZGU0ZWRmlwRmlwRmlwRmlwRmlwRmlwRmlwLUZndDYlLUYsNiVRKHRlcm1vczVGJ0YvRjJGYl9tRl91RjUtRmd0NiUtRiw2JUZkaG1GL0YyLUYjNiVGaltuRi9GMkZfdUZTRlZGaXBGaXBGaXBGaXBGaXBGaXBGaXBGX1tuRjVGY3MtRmZvNiQtRiM2J0ZfW25GanNGXFxsRmZfbEY5RjlGU0ZWRmlwRmlwRmlwRmlwRmlwRmlwRmlwLUZndDYlRl9bbkZmXW5GX3VGNS1GNjYtUSomdW1pbnVzMDtGJ0Y5RjtGPkZARkJGREZGRkhGanJGXHNGT0ZTRlZGaXBGaXBGaXBGaXBGaXBGaXBGaXBGX1tuRjVGY3MtRmZvNiQtRiM2J0ZfW25GanNGX1xsRmZfbEY5RjlGU0ZWRmlwRmlwRmlwRmlwRmd5RmlwRl1zRlNGVkZfaW0tRjY2LVEiO0YnRjlGO0ZddEZARkJGREZGRkhGXXBGTUZpcEZpaW1GZV5uRl9dbkZlXm5GVkZeb0Ziby1GZm82JC1GIzYlRmR1LUZmbzYkLUYjNiQtRmZvNiYtRiM2K0Zqby1GYHA2I1E2Q29tcGxldGVkLi4uflRvdGFsfm9mRidGanNGY3MtRmZvNiQtRiM2KEZjXW0tRjY2LVEoJm1pbnVzO0YnRjlGO0Y+RkBGQkZERkZGSEZqckZcc0ZPRmpzRmB0RjlGOUZqcy1GYHA2I1E+dW5pcXVlfnBhaXJzfm9mfnRlcm1zfnJhbmtlZC5GJ0Zqb0Y5RjlGYXZGZHZGOUY5RjlGOUZTRlZGVkZeb0Ziby1GZm82JS1GIzYmRmpvLUZgcDYjUTRFbmR+b2Z+Y29tcHV0YXRpb24uRidGam9GOUZmX2xGOUZTRmZfbEY5</Equation></Text-field>
</Input>
</Group></Presentation-Block><Presentation-Block>
<Group view="code" labelreference="L24277" drawlabel="true">
<Input>
<Text-field prompt="&gt; " style="Maple Input" layout="Normal"><Equation executable="true" style="2D Input" input-equation="" display="LUklbXJvd0c2Iy9JK21vZHVsZW5hbWVHNiJJLFR5cGVzZXR0aW5nR0koX3N5c2xpYkdGJzYlLUkjbW9HRiQ2LVEhRicvJSxtYXRodmFyaWFudEdRJ25vcm1hbEYnLyUmZmVuY2VHUSZmYWxzZUYnLyUqc2VwYXJhdG9yR0Y0LyUpc3RyZXRjaHlHRjQvJSpzeW1tZXRyaWNHRjQvJShsYXJnZW9wR0Y0LyUubW92YWJsZWxpbWl0c0dGNC8lJ2FjY2VudEdGNC8lJ2xzcGFjZUdRJjAuMGVtRicvJSdyc3BhY2VHRkMvJStleGVjdXRhYmxlR0Y0Ri8=">LUklbXJvd0c2Iy9JK21vZHVsZW5hbWVHNiJJLFR5cGVzZXR0aW5nR0koX3N5c2xpYkdGJzYlLUkjbW9HRiQ2LVEhRicvJSxtYXRodmFyaWFudEdRJ25vcm1hbEYnLyUmZmVuY2VHUSZmYWxzZUYnLyUqc2VwYXJhdG9yR0Y0LyUpc3RyZXRjaHlHRjQvJSpzeW1tZXRyaWNHRjQvJShsYXJnZW9wR0Y0LyUubW92YWJsZWxpbWl0c0dGNC8lJ2FjY2VudEdGNC8lJ2xzcGFjZUdRJjAuMGVtRicvJSdyc3BhY2VHRkMvJStleGVjdXRhYmxlR0Y0Ri8=</Equation></Text-field>
</Input>
</Group></Presentation-Block><Presentation-Block>
<Group view="code" labelreference="L18598" drawlabel="true">
<Input><Pagebreak></Pagebreak>
<Text-field prompt="&gt; " style="Maple Input" foreground="[0,0,255]" layout="Normal"><Font foreground="[0,0,255]" size="14"># PART 2: DATASET READING AND COMPUTATION OF SIMILARITY INDEX AND MATRICES (DATASET SEQUENCE)</Font></Text-field>
</Input>
</Group>
<Group view="code" labelreference="L113" drawlabel="true">
<Input>
<Text-field prompt="&gt; " style="Maple Input" layout="Normal"># Loading packages...</Text-field>
</Input>
</Group>
<Group view="code" labelreference="L35" drawlabel="true">
<Input>
<Text-field prompt="&gt; " style="Maple Input" layout="Normal"><Equation executable="true" style="2D Input" input-equation="" display="LUklbXJvd0c2Iy9JK21vZHVsZW5hbWVHNiJJLFR5cGVzZXR0aW5nR0koX3N5c2xpYkdGJzYtLUkjbWlHRiQ2JVEocmVzdGFydEYnLyUnaXRhbGljR1EldHJ1ZUYnLyUsbWF0aHZhcmlhbnRHUSdpdGFsaWNGJy1JI21vR0YkNi1RIjpGJy9GM1Enbm9ybWFsRicvJSZmZW5jZUdRJmZhbHNlRicvJSpzZXBhcmF0b3JHRj0vJSlzdHJldGNoeUdGPS8lKnN5bW1ldHJpY0dGPS8lKGxhcmdlb3BHRj0vJS5tb3ZhYmxlbGltaXRzR0Y9LyUnYWNjZW50R0Y9LyUnbHNwYWNlR1EsMC4yNzc3Nzc4ZW1GJy8lJ3JzcGFjZUdGTC1JJ21zcGFjZUdGJDYmLyUnaGVpZ2h0R1EmMC4wZXhGJy8lJndpZHRoR1EmMC4wZW1GJy8lJmRlcHRoR0ZULyUqbGluZWJyZWFrR1EobmV3bGluZUYnLUYsNiVRI3N0RidGL0YyLUY2Ni1RKiZjb2xvbmVxO0YnRjlGO0Y+RkBGQkZERkZGSEZKRk0tSSVtc3ViR0YkNiUtRiw2JVEldGltZUYnRi9GMi1GIzYkLUYsNiVRJXJlYWxGJ0YvRjJGOS8lL3N1YnNjcmlwdHNoaWZ0R1EiMEYnLUkobWZlbmNlZEdGJDYkLUYjNiQtRjY2LVEhRidGOUY7Rj5GQEZCRkRGRkZIL0ZLRlcvRk5GV0Y5RjlGNS1GNjYtUSJ+RidGOUY7Rj5GQEZCRkRGRkZIRmNwRmRwLyUrZXhlY3V0YWJsZUdGPUY5">LUklbXJvd0c2Iy9JK21vZHVsZW5hbWVHNiJJLFR5cGVzZXR0aW5nR0koX3N5c2xpYkdGJzYtLUkjbWlHRiQ2JVEocmVzdGFydEYnLyUnaXRhbGljR1EldHJ1ZUYnLyUsbWF0aHZhcmlhbnRHUSdpdGFsaWNGJy1JI21vR0YkNi1RIjpGJy9GM1Enbm9ybWFsRicvJSZmZW5jZUdRJmZhbHNlRicvJSpzZXBhcmF0b3JHRj0vJSlzdHJldGNoeUdGPS8lKnN5bW1ldHJpY0dGPS8lKGxhcmdlb3BHRj0vJS5tb3ZhYmxlbGltaXRzR0Y9LyUnYWNjZW50R0Y9LyUnbHNwYWNlR1EsMC4yNzc3Nzc4ZW1GJy8lJ3JzcGFjZUdGTC1JJ21zcGFjZUdGJDYmLyUnaGVpZ2h0R1EmMC4wZXhGJy8lJndpZHRoR1EmMC4wZW1GJy8lJmRlcHRoR0ZULyUqbGluZWJyZWFrR1EobmV3bGluZUYnLUYsNiVRI3N0RidGL0YyLUY2Ni1RKiZjb2xvbmVxO0YnRjlGO0Y+RkBGQkZERkZGSEZKRk0tSSVtc3ViR0YkNiUtRiw2JVEldGltZUYnRi9GMi1GIzYkLUYsNiVRJXJlYWxGJ0YvRjJGOS8lL3N1YnNjcmlwdHNoaWZ0R1EiMEYnLUkobWZlbmNlZEdGJDYkLUYjNiQtRjY2LVEhRidGOUY7Rj5GQEZCRkRGRkZIL0ZLRlcvRk5GV0Y5RjlGNS1GNjYtUSJ+RidGOUY7Rj5GQEZCRkRGRkZIRmNwRmRwLyUrZXhlY3V0YWJsZUdGPUY5</Equation></Text-field>
</Input>
</Group>
<Group labelreference="L5" drawlabel="true">
<Input>
<Text-field prompt="&gt; " style="Maple Input" layout="Normal"><Equation executable="true" style="2D Input" input-equation="" display="LUklbXJvd0c2Iy9JK21vZHVsZW5hbWVHNiJJLFR5cGVzZXR0aW5nR0koX3N5c2xpYkdGJzY9LUkjbWlHRiQ2JVEld2l0aEYnLyUnaXRhbGljR1EldHJ1ZUYnLyUsbWF0aHZhcmlhbnRHUSdpdGFsaWNGJy1JKG1mZW5jZWRHRiQ2JC1GIzYlLUYsNiVRK0V4Y2VsVG9vbHNGJ0YvRjIvJStleGVjdXRhYmxlR1EmZmFsc2VGJy9GM1Enbm9ybWFsRidGQC1JI21vR0YkNi1RIjpGJ0ZALyUmZmVuY2VHRj8vJSpzZXBhcmF0b3JHRj8vJSlzdHJldGNoeUdGPy8lKnN5bW1ldHJpY0dGPy8lKGxhcmdlb3BHRj8vJS5tb3ZhYmxlbGltaXRzR0Y/LyUnYWNjZW50R0Y/LyUnbHNwYWNlR1EsMC4yNzc3Nzc4ZW1GJy8lJ3JzcGFjZUdGVi1JJ21zcGFjZUdGJDYmLyUnaGVpZ2h0R1EmMC4wZXhGJy8lJndpZHRoR1EmMC4wZW1GJy8lJmRlcHRoR0Zobi8lKmxpbmVicmVha0dRKG5ld2xpbmVGJ0YrLUY2NiQtRiM2JS1GLDYlUSpMaXN0VG9vbHNGJ0YvRjJGPUZARkBGQkZZRistRjY2JC1GIzYlLUYsNiVRLFN0cmluZ1Rvb2xzRidGL0YyRj1GQEZARkJGWS1GWjYmRmZuRmluRlxvL0Zfb1ElYXV0b0YnRistRjY2JC1GIzYkLUYsNiVRJnBsb3RzRidGL0YyRkBGQEZCRllGKy1GNjYkLUYjNiUtRiw2JVErQXJyYXlUb29sc0YnRi9GMkY9RkBGQEZCRllGX3AtRiw2JVEqaW50ZXJmYWNlRidGL0YyLUY2NiQtRiM2Ji1GQzYtUSFGJ0ZARkZGSEZKRkxGTkZQRlIvRlVGW28vRlhGW28tRiM2Ji1GLDYlUSp3YXJubGV2ZWxGJ0YvRjItRkM2LVEiPUYnRkBGRkZIRkpGTEZORlBGUkZURlctSSNtbkdGJDYkUSIwRidGQEZARmhxRkBGQEZCRj1GQA==">LUklbXJvd0c2Iy9JK21vZHVsZW5hbWVHNiJJLFR5cGVzZXR0aW5nR0koX3N5c2xpYkdGJzY9LUkjbWlHRiQ2JVEld2l0aEYnLyUnaXRhbGljR1EldHJ1ZUYnLyUsbWF0aHZhcmlhbnRHUSdpdGFsaWNGJy1JKG1mZW5jZWRHRiQ2JC1GIzYlLUYsNiVRK0V4Y2VsVG9vbHNGJ0YvRjIvJStleGVjdXRhYmxlR1EmZmFsc2VGJy9GM1Enbm9ybWFsRidGQC1JI21vR0YkNi1RIjpGJ0ZALyUmZmVuY2VHRj8vJSpzZXBhcmF0b3JHRj8vJSlzdHJldGNoeUdGPy8lKnN5bW1ldHJpY0dGPy8lKGxhcmdlb3BHRj8vJS5tb3ZhYmxlbGltaXRzR0Y/LyUnYWNjZW50R0Y/LyUnbHNwYWNlR1EsMC4yNzc3Nzc4ZW1GJy8lJ3JzcGFjZUdGVi1JJ21zcGFjZUdGJDYmLyUnaGVpZ2h0R1EmMC4wZXhGJy8lJndpZHRoR1EmMC4wZW1GJy8lJmRlcHRoR0Zobi8lKmxpbmVicmVha0dRKG5ld2xpbmVGJ0YrLUY2NiQtRiM2JS1GLDYlUSpMaXN0VG9vbHNGJ0YvRjJGPUZARkBGQkZZRistRjY2JC1GIzYlLUYsNiVRLFN0cmluZ1Rvb2xzRidGL0YyRj1GQEZARkJGWS1GWjYmRmZuRmluRlxvL0Zfb1ElYXV0b0YnRistRjY2JC1GIzYkLUYsNiVRJnBsb3RzRidGL0YyRkBGQEZCRllGKy1GNjYkLUYjNiUtRiw2JVErQXJyYXlUb29sc0YnRi9GMkY9RkBGQEZCRllGX3AtRiw2JVEqaW50ZXJmYWNlRidGL0YyLUY2NiQtRiM2Ji1GQzYtUSFGJ0ZARkZGSEZKRkxGTkZQRlIvRlVGW28vRlhGW28tRiM2Ji1GLDYlUSp3YXJubGV2ZWxGJ0YvRjItRkM2LVEiPUYnRkBGRkZIRkpGTEZORlBGUkZURlctSSNtbkdGJDYkUSIwRidGQEZARmhxRkBGQEZCRj1GQA==</Equation></Text-field>
</Input>
</Group>
<Group view="code" labelreference="L44" drawlabel="true">
<Input>
<Text-field prompt="&gt; " style="Maple Input" layout="Normal"><Font underline="true"># Variables: dermatomes (column P), traditional actions (column R), and contemporary indications (column S) -&gt; deterministic</Font></Text-field>
</Input>
</Group>
<Group view="code" labelreference="L101" drawlabel="true">
<Input>
<Text-field prompt="&gt; " style="Maple Input" layout="Normal"># Initializing matrices</Text-field>
</Input>
</Group>
<Group view="code" labelreference="L102" drawlabel="true">
<Input>
<Text-field prompt="&gt; " style="Maple Input" layout="Normal"><Equation executable="true" style="2D Input" input-equation="" display="LUklbXJvd0c2Iy9JK21vZHVsZW5hbWVHNiJJLFR5cGVzZXR0aW5nR0koX3N5c2xpYkdGJzY7LUkjbWlHRiQ2JVEqYWN1cG9pbnRzRicvJSdpdGFsaWNHUSV0cnVlRicvJSxtYXRodmFyaWFudEdRJ2l0YWxpY0YnLUkjbW9HRiQ2LVEqJmNvbG9uZXE7RicvRjNRJ25vcm1hbEYnLyUmZmVuY2VHUSZmYWxzZUYnLyUqc2VwYXJhdG9yR0Y9LyUpc3RyZXRjaHlHRj0vJSpzeW1tZXRyaWNHRj0vJShsYXJnZW9wR0Y9LyUubW92YWJsZWxpbWl0c0dGPS8lJ2FjY2VudEdGPS8lJ2xzcGFjZUdRLDAuMjc3Nzc3OGVtRicvJSdyc3BhY2VHRkwtSSNtbkdGJDYkUSQzNjFGJ0Y5LUY2Ni1RIjpGJ0Y5RjtGPkZARkJGREZGRkhGSkZNLUknbXNwYWNlR0YkNiYvJSdoZWlnaHRHUSYwLjBleEYnLyUmd2lkdGhHUSYwLjBlbUYnLyUmZGVwdGhHRmVuLyUqbGluZWJyZWFrR1EobmV3bGluZUYnLUZXNiZGWUZmbkZpbi9GXG9RJWF1dG9GJy1GLDYlUSNNMUYnRi9GMkY1LUYsNiVRJ01hdHJpeEYnRi9GMi1JKG1mZW5jZWRHRiQ2JC1GIzYrLUZQNiRRIjFGJ0Y5LUY2Ni1RIy4uRidGOUY7Rj5GQEZCRkRGRkZIL0ZLUSwwLjIyMjIyMjJlbUYnL0ZORmhuRistRjY2LVEiLEYnRjlGOy9GP0YxRkBGQkZERkZGSC9GS0Zobi9GTlEsMC4zMzMzMzMzZW1GJ0ZdcEZgcEYrLyUrZXhlY3V0YWJsZUdGPUY5RjlGU0ZWLUYsNiVRI00yRidGL0YyRjVGZW9GaG9GU0ZWLUYsNiVRI00zRidGL0YyRjVGZW9GaG9GU0ZdcUY5">LUklbXJvd0c2Iy9JK21vZHVsZW5hbWVHNiJJLFR5cGVzZXR0aW5nR0koX3N5c2xpYkdGJzY7LUkjbWlHRiQ2JVEqYWN1cG9pbnRzRicvJSdpdGFsaWNHUSV0cnVlRicvJSxtYXRodmFyaWFudEdRJ2l0YWxpY0YnLUkjbW9HRiQ2LVEqJmNvbG9uZXE7RicvRjNRJ25vcm1hbEYnLyUmZmVuY2VHUSZmYWxzZUYnLyUqc2VwYXJhdG9yR0Y9LyUpc3RyZXRjaHlHRj0vJSpzeW1tZXRyaWNHRj0vJShsYXJnZW9wR0Y9LyUubW92YWJsZWxpbWl0c0dGPS8lJ2FjY2VudEdGPS8lJ2xzcGFjZUdRLDAuMjc3Nzc3OGVtRicvJSdyc3BhY2VHRkwtSSNtbkdGJDYkUSQzNjFGJ0Y5LUY2Ni1RIjpGJ0Y5RjtGPkZARkJGREZGRkhGSkZNLUknbXNwYWNlR0YkNiYvJSdoZWlnaHRHUSYwLjBleEYnLyUmd2lkdGhHUSYwLjBlbUYnLyUmZGVwdGhHRmVuLyUqbGluZWJyZWFrR1EobmV3bGluZUYnLUZXNiZGWUZmbkZpbi9GXG9RJWF1dG9GJy1GLDYlUSNNMUYnRi9GMkY1LUYsNiVRJ01hdHJpeEYnRi9GMi1JKG1mZW5jZWRHRiQ2JC1GIzYrLUZQNiRRIjFGJ0Y5LUY2Ni1RIy4uRidGOUY7Rj5GQEZCRkRGRkZIL0ZLUSwwLjIyMjIyMjJlbUYnL0ZORmhuRistRjY2LVEiLEYnRjlGOy9GP0YxRkBGQkZERkZGSC9GS0Zobi9GTlEsMC4zMzMzMzMzZW1GJ0ZdcEZgcEYrLyUrZXhlY3V0YWJsZUdGPUY5RjlGU0ZWLUYsNiVRI00yRidGL0YyRjVGZW9GaG9GU0ZWLUYsNiVRI00zRidGL0YyRjVGZW9GaG9GU0ZdcUY5</Equation></Text-field>
</Input>
</Group>
<Group view="code" labelreference="L32" drawlabel="true">
<Input>
<Text-field prompt="&gt; " style="Maple Input" layout="Normal"># Nested &quot;for loop&quot; for calculation of the Jaccard coefficient (Ja)</Text-field>
</Input>
</Group>
<Group labelreference="L31" drawlabel="true">
<Input>
<Text-field prompt="&gt; " style="Maple Input" layout="Normal"><Equation executable="true" style="2D Input" input-equation="" display="LUklbXJvd0c2Iy9JK21vZHVsZW5hbWVHNiJJLFR5cGVzZXR0aW5nR0koX3N5c2xpYkdGJzZqXm0tSSNtaUdGJDYlUStwcmludGxldmVsRicvJSdpdGFsaWNHUSV0cnVlRicvJSxtYXRodmFyaWFudEdRJ2l0YWxpY0YnLUkjbW9HRiQ2LVEqJmNvbG9uZXE7RicvRjNRJ25vcm1hbEYnLyUmZmVuY2VHUSZmYWxzZUYnLyUqc2VwYXJhdG9yR0Y9LyUpc3RyZXRjaHlHRj0vJSpzeW1tZXRyaWNHRj0vJShsYXJnZW9wR0Y9LyUubW92YWJsZWxpbWl0c0dGPS8lJ2FjY2VudEdGPS8lJ2xzcGFjZUdRLDAuMjc3Nzc3OGVtRicvJSdyc3BhY2VHRkwtSSNtbkdGJDYkUSIxRidGOS1GNjYtUSI6RidGOUY7Rj5GQEZCRkRGRkZIRkpGTS1JJ21zcGFjZUdGJDYmLyUnaGVpZ2h0R1EmMC4wZXhGJy8lJndpZHRoR1EmMC4wZW1GJy8lJmRlcHRoR0Zlbi8lKmxpbmVicmVha0dRKG5ld2xpbmVGJy1GNjYvUSRmb3JGJy8lJWJvbGRHRjEvRjNRJWJvbGRGJy8lK2ZvbnR3ZWlnaHRHRmRvRjtGPkZARkJGREZGRkgvRktGaG4vRk5GaG4tRjY2LVEifkYnRjlGO0Y+RkBGQkZERkZGSEZnb0Zoby1GLDYlUSJpRidGL0YyRmlvLUY2Ni9RJWZyb21GJ0Zhb0Zjb0Zlb0Y7Rj5GQEZCRkRGRkZIRmdvRmhvRmlvLUZQNiRRIjJGJ0Y5RmlvLUY2Ni9RI2J5RidGYW9GY29GZW9GO0Y+RkBGQkZERkZGSEZnb0Zob0Zpb0ZPRmlvLUY2Ni9RI3RvRidGYW9GY29GZW9GO0Y+RkBGQkZERkZGSEZnb0Zob0Zpby1GLDYlUSphY3Vwb2ludHNGJ0YvRjItRjY2LVEiK0YnRjlGO0Y+RkBGQkZERkZGSC9GS1EsMC4yMjIyMjIyZW1GJy9GTkZicUZPRmlvLUY2Ni9RI2RvRidGYW9GY29GZW9GO0Y+RkBGQkZERkZGSEZnb0Zob0ZWLUZXNiZGWUZmbkZpbi9GXG9RJWF1dG9GJ0Zpb0Zpb0Zpby1GLDYlUSZwcmludEYnRi9GMi1JKG1mZW5jZWRHRiQ2JC1GIzYlLUYsNiVRJUpvaW5GJ0YvRjItRl9yNiQtRiM2JC1GX3I2Ji1GIzYrLUY2Ni1RIUYnRjlGO0Y+RkBGQkZERkZGSEZnb0Zoby1JI21zR0YkNiNRM1J1bm5pbmd+YWN1cG9pbnR+I0YnLUY2Ni1RIixGJ0Y5RjsvRj9GMUZARkJGREZGRkhGZ28vRk5RLDAuMzMzMzMzM2VtRictRiw2JVEoY29udmVydEYnRi9GMi1GX3I2JC1GIzYoRlxwLUY2Ni1RKCZtaW51cztGJ0Y5RjtGPkZARkJGREZGRkhGYXFGY3FGT0Zlcy1GLDYlUSdzdHJpbmdGJ0YvRjJGOUY5RmVzLUZiczYjUV5vLS0tLS0tLS0tLS0tLS0tLS0tLS0tLS0tLS0tLS0tLS0tLS0tLS0tLS0tLS0tLS0tLS0tLS0tLS0tLS0tLS0tLS0tLUYnRl5zRjlGOS8lJW9wZW5HUSJbRicvJSZjbG9zZUdRIl1GJ0Y5RjlGOUY5RlNGVkZncUZWRmlvRmlvRmlvLUYsNiVRIkxGJ0YvRjJGNUZbdC1GX3I2JC1GIzYnRlxwRmVzRmV0LyUrZXhlY3V0YWJsZUdGPUY5RjlGUy1GLDYlUSJDRidGL0YyRjUtRl9yNiQtRiM2JkZecy1GYnM2I1EiUEYnRl5zRjlGOUZTRmlvLUYsNiVRJWNlbGxGJ0YvRjJGNUZjci1GX3I2JC1GIzYnLUZfcjYmLUYjNixGanVGZXNGYXVGZXMtRmJzNiNGVUZlc0ZqdUZlc0ZhdUY5RjlGW3VGXnVGZXMtRmJzNiNGYHNGXnNGOUY5RlNGVkZpb0Zpb0Zpby1GLDYlUSNBMUYnRi9GMkY1LUZfcjYkLUYjNiUtRiw2JVEnSW1wb3J0RidGL0YyLUZfcjYkLUYjNipGXnMtRmJzNiNRNkFkZGl0aW9uYWx+ZmlsZX4xLnhsc0YnRmVzRmlvLUZiczYjUSpBY3Vwb2ludHNGJ0Zlcy1GLDYlRmZ2L0YwRj1GOUY5RjlGOUY5LUZfcjYmLUYjNiRGT0Y5RjlGW3VGXnVGanhGU0ZWRmlvRmlvRmlvLUYsNiVRJFMxaUYnRi9GMkY1LUYsNiVRLkFycmF5TnVtRWxlbXNGJ0YvRjItRl9yNiQtRiM2JkZbdC1GX3I2JC1GIzYnLUYsNiVRJlNwbGl0RidGL0YyLUZfcjYkLUYjNigtRiw2JVEsRGVsZXRlU3BhY2VGJ0YvRjItRl9yNiQtRiM2JEZjd0Y5RjlGZXMtRmJzNiNGZ3NGXnNGOUY5RmVzLUYsNiVRJkFycmF5RidGL0YyRjlGOUZodUY5RjlGU0ZWRmdxRlZGVkZncUZpb0Zpb0Zpb0ZhdUY1Rlt0LUZfcjYkLUYjNiZGXHBGZXNGZXRGOUY5RlNGanVGNS1GX3I2JC1GIzYmRl5zLUZiczYjUSJSRidGXnNGOUY5RlNGaW9GZHZGNUZjckZndkZTRlZGaW9GaW9GaW8tRiw2JVEjQjFGJ0YvRjJGNUZmd0ZqeEZqeEZTRlZGaW9GaW9GaW8tRiw2JVEkUzJpRidGL0YyRjVGYXktRl9yNiQtRiM2JUZbdC1GX3I2JC1GIzYnRlx6LUZfcjYkLUYjNihGY3otRl9yNiQtRiM2JEZqW2xGOUY5RmVzRmp6Rl5zRjlGOUZlc0ZcW2xGOUY5RjlGOUZTRlZGVkZpb0ZWRmlvRmlvRmlvRmF1RjVGW3RGX1tsRlNGanVGNS1GX3I2JC1GIzYmRl5zLUZiczYjUSJTRidGXnNGOUY5RlNGaW9GZHZGNUZjckZndkZTRlZGaW9GaW9GaW8tRiw2JVEjQzFGJ0YvRjJGNUZmd0ZqeEZqeEZTRlZGaW9GaW9GaW8tRiw2JVEkUzNpRidGL0YyRjVGYXktRl9yNiQtRiM2JUZbdC1GX3I2JC1GIzYnRlx6LUZfcjYkLUYjNihGY3otRl9yNiQtRiM2JEZnXWxGOUY5RmVzRmp6Rl5zRjlGOUZlc0ZcW2xGOUY5RjlGOUZTRlZGaW9GaW9GVkZWRmlvRmlvRmlvRl5vRmlvLUYsNiVRImpGJ0YvRjJGaW9GX3BGaW9GYnBGaW9GZXBGaW9GT0Zpb0ZocEZpb0ZbcUZecUZPRmlvRmRxRlZGaW9GaW9GaW9GaW9GaW9GYXVGNUZbdC1GX3I2JC1GIzYnRl1fbEZlc0ZldEZodUY5RjlGU0ZqdUY1Rl12RlNGaW9GZHZGNUZjckZndkZTRlZGaW9GaW9GaW9GaW9GaW8tRiw2JVEjQTJGJ0YvRjJGNUZmd0ZqeEZqeEZTRlZGaW9GaW9GaW9GaW9GaW8tRiw2JVEkUzFqRidGL0YyRjVGYXktRl9yNiQtRiM2JUZbdC1GX3I2JC1GIzYnRlx6LUZfcjYkLUYjNihGY3otRl9yNiQtRiM2JEZkX2xGOUY5RmVzRmp6Rl5zRjlGOUZlc0ZcW2xGOUY5RjlGOUZTRlZGVkZpb0ZWRmlvRmlvRmlvRmlvRmlvRmF1RjVGW3QtRl9yNiQtRiM2JkZdX2xGZXNGZXRGOUY5RlNGanVGNUZjW2xGU0Zpb0ZkdkY1RmNyRmd2RlNGVkZpb0Zpb0Zpb0Zpb0Zpby1GLDYlUSNCMkYnRi9GMkY1RmZ3Rmp4Rmp4RlNGVkZpb0Zpb0Zpb0Zpb0Zpby1GLDYlUSRTMmpGJ0YvRjJGNUZheS1GX3I2JC1GIzYlRlt0LUZfcjYkLUYjNidGXHotRl9yNiQtRiM2KEZjei1GX3I2JC1GIzYkRl5hbEY5RjlGZXNGanpGXnNGOUY5RmVzRlxbbEY5RjlGOUY5RlNGVi1GNjYuRltwRmh1RjlGO0Y+RkBGQkZERkZGSEZnb0Zob0ZWRmRibEZkYmxGZGJsRmRibEZkYmwtRiw2JkZjdUYvRmh1RjItRjY2LkY4Rmh1RjlGO0Y+RkBGQkZERkZGSEZKRk0tRiw2JkZddEYvRmh1RjJGamBsRlNGanVGNUZgXWxGU0Zpb0ZkdkY1RmNyRmd2RlNGVkZpb0Zpb0Zpb0Zpb0Zpby1GLDYlUSNDMkYnRi9GMkY1RmZ3Rmp4Rmp4RlNGVkZpb0Zpb0Zpb0Zpb0Zpby1GLDYlUSRTM2pGJ0YvRjJGNUZheS1GX3I2JC1GIzYlRlt0LUZfcjYkLUYjNidGXHotRl9yNiQtRiM2KEZjei1GX3I2JC1GIzYkRlxjbEY5RjlGZXNGanpGXnNGOUY5RmVzRlxbbEY5RjlGOUY5RlNGVkZncUZWRmlvRmlvRmlvRmlvRmlvLUYsNiVRI0UxRidGL0YyRjVGW3QtRl9yNiQtRiM2J0Zcei1GX3I2JC1GIzYoRmN6LUZfcjYkLUYjNiZGXnMtRiM2JkZec0Zjci1GX3I2JC1GIzYkLUZfcjYmLUYjNihGY3dGZXNGanpGZXNGZF9sRjlGOUZbdUZedUY5RjlGOUZec0Y5RjlGZXNGanpGXnNGOUY5RmVzLUYsNiVRJWxpc3RGJ0YvRjJGOUY5LUY2Ni1RIjtGJ0Y5RjtGaHNGQEZCRkRGRkZIRmdvRk1GVkZpb0Zpb0Zpb0Zpb0Zpby1GLDYlUSNFMkYnRi9GMkY1Rlt0LUZfcjYkLUYjNidGXHotRl9yNiQtRiM2KEZjei1GX3I2JC1GIzYmRl5zLUYjNiZGXnNGY3ItRl9yNiQtRiM2JC1GX3I2Ji1GIzYoRmpbbEZlc0ZqekZlc0ZeYWxGOUY5Rlt1Rl51RjlGOUY5Rl5zRjlGOUZlc0ZqekZec0Y5RjlGZXNGW2ZsRjlGOUZeZmxGVkZpb0Zpb0Zpb0Zpb0Zpby1GLDYlUSNFM0YnRi9GMkY1Rlt0LUZfcjYkLUYjNidGXHotRl9yNiQtRiM2KEZjei1GX3I2JC1GIzYmRl5zLUYjNiZGXnNGY3ItRl9yNiQtRiM2JC1GX3I2Ji1GIzYoRmddbEZlc0ZqekZlc0ZcY2xGOUY5Rlt1Rl51RjlGOUY5Rl5zRjlGOUZlc0ZqekZec0Y5RjlGZXNGW2ZsRjlGOUZeZmxGVkZWRmdxRlZGVkZpb0Zpb0Zpb0Zpb0Zpby1GLDYlUSVDMWlqRidGL0YyRjVGYXktRl9yNiQtRiM2JUZbdC1GX3I2JC1GIzYnLUYsNiVRMEZpbmRSZXBldGl0aW9uc0YnRi9GMi1GX3I2JC1GIzYkRmJkbEY5RjlGZXNGXFtsRjlGOUY5RjlGU0ZWRmlvRmlvRmlvRmlvRmlvLUYsNiVRJUMyaWpGJ0YvRjJGNUZheS1GX3I2JC1GIzYlRlt0LUZfcjYkLUYjNidGXmpsLUZfcjYkLUYjNiRGYWZsRjlGOUZlc0ZcW2xGOUY5RjlGOUZTRlZGaW9GaW9GaW9GaW9GaW8tRiw2JVElQzNpakYnRi9GMkY1RmF5LUZfcjYkLUYjNiVGW3QtRl9yNiQtRiM2J0ZeamwtRl9yNiQtRiM2JEZqZ2xGOUY5RmVzRlxbbEY5RjlGOUY5RlNGVkZkYmxGVkZkYmxGZGJsRmRibEZkYmxGZGJsLUYsNiZRI04xRidGL0ZodUYyRmhibEZkYmxGYXktRl9yNiQtRiM2JUZbdC1GX3I2JC1GIzYmRmJkbEZlc0ZcW2xGOUY5RjlGOUZTRlZGaW9GaW9GaW9GaW9GaW8tRiw2JVEjTjJGJ0YvRjJGNUZheS1GX3I2JC1GIzYmRlt0LUZfcjYkLUYjNidGYWZsRmVzRlxbbEZodUY5RjlGaHVGOUY5RlNGVkZpb0Zpb0Zpb0Zpb0Zpby1GLDYlUSNOM0YnRi9GMkY1RmF5LUZfcjYkLUYjNiVGW3QtRl9yNiQtRiM2JkZqZ2xGZXNGXFtsRjlGOUY5RjlGU0ZncUZWRmdxRlZGaW9GaW9GaW9GaW9GaW8tRiw2JVEkSmExRidGL0YyRjVGaW8tRiw2JVEmZXZhbGZGJ0YvRjItRl9yNiQtRiM2JS1JJm1mcmFjR0YkNigtRiM2JUZjaWxGL0YyLUYjNihGXnlGXnFGZ19sRmJ0RmNpbEY5LyUubGluZXRoaWNrbmVzc0dGUi8lK2Rlbm9tYWxpZ25HUSdjZW50ZXJGJy8lKW51bWFsaWduR0ZpX20vJSliZXZlbGxlZEdGPUZodUY5RjlGU0ZWRmlvRmlvRmlvRmlvRmlvLUYsNiVRJEphMkYnRi9GMkY1RmlvRmdebS1GX3I2JC1GIzYlLUZfX202KC1GIzYkRmVqbEY5LUYjNihGXVxsRl5xRmFhbEZidEZlamxGOUZlX21GZ19tRmpfbUZcYG1GaHVGOUY5RlNGZ3FGVkZpb0Zpb0Zpb0Zpb0Zpby1GLDYlUSRKYTNGJ0YvRjJGNUZpb0ZnXm0tRl9yNiQtRiM2JC1GX19tNigtRiM2JEZkW21GOS1GIzYoRmpdbEZecUZfY2xGYnRGZFttRjlGZV9tRmdfbUZqX21GXGBtRjlGOUZTRmdxRlZGZ3FGVkZpb0Zpb0Zpb0Zpby1GNjYvUSNpZkYnRmFvRmNvRmVvRjtGPkZARkJGREZGRkhGZ29GaG9GaW8tRiw2JUZecEZpeEY5LUY2Ni1RIj1GJ0Y5RjtGPkZARkJGREZGRkhGSkZNLUYsNiVGX19sRml4RjlGaW8tRjY2L1EldGhlbkYnRmFvRmNvRmVvRjtGPkZARkJGREZGRkhGZ29GaG9GaW8tRiw2JVEjTTFGJ0ZpeEY5LUZfcjYmLUYjNipGXHBGYnRGT0Zlc0ZdX2xGYnRGT0Y5RjlGW3VGXnVGNS1GUDYkUSIwRidGOUZTRmlvLUYsNiVRI00yRidGL0YyRmhibUY1RlxjbUZTRmlvRmlvLUYsNiVRI00zRidGL0YyRmhibUY1RlxjbUZTRlZGaW9GaW9GaW9GaW8tRjY2L1ElZWxzZUYnRmFvRmNvRmVvRjtGPkZARkJGREZGRkhGZ29GaG9GaW9GaW8tRiw2JUZnYm1GL0YyRmhibUY1RmRebUZTRmlvRl9jbUZoYm1GNUZeYG1GU0ZiY21GaGJtRjVGW2FtRlNGaW8tRjY2L1EkZW5kRidGYW9GY29GZW9GO0Y+RkBGQkZERkZGSEZnb0Zob0Zpb0ZoYW1GU0ZWRmdxRlZGVkZWRmlvRmlvRmlvRmpjbUZpb0ZkcUZTRlZGaW9GaW9GaW8tRiw2JVEiVEYnRi9GMkY1Rlt0LUZfcjYkLUYjNjgtSSVtc3ViR0YkNiUtRiw2JVEldGltZUYnRi9GMi1GIzYkLUYsNiVRJXJlYWxGJ0YvRjJGOS8lL3N1YnNjcmlwdHNoaWZ0R0ZeY20tRl9yNiQtRiM2JEZec0Y5RjlGaW8tRjY2LVEqJnVtaW51czA7RidGOUY7Rj5GQEZCRkRGRkZIRmFxRmNxRmlvLUYsNiVRI3N0RidGL0YyRmVzRmlvLUY2Ni1RIidGJ0Y5RjtGPkZARkJGREZGRkgvRktRLDAuMTExMTExMWVtRidGaG8tRiw2JVEmdW5pdHNGJ0YvRjJGW2ZtRmVzRmlvRltmbS1GLDYlUShzZWNvbmRzRidGL0YyRltmbUZlc0Zpb0ZbZm0tRiw2JVEobWludXRlc0YnRi9GMkZbZm1GOUY5RlNGVkZpb0Zpb0Zpb0Zbci1GX3I2JC1GIzYlRmNyLUZfcjYkLUYjNiQtRl9yNiYtRiM2K0Zecy1GYnM2I1EyUHJvY2Vzc2luZ350aW1lOn5GJy1GNjYuRmdzRi9GMkY7RmhzRkBGQkZERkZGSEZnb0Zpc0ZbdC1GX3I2JC1GIzYmRl1kbUZlc0ZldEY5RjlGZXMtRmJzNiNRKG1pbnV0b3NGJ0Zec0Y5RjlGW3VGXnVGOUY5RjlGOUZTRlZGZ3FGVkZWRmlvRmpjbUZpb0ZkcUZTRlZGZ3FGW3ItRl9yNiQtRiM2JUZjci1GX3I2JC1GIzYkLUZfcjYmLUYjNiZGXnMtRmJzNiNRZXAtLS0tLS0tLS0tLS0tLS0tLS0tLS0tLS0tLS0tLS0tLS0tLS0tLS0tLS0tLS0tLS0tLS0tLS0tLS0tLS0tLS0tLS0tLS0tLUFuYWx5c2VzfmNvbXBsZXRlZC5GJ0Zec0Y5RjlGW3VGXnVGOUY5RjlGOUZeZmxGaHVGOQ==">LUklbXJvd0c2Iy9JK21vZHVsZW5hbWVHNiJJLFR5cGVzZXR0aW5nR0koX3N5c2xpYkdGJzZqXm0tSSNtaUdGJDYlUStwcmludGxldmVsRicvJSdpdGFsaWNHUSV0cnVlRicvJSxtYXRodmFyaWFudEdRJ2l0YWxpY0YnLUkjbW9HRiQ2LVEqJmNvbG9uZXE7RicvRjNRJ25vcm1hbEYnLyUmZmVuY2VHUSZmYWxzZUYnLyUqc2VwYXJhdG9yR0Y9LyUpc3RyZXRjaHlHRj0vJSpzeW1tZXRyaWNHRj0vJShsYXJnZW9wR0Y9LyUubW92YWJsZWxpbWl0c0dGPS8lJ2FjY2VudEdGPS8lJ2xzcGFjZUdRLDAuMjc3Nzc3OGVtRicvJSdyc3BhY2VHRkwtSSNtbkdGJDYkUSIxRidGOS1GNjYtUSI6RidGOUY7Rj5GQEZCRkRGRkZIRkpGTS1JJ21zcGFjZUdGJDYmLyUnaGVpZ2h0R1EmMC4wZXhGJy8lJndpZHRoR1EmMC4wZW1GJy8lJmRlcHRoR0Zlbi8lKmxpbmVicmVha0dRKG5ld2xpbmVGJy1GNjYvUSRmb3JGJy8lJWJvbGRHRjEvRjNRJWJvbGRGJy8lK2ZvbnR3ZWlnaHRHRmRvRjtGPkZARkJGREZGRkgvRktGaG4vRk5GaG4tRjY2LVEifkYnRjlGO0Y+RkBGQkZERkZGSEZnb0Zoby1GLDYlUSJpRidGL0YyRmlvLUY2Ni9RJWZyb21GJ0Zhb0Zjb0Zlb0Y7Rj5GQEZCRkRGRkZIRmdvRmhvRmlvLUZQNiRRIjJGJ0Y5RmlvLUY2Ni9RI2J5RidGYW9GY29GZW9GO0Y+RkBGQkZERkZGSEZnb0Zob0Zpb0ZPRmlvLUY2Ni9RI3RvRidGYW9GY29GZW9GO0Y+RkBGQkZERkZGSEZnb0Zob0Zpby1GLDYlUSphY3Vwb2ludHNGJ0YvRjItRjY2LVEiK0YnRjlGO0Y+RkBGQkZERkZGSC9GS1EsMC4yMjIyMjIyZW1GJy9GTkZicUZPRmlvLUY2Ni9RI2RvRidGYW9GY29GZW9GO0Y+RkBGQkZERkZGSEZnb0Zob0ZWLUZXNiZGWUZmbkZpbi9GXG9RJWF1dG9GJ0Zpb0Zpb0Zpby1GLDYlUSZwcmludEYnRi9GMi1JKG1mZW5jZWRHRiQ2JC1GIzYlLUYsNiVRJUpvaW5GJ0YvRjItRl9yNiQtRiM2JC1GX3I2Ji1GIzYrLUY2Ni1RIUYnRjlGO0Y+RkBGQkZERkZGSEZnb0Zoby1JI21zR0YkNiNRM1J1bm5pbmd+YWN1cG9pbnR+I0YnLUY2Ni1RIixGJ0Y5RjsvRj9GMUZARkJGREZGRkhGZ28vRk5RLDAuMzMzMzMzM2VtRictRiw2JVEoY29udmVydEYnRi9GMi1GX3I2JC1GIzYoRlxwLUY2Ni1RKCZtaW51cztGJ0Y5RjtGPkZARkJGREZGRkhGYXFGY3FGT0Zlcy1GLDYlUSdzdHJpbmdGJ0YvRjJGOUY5RmVzLUZiczYjUV5vLS0tLS0tLS0tLS0tLS0tLS0tLS0tLS0tLS0tLS0tLS0tLS0tLS0tLS0tLS0tLS0tLS0tLS0tLS0tLS0tLS0tLS0tLUYnRl5zRjlGOS8lJW9wZW5HUSJbRicvJSZjbG9zZUdRIl1GJ0Y5RjlGOUY5RlNGVkZncUZWRmlvRmlvRmlvLUYsNiVRIkxGJ0YvRjJGNUZbdC1GX3I2JC1GIzYnRlxwRmVzRmV0LyUrZXhlY3V0YWJsZUdGPUY5RjlGUy1GLDYlUSJDRidGL0YyRjUtRl9yNiQtRiM2JkZecy1GYnM2I1EiUEYnRl5zRjlGOUZTRmlvLUYsNiVRJWNlbGxGJ0YvRjJGNUZjci1GX3I2JC1GIzYnLUZfcjYmLUYjNixGanVGZXNGYXVGZXMtRmJzNiNGVUZlc0ZqdUZlc0ZhdUY5RjlGW3VGXnVGZXMtRmJzNiNGYHNGXnNGOUY5RlNGVkZpb0Zpb0Zpby1GLDYlUSNBMUYnRi9GMkY1LUZfcjYkLUYjNiUtRiw2JVEnSW1wb3J0RidGL0YyLUZfcjYkLUYjNipGXnMtRmJzNiNRNkFkZGl0aW9uYWx+ZmlsZX4xLnhsc0YnRmVzRmlvLUZiczYjUSpBY3Vwb2ludHNGJ0Zlcy1GLDYlRmZ2L0YwRj1GOUY5RjlGOUY5LUZfcjYmLUYjNiRGT0Y5RjlGW3VGXnVGanhGU0ZWRmlvRmlvRmlvLUYsNiVRJFMxaUYnRi9GMkY1LUYsNiVRLkFycmF5TnVtRWxlbXNGJ0YvRjItRl9yNiQtRiM2JkZbdC1GX3I2JC1GIzYnLUYsNiVRJlNwbGl0RidGL0YyLUZfcjYkLUYjNigtRiw2JVEsRGVsZXRlU3BhY2VGJ0YvRjItRl9yNiQtRiM2JEZjd0Y5RjlGZXMtRmJzNiNGZ3NGXnNGOUY5RmVzLUYsNiVRJkFycmF5RidGL0YyRjlGOUZodUY5RjlGU0ZWRmdxRlZGVkZncUZpb0Zpb0Zpb0ZhdUY1Rlt0LUZfcjYkLUYjNiZGXHBGZXNGZXRGOUY5RlNGanVGNS1GX3I2JC1GIzYmRl5zLUZiczYjUSJSRidGXnNGOUY5RlNGaW9GZHZGNUZjckZndkZTRlZGaW9GaW9GaW8tRiw2JVEjQjFGJ0YvRjJGNUZmd0ZqeEZqeEZTRlZGaW9GaW9GaW8tRiw2JVEkUzJpRidGL0YyRjVGYXktRl9yNiQtRiM2JUZbdC1GX3I2JC1GIzYnRlx6LUZfcjYkLUYjNihGY3otRl9yNiQtRiM2JEZqW2xGOUY5RmVzRmp6Rl5zRjlGOUZlc0ZcW2xGOUY5RjlGOUZTRlZGVkZpb0ZWRmlvRmlvRmlvRmF1RjVGW3RGX1tsRlNGanVGNS1GX3I2JC1GIzYmRl5zLUZiczYjUSJTRidGXnNGOUY5RlNGaW9GZHZGNUZjckZndkZTRlZGaW9GaW9GaW8tRiw2JVEjQzFGJ0YvRjJGNUZmd0ZqeEZqeEZTRlZGaW9GaW9GaW8tRiw2JVEkUzNpRidGL0YyRjVGYXktRl9yNiQtRiM2JUZbdC1GX3I2JC1GIzYnRlx6LUZfcjYkLUYjNihGY3otRl9yNiQtRiM2JEZnXWxGOUY5RmVzRmp6Rl5zRjlGOUZlc0ZcW2xGOUY5RjlGOUZTRlZGaW9GaW9GVkZWRmlvRmlvRmlvRl5vRmlvLUYsNiVRImpGJ0YvRjJGaW9GX3BGaW9GYnBGaW9GZXBGaW9GT0Zpb0ZocEZpb0ZbcUZecUZPRmlvRmRxRlZGaW9GaW9GaW9GaW9GaW9GYXVGNUZbdC1GX3I2JC1GIzYnRl1fbEZlc0ZldEZodUY5RjlGU0ZqdUY1Rl12RlNGaW9GZHZGNUZjckZndkZTRlZGaW9GaW9GaW9GaW9GaW8tRiw2JVEjQTJGJ0YvRjJGNUZmd0ZqeEZqeEZTRlZGaW9GaW9GaW9GaW9GaW8tRiw2JVEkUzFqRidGL0YyRjVGYXktRl9yNiQtRiM2JUZbdC1GX3I2JC1GIzYnRlx6LUZfcjYkLUYjNihGY3otRl9yNiQtRiM2JEZkX2xGOUY5RmVzRmp6Rl5zRjlGOUZlc0ZcW2xGOUY5RjlGOUZTRlZGVkZpb0ZWRmlvRmlvRmlvRmlvRmlvRmF1RjVGW3QtRl9yNiQtRiM2JkZdX2xGZXNGZXRGOUY5RlNGanVGNUZjW2xGU0Zpb0ZkdkY1RmNyRmd2RlNGVkZpb0Zpb0Zpb0Zpb0Zpby1GLDYlUSNCMkYnRi9GMkY1RmZ3Rmp4Rmp4RlNGVkZpb0Zpb0Zpb0Zpb0Zpby1GLDYlUSRTMmpGJ0YvRjJGNUZheS1GX3I2JC1GIzYlRlt0LUZfcjYkLUYjNidGXHotRl9yNiQtRiM2KEZjei1GX3I2JC1GIzYkRl5hbEY5RjlGZXNGanpGXnNGOUY5RmVzRlxbbEY5RjlGOUY5RlNGVi1GNjYuRltwRmh1RjlGO0Y+RkBGQkZERkZGSEZnb0Zob0ZWRmRibEZkYmxGZGJsRmRibEZkYmwtRiw2JkZjdUYvRmh1RjItRjY2LkY4Rmh1RjlGO0Y+RkBGQkZERkZGSEZKRk0tRiw2JkZddEYvRmh1RjJGamBsRlNGanVGNUZgXWxGU0Zpb0ZkdkY1RmNyRmd2RlNGVkZpb0Zpb0Zpb0Zpb0Zpby1GLDYlUSNDMkYnRi9GMkY1RmZ3Rmp4Rmp4RlNGVkZpb0Zpb0Zpb0Zpb0Zpby1GLDYlUSRTM2pGJ0YvRjJGNUZheS1GX3I2JC1GIzYlRlt0LUZfcjYkLUYjNidGXHotRl9yNiQtRiM2KEZjei1GX3I2JC1GIzYkRlxjbEY5RjlGZXNGanpGXnNGOUY5RmVzRlxbbEY5RjlGOUY5RlNGVkZncUZWRmlvRmlvRmlvRmlvRmlvLUYsNiVRI0UxRidGL0YyRjVGW3QtRl9yNiQtRiM2J0Zcei1GX3I2JC1GIzYoRmN6LUZfcjYkLUYjNiZGXnMtRiM2JkZec0Zjci1GX3I2JC1GIzYkLUZfcjYmLUYjNihGY3dGZXNGanpGZXNGZF9sRjlGOUZbdUZedUY5RjlGOUZec0Y5RjlGZXNGanpGXnNGOUY5RmVzLUYsNiVRJWxpc3RGJ0YvRjJGOUY5LUY2Ni1RIjtGJ0Y5RjtGaHNGQEZCRkRGRkZIRmdvRk1GVkZpb0Zpb0Zpb0Zpb0Zpby1GLDYlUSNFMkYnRi9GMkY1Rlt0LUZfcjYkLUYjNidGXHotRl9yNiQtRiM2KEZjei1GX3I2JC1GIzYmRl5zLUYjNiZGXnNGY3ItRl9yNiQtRiM2JC1GX3I2Ji1GIzYoRmpbbEZlc0ZqekZlc0ZeYWxGOUY5Rlt1Rl51RjlGOUY5Rl5zRjlGOUZlc0ZqekZec0Y5RjlGZXNGW2ZsRjlGOUZeZmxGVkZpb0Zpb0Zpb0Zpb0Zpby1GLDYlUSNFM0YnRi9GMkY1Rlt0LUZfcjYkLUYjNidGXHotRl9yNiQtRiM2KEZjei1GX3I2JC1GIzYmRl5zLUYjNiZGXnNGY3ItRl9yNiQtRiM2JC1GX3I2Ji1GIzYoRmddbEZlc0ZqekZlc0ZcY2xGOUY5Rlt1Rl51RjlGOUY5Rl5zRjlGOUZlc0ZqekZec0Y5RjlGZXNGW2ZsRjlGOUZeZmxGVkZWRmdxRlZGVkZpb0Zpb0Zpb0Zpb0Zpby1GLDYlUSVDMWlqRidGL0YyRjVGYXktRl9yNiQtRiM2JUZbdC1GX3I2JC1GIzYnLUYsNiVRMEZpbmRSZXBldGl0aW9uc0YnRi9GMi1GX3I2JC1GIzYkRmJkbEY5RjlGZXNGXFtsRjlGOUY5RjlGU0ZWRmlvRmlvRmlvRmlvRmlvLUYsNiVRJUMyaWpGJ0YvRjJGNUZheS1GX3I2JC1GIzYlRlt0LUZfcjYkLUYjNidGXmpsLUZfcjYkLUYjNiRGYWZsRjlGOUZlc0ZcW2xGOUY5RjlGOUZTRlZGaW9GaW9GaW9GaW9GaW8tRiw2JVElQzNpakYnRi9GMkY1RmF5LUZfcjYkLUYjNiVGW3QtRl9yNiQtRiM2J0ZeamwtRl9yNiQtRiM2JEZqZ2xGOUY5RmVzRlxbbEY5RjlGOUY5RlNGVkZkYmxGVkZkYmxGZGJsRmRibEZkYmxGZGJsLUYsNiZRI04xRidGL0ZodUYyRmhibEZkYmxGYXktRl9yNiQtRiM2JUZbdC1GX3I2JC1GIzYmRmJkbEZlc0ZcW2xGOUY5RjlGOUZTRlZGaW9GaW9GaW9GaW9GaW8tRiw2JVEjTjJGJ0YvRjJGNUZheS1GX3I2JC1GIzYmRlt0LUZfcjYkLUYjNidGYWZsRmVzRlxbbEZodUY5RjlGaHVGOUY5RlNGVkZpb0Zpb0Zpb0Zpb0Zpby1GLDYlUSNOM0YnRi9GMkY1RmF5LUZfcjYkLUYjNiVGW3QtRl9yNiQtRiM2JkZqZ2xGZXNGXFtsRjlGOUY5RjlGU0ZncUZWRmdxRlZGaW9GaW9GaW9GaW9GaW8tRiw2JVEkSmExRidGL0YyRjVGaW8tRiw2JVEmZXZhbGZGJ0YvRjItRl9yNiQtRiM2JS1JJm1mcmFjR0YkNigtRiM2JUZjaWxGL0YyLUYjNihGXnlGXnFGZ19sRmJ0RmNpbEY5LyUubGluZXRoaWNrbmVzc0dGUi8lK2Rlbm9tYWxpZ25HUSdjZW50ZXJGJy8lKW51bWFsaWduR0ZpX20vJSliZXZlbGxlZEdGPUZodUY5RjlGU0ZWRmlvRmlvRmlvRmlvRmlvLUYsNiVRJEphMkYnRi9GMkY1RmlvRmdebS1GX3I2JC1GIzYlLUZfX202KC1GIzYkRmVqbEY5LUYjNihGXVxsRl5xRmFhbEZidEZlamxGOUZlX21GZ19tRmpfbUZcYG1GaHVGOUY5RlNGZ3FGVkZpb0Zpb0Zpb0Zpb0Zpby1GLDYlUSRKYTNGJ0YvRjJGNUZpb0ZnXm0tRl9yNiQtRiM2JC1GX19tNigtRiM2JEZkW21GOS1GIzYoRmpdbEZecUZfY2xGYnRGZFttRjlGZV9tRmdfbUZqX21GXGBtRjlGOUZTRmdxRlZGZ3FGVkZpb0Zpb0Zpb0Zpby1GNjYvUSNpZkYnRmFvRmNvRmVvRjtGPkZARkJGREZGRkhGZ29GaG9GaW8tRiw2JUZecEZpeEY5LUY2Ni1RIj1GJ0Y5RjtGPkZARkJGREZGRkhGSkZNLUYsNiVGX19sRml4RjlGaW8tRjY2L1EldGhlbkYnRmFvRmNvRmVvRjtGPkZARkJGREZGRkhGZ29GaG9GaW8tRiw2JVEjTTFGJ0ZpeEY5LUZfcjYmLUYjNipGXHBGYnRGT0Zlc0ZdX2xGYnRGT0Y5RjlGW3VGXnVGNS1GUDYkUSIwRidGOUZTRmlvLUYsNiVRI00yRidGL0YyRmhibUY1RlxjbUZTRmlvRmlvLUYsNiVRI00zRidGL0YyRmhibUY1RlxjbUZTRlZGaW9GaW9GaW9GaW8tRjY2L1ElZWxzZUYnRmFvRmNvRmVvRjtGPkZARkJGREZGRkhGZ29GaG9GaW9GaW8tRiw2JUZnYm1GL0YyRmhibUY1RmRebUZTRmlvRl9jbUZoYm1GNUZeYG1GU0ZiY21GaGJtRjVGW2FtRlNGaW8tRjY2L1EkZW5kRidGYW9GY29GZW9GO0Y+RkBGQkZERkZGSEZnb0Zob0Zpb0ZoYW1GU0ZWRmdxRlZGVkZWRmlvRmlvRmlvRmpjbUZpb0ZkcUZTRlZGaW9GaW9GaW8tRiw2JVEiVEYnRi9GMkY1Rlt0LUZfcjYkLUYjNjgtSSVtc3ViR0YkNiUtRiw2JVEldGltZUYnRi9GMi1GIzYkLUYsNiVRJXJlYWxGJ0YvRjJGOS8lL3N1YnNjcmlwdHNoaWZ0R0ZeY20tRl9yNiQtRiM2JEZec0Y5RjlGaW8tRjY2LVEqJnVtaW51czA7RidGOUY7Rj5GQEZCRkRGRkZIRmFxRmNxRmlvLUYsNiVRI3N0RidGL0YyRmVzRmlvLUY2Ni1RIidGJ0Y5RjtGPkZARkJGREZGRkgvRktRLDAuMTExMTExMWVtRidGaG8tRiw2JVEmdW5pdHNGJ0YvRjJGW2ZtRmVzRmlvRltmbS1GLDYlUShzZWNvbmRzRidGL0YyRltmbUZlc0Zpb0ZbZm0tRiw2JVEobWludXRlc0YnRi9GMkZbZm1GOUY5RlNGVkZpb0Zpb0Zpb0Zbci1GX3I2JC1GIzYlRmNyLUZfcjYkLUYjNiQtRl9yNiYtRiM2K0Zecy1GYnM2I1EyUHJvY2Vzc2luZ350aW1lOn5GJy1GNjYuRmdzRi9GMkY7RmhzRkBGQkZERkZGSEZnb0Zpc0ZbdC1GX3I2JC1GIzYmRl1kbUZlc0ZldEY5RjlGZXMtRmJzNiNRKG1pbnV0b3NGJ0Zec0Y5RjlGW3VGXnVGOUY5RjlGOUZTRlZGZ3FGVkZWRmlvRmpjbUZpb0ZkcUZTRlZGZ3FGW3ItRl9yNiQtRiM2JUZjci1GX3I2JC1GIzYkLUZfcjYmLUYjNiZGXnMtRmJzNiNRZXAtLS0tLS0tLS0tLS0tLS0tLS0tLS0tLS0tLS0tLS0tLS0tLS0tLS0tLS0tLS0tLS0tLS0tLS0tLS0tLS0tLS0tLS0tLS0tLUFuYWx5c2VzfmNvbXBsZXRlZC5GJ0Zec0Y5RjlGW3VGXnVGOUY5RjlGOUZeZmxGaHVGOQ==</Equation></Text-field>
</Input>
</Group></Presentation-Block><Presentation-Block>
<Group view="code" labelreference="L18111" drawlabel="true">
<Input>
<Text-field prompt="&gt; " style="Maple Input" layout="Normal"># Storing matrices for offline analyses</Text-field>
</Input>
</Group>
<Group view="code" labelreference="L18112" drawlabel="true">
<Input>
<Text-field prompt="&gt; " style="Maple Input" layout="Normal"><Equation executable="true" style="2D Input" input-equation="" display="LUklbXJvd0c2Iy9JK21vZHVsZW5hbWVHNiJJLFR5cGVzZXR0aW5nR0koX3N5c2xpYkdGJzYxLUkjbWlHRiQ2JVEtRXhwb3J0TWF0cml4RicvJSdpdGFsaWNHUSV0cnVlRicvJSxtYXRodmFyaWFudEdRJ2l0YWxpY0YnLUkobWZlbmNlZEdGJDYkLUYjNjEtSSNtb0dGJDYtUSFGJy9GM1Enbm9ybWFsRicvJSZmZW5jZUdRJmZhbHNlRicvJSpzZXBhcmF0b3JHRkIvJSlzdHJldGNoeUdGQi8lKnN5bW1ldHJpY0dGQi8lKGxhcmdlb3BHRkIvJS5tb3ZhYmxlbGltaXRzR0ZCLyUnYWNjZW50R0ZCLyUnbHNwYWNlR1EmMC4wZW1GJy8lJ3JzcGFjZUdGUS1JI21zR0YkNiNRK00xZGF0YS50eHRGJy1GOzYtUSIsRidGPkZAL0ZERjFGRUZHRklGS0ZNRk8vRlNRLDAuMzMzMzMzM2VtRictRiw2JVEjTTFGJ0YvRjJGWC1GLDYlUSd0YXJnZXRGJ0YvRjItRjs2LVEiPUYnRj5GQEZDRkVGR0ZJRktGTS9GUFEsMC4yNzc3Nzc4ZW1GJy9GU0Ziby1GLDYlUSpkZWxpbWl0ZWRGJ0YvRjJGWC1GOzYtUSJ+RidGPkZARkNGRUZHRklGS0ZNRk9GUi1GLDYlUSVtb2RlRidGL0YyRl5vLUYsNiVRJmFzY2lpRidGL0YyLyUrZXhlY3V0YWJsZUdGQkY+Rj4tRjs2LVEiOkYnRj5GQEZDRkVGR0ZJRktGTUZhb0Zjby1JJ21zcGFjZUdGJDYmLyUnaGVpZ2h0R1EmMC4wZXhGJy8lJndpZHRoR0ZRLyUmZGVwdGhHRmpwLyUqbGluZWJyZWFrR1EobmV3bGluZUYnRistRjY2JC1GIzYwRjotRlU2I1ErTTJkYXRhLnR4dEYnRlgtRiw2JVEjTTJGJ0YvRjJGWEZbb0Zeb0Zkb0ZYRmdvRmpvRl5vRl1wRj5GPkZicEZlcC1GZnA2JkZocEZbcUZdcS9GYHFRJWF1dG9GJ0YrLUY2NiQtRiM2MEY6LUZVNiNRK00zZGF0YS50eHRGJ0ZYLUYsNiVRI00zRidGL0YyRlhGW29GXm9GZG9GWEZnb0Zqb0Zeb0ZdcEY+Rj5GYnBGOkZgcEY+">LUklbXJvd0c2Iy9JK21vZHVsZW5hbWVHNiJJLFR5cGVzZXR0aW5nR0koX3N5c2xpYkdGJzYxLUkjbWlHRiQ2JVEtRXhwb3J0TWF0cml4RicvJSdpdGFsaWNHUSV0cnVlRicvJSxtYXRodmFyaWFudEdRJ2l0YWxpY0YnLUkobWZlbmNlZEdGJDYkLUYjNjEtSSNtb0dGJDYtUSFGJy9GM1Enbm9ybWFsRicvJSZmZW5jZUdRJmZhbHNlRicvJSpzZXBhcmF0b3JHRkIvJSlzdHJldGNoeUdGQi8lKnN5bW1ldHJpY0dGQi8lKGxhcmdlb3BHRkIvJS5tb3ZhYmxlbGltaXRzR0ZCLyUnYWNjZW50R0ZCLyUnbHNwYWNlR1EmMC4wZW1GJy8lJ3JzcGFjZUdGUS1JI21zR0YkNiNRK00xZGF0YS50eHRGJy1GOzYtUSIsRidGPkZAL0ZERjFGRUZHRklGS0ZNRk8vRlNRLDAuMzMzMzMzM2VtRictRiw2JVEjTTFGJ0YvRjJGWC1GLDYlUSd0YXJnZXRGJ0YvRjItRjs2LVEiPUYnRj5GQEZDRkVGR0ZJRktGTS9GUFEsMC4yNzc3Nzc4ZW1GJy9GU0Ziby1GLDYlUSpkZWxpbWl0ZWRGJ0YvRjJGWC1GOzYtUSJ+RidGPkZARkNGRUZHRklGS0ZNRk9GUi1GLDYlUSVtb2RlRidGL0YyRl5vLUYsNiVRJmFzY2lpRidGL0YyLyUrZXhlY3V0YWJsZUdGQkY+Rj4tRjs2LVEiOkYnRj5GQEZDRkVGR0ZJRktGTUZhb0Zjby1JJ21zcGFjZUdGJDYmLyUnaGVpZ2h0R1EmMC4wZXhGJy8lJndpZHRoR0ZRLyUmZGVwdGhHRmpwLyUqbGluZWJyZWFrR1EobmV3bGluZUYnRistRjY2JC1GIzYwRjotRlU2I1ErTTJkYXRhLnR4dEYnRlgtRiw2JVEjTTJGJ0YvRjJGWEZbb0Zeb0Zkb0ZYRmdvRmpvRl5vRl1wRj5GPkZicEZlcC1GZnA2JkZocEZbcUZdcS9GYHFRJWF1dG9GJ0YrLUY2NiQtRiM2MEY6LUZVNiNRK00zZGF0YS50eHRGJ0ZYLUYsNiVRI00zRidGL0YyRlhGW29GXm9GZG9GWEZnb0Zqb0Zeb0ZdcEY+Rj5GYnBGOkZgcEY+</Equation></Text-field>
</Input>
</Group></Presentation-Block><Presentation-Block>
<Group view="code" labelreference="L25545" drawlabel="true">
<Input>
<Text-field prompt="&gt; " style="Maple Input" layout="Normal"><Equation executable="true" style="2D Input" input-equation="" display="LUklbXJvd0c2Iy9JK21vZHVsZW5hbWVHNiJJLFR5cGVzZXR0aW5nR0koX3N5c2xpYkdGJzYlLUkjbW9HRiQ2LVEhRicvJSxtYXRodmFyaWFudEdRJ25vcm1hbEYnLyUmZmVuY2VHUSZmYWxzZUYnLyUqc2VwYXJhdG9yR0Y0LyUpc3RyZXRjaHlHRjQvJSpzeW1tZXRyaWNHRjQvJShsYXJnZW9wR0Y0LyUubW92YWJsZWxpbWl0c0dGNC8lJ2FjY2VudEdGNC8lJ2xzcGFjZUdRJjAuMGVtRicvJSdyc3BhY2VHRkMvJStleGVjdXRhYmxlR0Y0Ri8=">LUklbXJvd0c2Iy9JK21vZHVsZW5hbWVHNiJJLFR5cGVzZXR0aW5nR0koX3N5c2xpYkdGJzYlLUkjbW9HRiQ2LVEhRicvJSxtYXRodmFyaWFudEdRJ25vcm1hbEYnLyUmZmVuY2VHUSZmYWxzZUYnLyUqc2VwYXJhdG9yR0Y0LyUpc3RyZXRjaHlHRjQvJSpzeW1tZXRyaWNHRjQvJShsYXJnZW9wR0Y0LyUubW92YWJsZWxpbWl0c0dGNC8lJ2FjY2VudEdGNC8lJ2xzcGFjZUdRJjAuMGVtRicvJSdyc3BhY2VHRkMvJStleGVjdXRhYmxlR0Y0Ri8=</Equation></Text-field>
</Input>
</Group>
<Group view="code" labelreference="L25552" drawlabel="true">
<Input><Pagebreak></Pagebreak>
</Input>
</Group>
<Group view="code" labelreference="L25551" drawlabel="true">
<Input>
<Text-field prompt="&gt; " style="Maple Input" foreground="[0,0,255]" layout="Normal"><Font foreground="[0,0,255]" size="14"># PART 3: EXAMPLES</Font></Text-field>
</Input>
</Group>
<Group view="code" labelreference="L25608" drawlabel="true">
<Input>
<Text-field prompt="&gt; " style="Maple Input" layout="Normal"><Font foreground="[0,0,255]" size="14"># EXAMPLE 1</Font></Text-field>
</Input>
</Group>
<Group view="code" labelreference="L25553" drawlabel="true">
<Input>
<Text-field prompt="&gt; " style="Maple Input" layout="Normal"># Loading packages...</Text-field>
</Input>
</Group>
<Group view="code" labelreference="L25555" drawlabel="true">
<Input>
<Text-field prompt="&gt; " style="Maple Input" layout="Normal"><Equation executable="true" style="2D Input" input-equation="" display="LUklbXJvd0c2Iy9JK21vZHVsZW5hbWVHNiJJLFR5cGVzZXR0aW5nR0koX3N5c2xpYkdGJzYnLUkjbWlHRiQ2JVEocmVzdGFydEYnLyUnaXRhbGljR1EldHJ1ZUYnLyUsbWF0aHZhcmlhbnRHUSdpdGFsaWNGJy1JI21vR0YkNi1RIjpGJy9GM1Enbm9ybWFsRicvJSZmZW5jZUdRJmZhbHNlRicvJSpzZXBhcmF0b3JHRj0vJSlzdHJldGNoeUdGPS8lKnN5bW1ldHJpY0dGPS8lKGxhcmdlb3BHRj0vJS5tb3ZhYmxlbGltaXRzR0Y9LyUnYWNjZW50R0Y9LyUnbHNwYWNlR1EsMC4yNzc3Nzc4ZW1GJy8lJ3JzcGFjZUdGTC1GNjYtUSFGJ0Y5RjtGPkZARkJGREZGRkgvRktRJjAuMGVtRicvRk5GUy8lK2V4ZWN1dGFibGVHRj1GOQ==">LUklbXJvd0c2Iy9JK21vZHVsZW5hbWVHNiJJLFR5cGVzZXR0aW5nR0koX3N5c2xpYkdGJzYnLUkjbWlHRiQ2JVEocmVzdGFydEYnLyUnaXRhbGljR1EldHJ1ZUYnLyUsbWF0aHZhcmlhbnRHUSdpdGFsaWNGJy1JI21vR0YkNi1RIjpGJy9GM1Enbm9ybWFsRicvJSZmZW5jZUdRJmZhbHNlRicvJSpzZXBhcmF0b3JHRj0vJSlzdHJldGNoeUdGPS8lKnN5bW1ldHJpY0dGPS8lKGxhcmdlb3BHRj0vJS5tb3ZhYmxlbGltaXRzR0Y9LyUnYWNjZW50R0Y9LyUnbHNwYWNlR1EsMC4yNzc3Nzc4ZW1GJy8lJ3JzcGFjZUdGTC1GNjYtUSFGJ0Y5RjtGPkZARkJGREZGRkgvRktRJjAuMGVtRicvRk5GUy8lK2V4ZWN1dGFibGVHRj1GOQ==</Equation></Text-field>
</Input>
</Group>
<Group labelreference="L25554" drawlabel="true">
<Input>
<Text-field prompt="&gt; " style="Maple Input" layout="Normal"><Equation executable="true" style="2D Input" input-equation="" display="LUklbXJvd0c2Iy9JK21vZHVsZW5hbWVHNiJJLFR5cGVzZXR0aW5nR0koX3N5c2xpYkdGJzYyLUkjbWlHRiQ2JVEld2l0aEYnLyUnaXRhbGljR1EldHJ1ZUYnLyUsbWF0aHZhcmlhbnRHUSdpdGFsaWNGJy1JKG1mZW5jZWRHRiQ2JC1GIzYlLUYsNiVRK0V4Y2VsVG9vbHNGJ0YvRjIvJStleGVjdXRhYmxlR1EmZmFsc2VGJy9GM1Enbm9ybWFsRidGQC1JI21vR0YkNi1RIjpGJ0ZALyUmZmVuY2VHRj8vJSpzZXBhcmF0b3JHRj8vJSlzdHJldGNoeUdGPy8lKnN5bW1ldHJpY0dGPy8lKGxhcmdlb3BHRj8vJS5tb3ZhYmxlbGltaXRzR0Y/LyUnYWNjZW50R0Y/LyUnbHNwYWNlR1EsMC4yNzc3Nzc4ZW1GJy8lJ3JzcGFjZUdGVi1GQzYtUSFGJ0ZARkZGSEZKRkxGTkZQRlIvRlVRJjAuMGVtRicvRlhGZ24tSSdtc3BhY2VHRiQ2Ji8lJ2hlaWdodEdRJjAuMGV4RicvJSZ3aWR0aEdGZ24vJSZkZXB0aEdGXm8vJSpsaW5lYnJlYWtHUShuZXdsaW5lRidGKy1GNjYkLUYjNiUtRiw2JVEsU3RyaW5nVG9vbHNGJ0YvRjJGPUZARkBGQkZpbkZpbi1Gam42JkZcb0Zfb0Zhby9GZG9RJWF1dG9GJy1GLDYlUSppbnRlcmZhY2VGJ0YvRjItRjY2JC1GIzYmRlktRiM2Ji1GLDYlUSp3YXJubGV2ZWxGJ0YvRjItRkM2LVEiPUYnRkBGRkZIRkpGTEZORlBGUkZURlctSSNtbkdGJDYkUSIwRidGQEZARllGQEZARkJGPUZA">LUklbXJvd0c2Iy9JK21vZHVsZW5hbWVHNiJJLFR5cGVzZXR0aW5nR0koX3N5c2xpYkdGJzYyLUkjbWlHRiQ2JVEld2l0aEYnLyUnaXRhbGljR1EldHJ1ZUYnLyUsbWF0aHZhcmlhbnRHUSdpdGFsaWNGJy1JKG1mZW5jZWRHRiQ2JC1GIzYlLUYsNiVRK0V4Y2VsVG9vbHNGJ0YvRjIvJStleGVjdXRhYmxlR1EmZmFsc2VGJy9GM1Enbm9ybWFsRidGQC1JI21vR0YkNi1RIjpGJ0ZALyUmZmVuY2VHRj8vJSpzZXBhcmF0b3JHRj8vJSlzdHJldGNoeUdGPy8lKnN5bW1ldHJpY0dGPy8lKGxhcmdlb3BHRj8vJS5tb3ZhYmxlbGltaXRzR0Y/LyUnYWNjZW50R0Y/LyUnbHNwYWNlR1EsMC4yNzc3Nzc4ZW1GJy8lJ3JzcGFjZUdGVi1GQzYtUSFGJ0ZARkZGSEZKRkxGTkZQRlIvRlVRJjAuMGVtRicvRlhGZ24tSSdtc3BhY2VHRiQ2Ji8lJ2hlaWdodEdRJjAuMGV4RicvJSZ3aWR0aEdGZ24vJSZkZXB0aEdGXm8vJSpsaW5lYnJlYWtHUShuZXdsaW5lRidGKy1GNjYkLUYjNiUtRiw2JVEsU3RyaW5nVG9vbHNGJ0YvRjJGPUZARkBGQkZpbkZpbi1Gam42JkZcb0Zfb0Zhby9GZG9RJWF1dG9GJy1GLDYlUSppbnRlcmZhY2VGJ0YvRjItRjY2JC1GIzYmRlktRiM2Ji1GLDYlUSp3YXJubGV2ZWxGJ0YvRjItRkM2LVEiPUYnRkBGRkZIRkpGTEZORlBGUkZURlctSSNtbkdGJDYkUSIwRidGQEZARllGQEZARkJGPUZA</Equation></Text-field>
</Input>
</Group></Presentation-Block><Presentation-Block>
<Group view="code" labelreference="L25565" drawlabel="true">
<Input>
<Text-field prompt="&gt; " style="Maple Input" layout="Normal"># Defining indexes</Text-field>
</Input>
</Group>
<Group view="code" labelreference="L25564" drawlabel="true">
<Input>
<Text-field prompt="&gt; " style="Maple Input" layout="Normal"><Equation executable="true" style="2D Input" input-equation="" display="LUklbXJvd0c2Iy9JK21vZHVsZW5hbWVHNiJJLFR5cGVzZXR0aW5nR0koX3N5c2xpYkdGJzYtLUkjbWlHRiQ2JVEiaUYnLyUnaXRhbGljR1EldHJ1ZUYnLyUsbWF0aHZhcmlhbnRHUSdpdGFsaWNGJy1JI21vR0YkNi1RKiZjb2xvbmVxO0YnL0YzUSdub3JtYWxGJy8lJmZlbmNlR1EmZmFsc2VGJy8lKnNlcGFyYXRvckdGPS8lKXN0cmV0Y2h5R0Y9LyUqc3ltbWV0cmljR0Y9LyUobGFyZ2VvcEdGPS8lLm1vdmFibGVsaW1pdHNHRj0vJSdhY2NlbnRHRj0vJSdsc3BhY2VHUSwwLjI3Nzc3NzhlbUYnLyUncnNwYWNlR0ZMLUkjbW5HRiQ2JFEjNDlGJ0Y5LUY2Ni1RIjpGJ0Y5RjtGPkZARkJGREZGRkhGSkZNLUknbXNwYWNlR0YkNiYvJSdoZWlnaHRHUSYwLjBleEYnLyUmd2lkdGhHUSYwLjBlbUYnLyUmZGVwdGhHRmVuLyUqbGluZWJyZWFrR1EobmV3bGluZUYnLUYsNiVRImpGJ0YvRjJGNS1GUDYkUSM1MEYnRjlGUy8lK2V4ZWN1dGFibGVHRj1GOQ==">LUklbXJvd0c2Iy9JK21vZHVsZW5hbWVHNiJJLFR5cGVzZXR0aW5nR0koX3N5c2xpYkdGJzYtLUkjbWlHRiQ2JVEiaUYnLyUnaXRhbGljR1EldHJ1ZUYnLyUsbWF0aHZhcmlhbnRHUSdpdGFsaWNGJy1JI21vR0YkNi1RKiZjb2xvbmVxO0YnL0YzUSdub3JtYWxGJy8lJmZlbmNlR1EmZmFsc2VGJy8lKnNlcGFyYXRvckdGPS8lKXN0cmV0Y2h5R0Y9LyUqc3ltbWV0cmljR0Y9LyUobGFyZ2VvcEdGPS8lLm1vdmFibGVsaW1pdHNHRj0vJSdhY2NlbnRHRj0vJSdsc3BhY2VHUSwwLjI3Nzc3NzhlbUYnLyUncnNwYWNlR0ZMLUkjbW5HRiQ2JFEjNDlGJ0Y5LUY2Ni1RIjpGJ0Y5RjtGPkZARkJGREZGRkhGSkZNLUknbXNwYWNlR0YkNiYvJSdoZWlnaHRHUSYwLjBleEYnLyUmd2lkdGhHUSYwLjBlbUYnLyUmZGVwdGhHRmVuLyUqbGluZWJyZWFrR1EobmV3bGluZUYnLUYsNiVRImpGJ0YvRjJGNS1GUDYkUSM1MEYnRjlGUy8lK2V4ZWN1dGFibGVHRj1GOQ==</Equation></Text-field>
</Input>
</Group></Presentation-Block><Presentation-Block>
<Group view="code" labelreference="L25573" drawlabel="true">
<Input>
<Text-field prompt="&gt; " style="Maple Input" layout="Normal"># Reading files with matrices</Text-field>
</Input>
</Group>
<Group view="code" labelreference="L25574" drawlabel="true">
<Input>
<Text-field prompt="&gt; " style="Maple Input" layout="Normal"><Equation executable="true" style="2D Input" input-equation="" display="LUklbXJvd0c2Iy9JK21vZHVsZW5hbWVHNiJJLFR5cGVzZXR0aW5nR0koX3N5c2xpYkdGJzY2LUkjbWlHRiQ2JVEjTTFGJy8lJ2l0YWxpY0dRJXRydWVGJy8lLG1hdGh2YXJpYW50R1EnaXRhbGljRictSSNtb0dGJDYtUSomY29sb25lcTtGJy9GM1Enbm9ybWFsRicvJSZmZW5jZUdRJmZhbHNlRicvJSpzZXBhcmF0b3JHRj0vJSlzdHJldGNoeUdGPS8lKnN5bW1ldHJpY0dGPS8lKGxhcmdlb3BHRj0vJS5tb3ZhYmxlbGltaXRzR0Y9LyUnYWNjZW50R0Y9LyUnbHNwYWNlR1EsMC4yNzc3Nzc4ZW1GJy8lJ3JzcGFjZUdGTC1GLDYlUS1JbXBvcnRNYXRyaXhGJ0YvRjItSShtZmVuY2VkR0YkNiQtRiM2Li1GNjYtUSFGJ0Y5RjtGPkZARkJGREZGRkgvRktRJjAuMGVtRicvRk5GZW4tSSNtc0dGJDYjUStNMWRhdGEudHh0RictRjY2LVEiLEYnRjlGOy9GP0YxRkBGQkZERkZGSEZaL0ZOUSwwLjMzMzMzMzNlbUYnLUYsNiVRJ3NvdXJjZUYnRi9GMi1GNjYtUSI9RidGOUY7Rj5GQEZCRkRGRkZIRkpGTS1GLDYlUSpkZWxpbWl0ZWRGJ0YvRjJGW28tRiw2JVEpZGF0YXR5cGVGJ0YvRjJGZG8tRiw2JVEobnVtZXJpY0YnRi9GMi8lK2V4ZWN1dGFibGVHRj1GOUY5LUY2Ni1RIjpGJ0Y5RjtGPkZARkJGREZGRkhGSkZNLUknbXNwYWNlR0YkNiYvJSdoZWlnaHRHUSYwLjBleEYnLyUmd2lkdGhHRmVuLyUmZGVwdGhHRmpwLyUqbGluZWJyZWFrR1EobmV3bGluZUYnLUYsNiVRI00yRidGL0YyRjVGTy1GUzYkLUYjNi1GVy1GaG42I1ErTTJkYXRhLnR4dEYnRltvRmFvRmRvRmdvRltvRmpvRmRvRl1wRjlGOUZicEZlcC1GLDYlUSNNM0YnRi9GMkY1Rk8tRlM2JC1GIzYtRlctRmhuNiNRK00zZGF0YS50eHRGJ0Zbb0Zhb0Zkb0Znb0Zbb0Zqb0Zkb0ZdcEY5RjlGYnBGV0ZgcEY5">LUklbXJvd0c2Iy9JK21vZHVsZW5hbWVHNiJJLFR5cGVzZXR0aW5nR0koX3N5c2xpYkdGJzY2LUkjbWlHRiQ2JVEjTTFGJy8lJ2l0YWxpY0dRJXRydWVGJy8lLG1hdGh2YXJpYW50R1EnaXRhbGljRictSSNtb0dGJDYtUSomY29sb25lcTtGJy9GM1Enbm9ybWFsRicvJSZmZW5jZUdRJmZhbHNlRicvJSpzZXBhcmF0b3JHRj0vJSlzdHJldGNoeUdGPS8lKnN5bW1ldHJpY0dGPS8lKGxhcmdlb3BHRj0vJS5tb3ZhYmxlbGltaXRzR0Y9LyUnYWNjZW50R0Y9LyUnbHNwYWNlR1EsMC4yNzc3Nzc4ZW1GJy8lJ3JzcGFjZUdGTC1GLDYlUS1JbXBvcnRNYXRyaXhGJ0YvRjItSShtZmVuY2VkR0YkNiQtRiM2Li1GNjYtUSFGJ0Y5RjtGPkZARkJGREZGRkgvRktRJjAuMGVtRicvRk5GZW4tSSNtc0dGJDYjUStNMWRhdGEudHh0RictRjY2LVEiLEYnRjlGOy9GP0YxRkBGQkZERkZGSEZaL0ZOUSwwLjMzMzMzMzNlbUYnLUYsNiVRJ3NvdXJjZUYnRi9GMi1GNjYtUSI9RidGOUY7Rj5GQEZCRkRGRkZIRkpGTS1GLDYlUSpkZWxpbWl0ZWRGJ0YvRjJGW28tRiw2JVEpZGF0YXR5cGVGJ0YvRjJGZG8tRiw2JVEobnVtZXJpY0YnRi9GMi8lK2V4ZWN1dGFibGVHRj1GOUY5LUY2Ni1RIjpGJ0Y5RjtGPkZARkJGREZGRkhGSkZNLUknbXNwYWNlR0YkNiYvJSdoZWlnaHRHUSYwLjBleEYnLyUmd2lkdGhHRmVuLyUmZGVwdGhHRmpwLyUqbGluZWJyZWFrR1EobmV3bGluZUYnLUYsNiVRI00yRidGL0YyRjVGTy1GUzYkLUYjNi1GVy1GaG42I1ErTTJkYXRhLnR4dEYnRltvRmFvRmRvRmdvRltvRmpvRmRvRl1wRjlGOUZicEZlcC1GLDYlUSNNM0YnRi9GMkY1Rk8tRlM2JC1GIzYtRlctRmhuNiNRK00zZGF0YS50eHRGJ0Zbb0Zhb0Zkb0Znb0Zbb0Zqb0Zkb0ZdcEY5RjlGYnBGV0ZgcEY5</Equation></Text-field>
</Input>
</Group></Presentation-Block><Presentation-Block>
<Group view="code" labelreference="L25563" drawlabel="true">
<Input>
<Text-field prompt="&gt; " style="Maple Input" layout="Normal"># Reading data</Text-field>
</Input>
</Group>
<Group view="code" labelreference="L25575" drawlabel="true">
<Input>
<Text-field prompt="&gt; " style="Maple Input" layout="Normal"># Selected dual acupoint</Text-field>
</Input>
</Group>
<Group view="code" labelreference="L25570" drawlabel="true">
<Input>
<Text-field prompt="&gt; " style="Maple Input" layout="Normal"><Equation executable="true" style="2D Input" input-equation="" display="LUklbXJvd0c2Iy9JK21vZHVsZW5hbWVHNiJJLFR5cGVzZXR0aW5nR0koX3N5c2xpYkdGJzZELUkjbWlHRiQ2JVEiQUYnLyUnaXRhbGljR1EldHJ1ZUYnLyUsbWF0aHZhcmlhbnRHUSdpdGFsaWNGJy1JI21vR0YkNi1RKiZjb2xvbmVxO0YnL0YzUSdub3JtYWxGJy8lJmZlbmNlR1EmZmFsc2VGJy8lKnNlcGFyYXRvckdGPS8lKXN0cmV0Y2h5R0Y9LyUqc3ltbWV0cmljR0Y9LyUobGFyZ2VvcEdGPS8lLm1vdmFibGVsaW1pdHNHRj0vJSdhY2NlbnRHRj0vJSdsc3BhY2VHUSwwLjI3Nzc3NzhlbUYnLyUncnNwYWNlR0ZMLUY2Ni1RIn5GJ0Y5RjtGPkZARkJGREZGRkgvRktRJjAuMGVtRicvRk5GUy1GLDYlUSdJbXBvcnRGJ0YvRjItSShtZmVuY2VkR0YkNiQtRiM2Ki1GNjYtUSFGJ0Y5RjtGPkZARkJGREZGRkhGUkZULUkjbXNHRiQ2I1E2QWRkaXRpb25hbH5maWxlfjEueGxzRictRjY2LVEiLEYnRjlGOy9GP0YxRkBGQkZERkZGSEZSL0ZOUSwwLjMzMzMzMzNlbUYnLUZbbzYjUSpBY3Vwb2ludHNGJ0Zeby1GLDYlUSVKb2luRidGL0YyLUZZNiQtRiM2Jy1GWTYmLUYjNi1GZ24tRltvNiNRIkNGJ0Zeby1GLDYlUShjb252ZXJ0RidGL0YyLUZZNiQtRiM2KC1GLDYlUSJpRidGL0YyLUY2Ni1RIitGJ0Y5RjtGPkZARkJGREZGRkgvRktRLDAuMjIyMjIyMmVtRicvRk5GY3EtSSNtbkdGJDYkUSIxRidGOUZeby1GLDYlUSdzdHJpbmdGJ0YvRjJGOUY5Rl5vLUZbbzYjUSM6Q0YnRl5vRmVwLUZZNiQtRiM2KUZccUZfcUZlcUZeb0ZPRmlxRjlGOUY5RjkvJSVvcGVuR1EiW0YnLyUmY2xvc2VHUSJdRidGXm8tRltvNiNGaW5GZ25GOUY5RjlGOS1GWTYmLUYjNiVGZXEvJStleGVjdXRhYmxlR0Y9RjlGOUZjckZmckZbcy1GNjYtUSI6RidGOUY7Rj5GQEZCRkRGRkZIRkpGTS1JJ21zcGFjZUdGJDYmLyUnaGVpZ2h0R1EmMC4wZXhGJy8lJndpZHRoR0ZTLyUmZGVwdGhHRmlzLyUqbGluZWJyZWFrR1EobmV3bGluZUYnLUYsNiVRIkJGJ0YvRjJGNUZPRlUtRlk2JC1GIzYqRmduRmpuRl5vRmRvRl5vRmdvLUZZNiQtRiM2Jy1GWTYmLUYjNi1GZ24tRltvNiNRIkVGJ0Zeb0ZlcEZocEZeby1GW282I1EjOkVGJ0Zeb0ZlcEZfckY5RjlGY3JGZnJGXm9GaXJGZ25GOUY5RjlGOUZbc0Zbc0Zhc0Zkcy1GLDYlRmRwRi9GMkY1Rk9GVS1GWTYkLUYjNipGZ25Gam5GXm9GZG9GXm9GZ28tRlk2JC1GIzYnLUZZNiYtRiM2LUZnbi1GW282I1EiREYnRl5vRmVwRmhwRl5vLUZbbzYjUSM6REYnRl5vRmVwRl9yRjlGOUZjckZmckZeb0ZpckZnbkY5RjlGOUY5RltzRltzRmFzRmRzLUYsNiVRKmFjdXBvaW50MUYnRi9GMkY1RmdvLUZZNiQtRiM2JS1GWTYmLUYjNixGZXAtRlk2JC1GIzYnRitGXm9GaXFGX3NGOUY5Rl5vRmVwLUZZNiQtRiM2J0ZhdEZeb0ZpcUZfc0Y5RjlGXm9GZXAtRlk2JC1GIzYnRmZ1Rl5vRmlxRl9zRjlGOUZfc0Y5RjlGY3JGZnJGX3NGOUY5LUY2Ni1RIjtGJ0Y5RjtGYW9GQEZCRkRGRkZIRlJGTUZfc0Y5">LUklbXJvd0c2Iy9JK21vZHVsZW5hbWVHNiJJLFR5cGVzZXR0aW5nR0koX3N5c2xpYkdGJzZELUkjbWlHRiQ2JVEiQUYnLyUnaXRhbGljR1EldHJ1ZUYnLyUsbWF0aHZhcmlhbnRHUSdpdGFsaWNGJy1JI21vR0YkNi1RKiZjb2xvbmVxO0YnL0YzUSdub3JtYWxGJy8lJmZlbmNlR1EmZmFsc2VGJy8lKnNlcGFyYXRvckdGPS8lKXN0cmV0Y2h5R0Y9LyUqc3ltbWV0cmljR0Y9LyUobGFyZ2VvcEdGPS8lLm1vdmFibGVsaW1pdHNHRj0vJSdhY2NlbnRHRj0vJSdsc3BhY2VHUSwwLjI3Nzc3NzhlbUYnLyUncnNwYWNlR0ZMLUY2Ni1RIn5GJ0Y5RjtGPkZARkJGREZGRkgvRktRJjAuMGVtRicvRk5GUy1GLDYlUSdJbXBvcnRGJ0YvRjItSShtZmVuY2VkR0YkNiQtRiM2Ki1GNjYtUSFGJ0Y5RjtGPkZARkJGREZGRkhGUkZULUkjbXNHRiQ2I1E2QWRkaXRpb25hbH5maWxlfjEueGxzRictRjY2LVEiLEYnRjlGOy9GP0YxRkBGQkZERkZGSEZSL0ZOUSwwLjMzMzMzMzNlbUYnLUZbbzYjUSpBY3Vwb2ludHNGJ0Zeby1GLDYlUSVKb2luRidGL0YyLUZZNiQtRiM2Jy1GWTYmLUYjNi1GZ24tRltvNiNRIkNGJ0Zeby1GLDYlUShjb252ZXJ0RidGL0YyLUZZNiQtRiM2KC1GLDYlUSJpRidGL0YyLUY2Ni1RIitGJ0Y5RjtGPkZARkJGREZGRkgvRktRLDAuMjIyMjIyMmVtRicvRk5GY3EtSSNtbkdGJDYkUSIxRidGOUZeby1GLDYlUSdzdHJpbmdGJ0YvRjJGOUY5Rl5vLUZbbzYjUSM6Q0YnRl5vRmVwLUZZNiQtRiM2KUZccUZfcUZlcUZeb0ZPRmlxRjlGOUY5RjkvJSVvcGVuR1EiW0YnLyUmY2xvc2VHUSJdRidGXm8tRltvNiNGaW5GZ25GOUY5RjlGOS1GWTYmLUYjNiVGZXEvJStleGVjdXRhYmxlR0Y9RjlGOUZjckZmckZbcy1GNjYtUSI6RidGOUY7Rj5GQEZCRkRGRkZIRkpGTS1JJ21zcGFjZUdGJDYmLyUnaGVpZ2h0R1EmMC4wZXhGJy8lJndpZHRoR0ZTLyUmZGVwdGhHRmlzLyUqbGluZWJyZWFrR1EobmV3bGluZUYnLUYsNiVRIkJGJ0YvRjJGNUZPRlUtRlk2JC1GIzYqRmduRmpuRl5vRmRvRl5vRmdvLUZZNiQtRiM2Jy1GWTYmLUYjNi1GZ24tRltvNiNRIkVGJ0Zeb0ZlcEZocEZeby1GW282I1EjOkVGJ0Zeb0ZlcEZfckY5RjlGY3JGZnJGXm9GaXJGZ25GOUY5RjlGOUZbc0Zbc0Zhc0Zkcy1GLDYlRmRwRi9GMkY1Rk9GVS1GWTYkLUYjNipGZ25Gam5GXm9GZG9GXm9GZ28tRlk2JC1GIzYnLUZZNiYtRiM2LUZnbi1GW282I1EiREYnRl5vRmVwRmhwRl5vLUZbbzYjUSM6REYnRl5vRmVwRl9yRjlGOUZjckZmckZeb0ZpckZnbkY5RjlGOUY5RltzRltzRmFzRmRzLUYsNiVRKmFjdXBvaW50MUYnRi9GMkY1RmdvLUZZNiQtRiM2JS1GWTYmLUYjNixGZXAtRlk2JC1GIzYnRitGXm9GaXFGX3NGOUY5Rl5vRmVwLUZZNiQtRiM2J0ZhdEZeb0ZpcUZfc0Y5RjlGXm9GZXAtRlk2JC1GIzYnRmZ1Rl5vRmlxRl9zRjlGOUZfc0Y5RjlGY3JGZnJGX3NGOUY5LUY2Ni1RIjtGJ0Y5RjtGYW9GQEZCRkRGRkZIRlJGTUZfc0Y5</Equation></Text-field>
</Input>
</Group>
<Group view="code" labelreference="L25571" drawlabel="true">
<Input>
<Text-field prompt="&gt; " style="Maple Input" layout="Normal"><Equation executable="true" style="2D Input" input-equation="" display="LUklbXJvd0c2Iy9JK21vZHVsZW5hbWVHNiJJLFR5cGVzZXR0aW5nR0koX3N5c2xpYkdGJzZELUkjbWlHRiQ2JVEiQUYnLyUnaXRhbGljR1EldHJ1ZUYnLyUsbWF0aHZhcmlhbnRHUSdpdGFsaWNGJy1JI21vR0YkNi1RKiZjb2xvbmVxO0YnL0YzUSdub3JtYWxGJy8lJmZlbmNlR1EmZmFsc2VGJy8lKnNlcGFyYXRvckdGPS8lKXN0cmV0Y2h5R0Y9LyUqc3ltbWV0cmljR0Y9LyUobGFyZ2VvcEdGPS8lLm1vdmFibGVsaW1pdHNHRj0vJSdhY2NlbnRHRj0vJSdsc3BhY2VHUSwwLjI3Nzc3NzhlbUYnLyUncnNwYWNlR0ZMLUY2Ni1RIn5GJ0Y5RjtGPkZARkJGREZGRkgvRktRJjAuMGVtRicvRk5GUy1GLDYlUSdJbXBvcnRGJ0YvRjItSShtZmVuY2VkR0YkNiQtRiM2Ki1GNjYtUSFGJ0Y5RjtGPkZARkJGREZGRkhGUkZULUkjbXNHRiQ2I1E2QWRkaXRpb25hbH5maWxlfjEueGxzRictRjY2LVEiLEYnRjlGOy9GP0YxRkBGQkZERkZGSEZSL0ZOUSwwLjMzMzMzMzNlbUYnLUZbbzYjUSpBY3Vwb2ludHNGJ0Zeby1GLDYlUSVKb2luRidGL0YyLUZZNiQtRiM2Jy1GWTYmLUYjNi1GZ24tRltvNiNRIkNGJ0Zeby1GLDYlUShjb252ZXJ0RidGL0YyLUZZNiQtRiM2KC1GLDYlUSJqRidGL0YyLUY2Ni1RIitGJ0Y5RjtGPkZARkJGREZGRkgvRktRLDAuMjIyMjIyMmVtRicvRk5GY3EtSSNtbkdGJDYkUSIxRidGOUZeby1GLDYlUSdzdHJpbmdGJ0YvRjJGOUY5Rl5vLUZbbzYjUSM6Q0YnRl5vRmVwLUZZNiQtRiM2KUZccUZfcUZlcUZeb0ZPRmlxRjlGOUY5RjkvJSVvcGVuR1EiW0YnLyUmY2xvc2VHUSJdRidGXm8tRltvNiNGaW5GZ25GOUY5RjlGOS1GWTYmLUYjNiRGZXFGOUY5RmNyRmZyRltzLUY2Ni1RIjpGJ0Y5RjtGPkZARkJGREZGRkhGSkZNLUknbXNwYWNlR0YkNiYvJSdoZWlnaHRHUSYwLjBleEYnLyUmd2lkdGhHRlMvJSZkZXB0aEdGZ3MvJSpsaW5lYnJlYWtHUShuZXdsaW5lRictRiw2JVEiQkYnRi9GMkY1Rk9GVS1GWTYkLUYjNipGZ25Gam5GXm9GZG9GXm9GZ28tRlk2JC1GIzYnLUZZNiYtRiM2LUZnbi1GW282I1EiRUYnRl5vRmVwRmhwRl5vLUZbbzYjUSM6RUYnRl5vRmVwRl9yRjlGOUZjckZmckZeb0ZpckZnbkY5RjlGOUY5RltzRltzRl9zRmJzLUYsNiVGZHBGL0YyRjVGT0ZVLUZZNiQtRiM2KkZnbkZqbkZeb0Zkb0Zeb0Znby1GWTYkLUYjNictRlk2Ji1GIzYtRmduLUZbbzYjUSJERidGXm9GZXBGaHBGXm8tRltvNiNRIzpERidGXm9GZXBGX3JGOUY5RmNyRmZyRl5vRmlyRmduRjlGOUY5RjlGW3NGW3NGX3NGYnMtRiw2JVEqYWN1cG9pbnQyRidGL0YyRjVGZ28tRlk2JC1GIzYkLUZZNiYtRiM2K0ZlcC1GWTYkLUYjNiZGK0Zeb0ZpcUY5RjlGXm9GZXAtRlk2JC1GIzYmRl90Rl5vRmlxRjlGOUZeb0ZlcC1GWTYkLUYjNiZGZHVGXm9GaXFGOUY5RjlGOUZjckZmckY5RjktRjY2LVEiO0YnRjlGO0Zhb0ZARkJGREZGRkhGUkZNLyUrZXhlY3V0YWJsZUdGPUY5">LUklbXJvd0c2Iy9JK21vZHVsZW5hbWVHNiJJLFR5cGVzZXR0aW5nR0koX3N5c2xpYkdGJzZELUkjbWlHRiQ2JVEiQUYnLyUnaXRhbGljR1EldHJ1ZUYnLyUsbWF0aHZhcmlhbnRHUSdpdGFsaWNGJy1JI21vR0YkNi1RKiZjb2xvbmVxO0YnL0YzUSdub3JtYWxGJy8lJmZlbmNlR1EmZmFsc2VGJy8lKnNlcGFyYXRvckdGPS8lKXN0cmV0Y2h5R0Y9LyUqc3ltbWV0cmljR0Y9LyUobGFyZ2VvcEdGPS8lLm1vdmFibGVsaW1pdHNHRj0vJSdhY2NlbnRHRj0vJSdsc3BhY2VHUSwwLjI3Nzc3NzhlbUYnLyUncnNwYWNlR0ZMLUY2Ni1RIn5GJ0Y5RjtGPkZARkJGREZGRkgvRktRJjAuMGVtRicvRk5GUy1GLDYlUSdJbXBvcnRGJ0YvRjItSShtZmVuY2VkR0YkNiQtRiM2Ki1GNjYtUSFGJ0Y5RjtGPkZARkJGREZGRkhGUkZULUkjbXNHRiQ2I1E2QWRkaXRpb25hbH5maWxlfjEueGxzRictRjY2LVEiLEYnRjlGOy9GP0YxRkBGQkZERkZGSEZSL0ZOUSwwLjMzMzMzMzNlbUYnLUZbbzYjUSpBY3Vwb2ludHNGJ0Zeby1GLDYlUSVKb2luRidGL0YyLUZZNiQtRiM2Jy1GWTYmLUYjNi1GZ24tRltvNiNRIkNGJ0Zeby1GLDYlUShjb252ZXJ0RidGL0YyLUZZNiQtRiM2KC1GLDYlUSJqRidGL0YyLUY2Ni1RIitGJ0Y5RjtGPkZARkJGREZGRkgvRktRLDAuMjIyMjIyMmVtRicvRk5GY3EtSSNtbkdGJDYkUSIxRidGOUZeby1GLDYlUSdzdHJpbmdGJ0YvRjJGOUY5Rl5vLUZbbzYjUSM6Q0YnRl5vRmVwLUZZNiQtRiM2KUZccUZfcUZlcUZeb0ZPRmlxRjlGOUY5RjkvJSVvcGVuR1EiW0YnLyUmY2xvc2VHUSJdRidGXm8tRltvNiNGaW5GZ25GOUY5RjlGOS1GWTYmLUYjNiRGZXFGOUY5RmNyRmZyRltzLUY2Ni1RIjpGJ0Y5RjtGPkZARkJGREZGRkhGSkZNLUknbXNwYWNlR0YkNiYvJSdoZWlnaHRHUSYwLjBleEYnLyUmd2lkdGhHRlMvJSZkZXB0aEdGZ3MvJSpsaW5lYnJlYWtHUShuZXdsaW5lRictRiw2JVEiQkYnRi9GMkY1Rk9GVS1GWTYkLUYjNipGZ25Gam5GXm9GZG9GXm9GZ28tRlk2JC1GIzYnLUZZNiYtRiM2LUZnbi1GW282I1EiRUYnRl5vRmVwRmhwRl5vLUZbbzYjUSM6RUYnRl5vRmVwRl9yRjlGOUZjckZmckZeb0ZpckZnbkY5RjlGOUY5RltzRltzRl9zRmJzLUYsNiVGZHBGL0YyRjVGT0ZVLUZZNiQtRiM2KkZnbkZqbkZeb0Zkb0Zeb0Znby1GWTYkLUYjNictRlk2Ji1GIzYtRmduLUZbbzYjUSJERidGXm9GZXBGaHBGXm8tRltvNiNRIzpERidGXm9GZXBGX3JGOUY5RmNyRmZyRl5vRmlyRmduRjlGOUY5RjlGW3NGW3NGX3NGYnMtRiw2JVEqYWN1cG9pbnQyRidGL0YyRjVGZ28tRlk2JC1GIzYkLUZZNiYtRiM2K0ZlcC1GWTYkLUYjNiZGK0Zeb0ZpcUY5RjlGXm9GZXAtRlk2JC1GIzYmRl90Rl5vRmlxRjlGOUZeb0ZlcC1GWTYkLUYjNiZGZHVGXm9GaXFGOUY5RjlGOUZjckZmckY5RjktRjY2LVEiO0YnRjlGO0Zhb0ZARkJGREZGRkhGUkZNLyUrZXhlY3V0YWJsZUdGPUY5</Equation></Text-field>
</Input>
</Group>
<Group view="code" labelreference="L25580" drawlabel="true">
<Input>
<Text-field prompt="&gt; " style="Maple Input" layout="Normal"># Dermatomes</Text-field>
</Input>
</Group>
<Group view="code" labelreference="L25581" drawlabel="true">
<Input>
<Text-field prompt="&gt; " style="Maple Input" layout="Normal"><Equation executable="true" style="2D Input" input-equation="" display="LUklbXJvd0c2Iy9JK21vZHVsZW5hbWVHNiJJLFR5cGVzZXR0aW5nR0koX3N5c2xpYkdGJzYvLUkjbWlHRiQ2JVEqYWN1cG9pbnQxRicvJSdpdGFsaWNHUSV0cnVlRicvJSxtYXRodmFyaWFudEdRJ2l0YWxpY0YnLUkjbW9HRiQ2LVEiPUYnL0YzUSdub3JtYWxGJy8lJmZlbmNlR1EmZmFsc2VGJy8lKnNlcGFyYXRvckdGPS8lKXN0cmV0Y2h5R0Y9LyUqc3ltbWV0cmljR0Y9LyUobGFyZ2VvcEdGPS8lLm1vdmFibGVsaW1pdHNHRj0vJSdhY2NlbnRHRj0vJSdsc3BhY2VHUSwwLjI3Nzc3NzhlbUYnLyUncnNwYWNlR0ZMLUYsNiVRJ0ltcG9ydEYnRi9GMi1JKG1mZW5jZWRHRiQ2JC1GIzYqLUY2Ni1RIUYnRjlGO0Y+RkBGQkZERkZGSC9GS1EmMC4wZW1GJy9GTkZlbi1JI21zR0YkNiNRNkFkZGl0aW9uYWx+ZmlsZX4xLnhsc0YnLUY2Ni1RIixGJ0Y5RjsvRj9GMUZARkJGREZGRkhGWi9GTlEsMC4zMzMzMzMzZW1GJy1GaG42I1EqQWN1cG9pbnRzRidGW28tRiw2JVElSm9pbkYnRi9GMi1GUzYkLUYjNictRlM2Ji1GIzYtRlctRmhuNiNRIlBGJ0Zbby1GLDYlUShjb252ZXJ0RidGL0YyLUZTNiQtRiM2KC1GLDYlUSJpRidGL0YyLUY2Ni1RIitGJ0Y5RjtGPkZARkJGREZGRkgvRktRLDAuMjIyMjIyMmVtRicvRk5GYHEtSSNtbkdGJDYkUSIxRidGOUZbby1GLDYlUSdzdHJpbmdGJ0YvRjJGOUY5RltvLUZobjYjUSM6UEYnRltvRmJwLUZTNiQtRiM2KUZpcEZccUZicUZbby1GNjYtUSJ+RidGOUY7Rj5GQEZCRkRGRkZIRlpGZm5GZnFGOUY5RjlGOS8lJW9wZW5HUSJbRicvJSZjbG9zZUdRIl1GJ0Zbby1GaG42I0ZZRldGOUY5RjlGOS1GNjYtUSI7RidGOUY7Rl5vRkBGQkZERkZGSEZaRk0tSSdtc3BhY2VHRiQ2Ji8lJ2hlaWdodEdRJjAuMGV4RicvJSZ3aWR0aEdGZW4vJSZkZXB0aEdGY3MvJSpsaW5lYnJlYWtHUShuZXdsaW5lRictRiw2JVEqYWN1cG9pbnQyRidGL0YyRjVGTy1GUzYkLUYjNipGV0ZnbkZbb0Zhb0Zbb0Zkby1GUzYkLUYjNictRlM2Ji1GIzYtRldGX3BGW29GYnAtRlM2JC1GIzYoLUYsNiVRImpGJ0YvRjJGXHFGYnFGW29GZnFGOUY5RltvRmlxRltvRmJwLUZTNiQtRiM2KUZedUZccUZicUZbb0ZgckZmcUY5RjlGOUY5RmNyRmZyRltvRmlyRldGOUY5RjlGOUZbcy8lK2V4ZWN1dGFibGVHRj1GOQ==">LUklbXJvd0c2Iy9JK21vZHVsZW5hbWVHNiJJLFR5cGVzZXR0aW5nR0koX3N5c2xpYkdGJzYvLUkjbWlHRiQ2JVEqYWN1cG9pbnQxRicvJSdpdGFsaWNHUSV0cnVlRicvJSxtYXRodmFyaWFudEdRJ2l0YWxpY0YnLUkjbW9HRiQ2LVEiPUYnL0YzUSdub3JtYWxGJy8lJmZlbmNlR1EmZmFsc2VGJy8lKnNlcGFyYXRvckdGPS8lKXN0cmV0Y2h5R0Y9LyUqc3ltbWV0cmljR0Y9LyUobGFyZ2VvcEdGPS8lLm1vdmFibGVsaW1pdHNHRj0vJSdhY2NlbnRHRj0vJSdsc3BhY2VHUSwwLjI3Nzc3NzhlbUYnLyUncnNwYWNlR0ZMLUYsNiVRJ0ltcG9ydEYnRi9GMi1JKG1mZW5jZWRHRiQ2JC1GIzYqLUY2Ni1RIUYnRjlGO0Y+RkBGQkZERkZGSC9GS1EmMC4wZW1GJy9GTkZlbi1JI21zR0YkNiNRNkFkZGl0aW9uYWx+ZmlsZX4xLnhsc0YnLUY2Ni1RIixGJ0Y5RjsvRj9GMUZARkJGREZGRkhGWi9GTlEsMC4zMzMzMzMzZW1GJy1GaG42I1EqQWN1cG9pbnRzRidGW28tRiw2JVElSm9pbkYnRi9GMi1GUzYkLUYjNictRlM2Ji1GIzYtRlctRmhuNiNRIlBGJ0Zbby1GLDYlUShjb252ZXJ0RidGL0YyLUZTNiQtRiM2KC1GLDYlUSJpRidGL0YyLUY2Ni1RIitGJ0Y5RjtGPkZARkJGREZGRkgvRktRLDAuMjIyMjIyMmVtRicvRk5GYHEtSSNtbkdGJDYkUSIxRidGOUZbby1GLDYlUSdzdHJpbmdGJ0YvRjJGOUY5RltvLUZobjYjUSM6UEYnRltvRmJwLUZTNiQtRiM2KUZpcEZccUZicUZbby1GNjYtUSJ+RidGOUY7Rj5GQEZCRkRGRkZIRlpGZm5GZnFGOUY5RjlGOS8lJW9wZW5HUSJbRicvJSZjbG9zZUdRIl1GJ0Zbby1GaG42I0ZZRldGOUY5RjlGOS1GNjYtUSI7RidGOUY7Rl5vRkBGQkZERkZGSEZaRk0tSSdtc3BhY2VHRiQ2Ji8lJ2hlaWdodEdRJjAuMGV4RicvJSZ3aWR0aEdGZW4vJSZkZXB0aEdGY3MvJSpsaW5lYnJlYWtHUShuZXdsaW5lRictRiw2JVEqYWN1cG9pbnQyRidGL0YyRjVGTy1GUzYkLUYjNipGV0ZnbkZbb0Zhb0Zbb0Zkby1GUzYkLUYjNictRlM2Ji1GIzYtRldGX3BGW29GYnAtRlM2JC1GIzYoLUYsNiVRImpGJ0YvRjJGXHFGYnFGW29GZnFGOUY5RltvRmlxRltvRmJwLUZTNiQtRiM2KUZedUZccUZicUZbb0ZgckZmcUY5RjlGOUY5RmNyRmZyRltvRmlyRldGOUY5RjlGOUZbcy8lK2V4ZWN1dGFibGVHRj1GOQ==</Equation></Text-field>
</Input>
</Group>
<Group view="code" labelreference="L25577" drawlabel="true">
<Input>
<Text-field prompt="&gt; " style="Maple Input" layout="Normal"># Traditional actions</Text-field>
</Input>
</Group>
<Group view="code" labelreference="L25561" drawlabel="true">
<Input>
<Text-field prompt="&gt; " style="Maple Input" layout="Normal"><Equation executable="true" style="2D Input" input-equation="" display="LUklbXJvd0c2Iy9JK21vZHVsZW5hbWVHNiJJLFR5cGVzZXR0aW5nR0koX3N5c2xpYkdGJzYvLUkjbWlHRiQ2JVEqYWN1cG9pbnQxRicvJSdpdGFsaWNHUSV0cnVlRicvJSxtYXRodmFyaWFudEdRJ2l0YWxpY0YnLUkjbW9HRiQ2LVEiPUYnL0YzUSdub3JtYWxGJy8lJmZlbmNlR1EmZmFsc2VGJy8lKnNlcGFyYXRvckdGPS8lKXN0cmV0Y2h5R0Y9LyUqc3ltbWV0cmljR0Y9LyUobGFyZ2VvcEdGPS8lLm1vdmFibGVsaW1pdHNHRj0vJSdhY2NlbnRHRj0vJSdsc3BhY2VHUSwwLjI3Nzc3NzhlbUYnLyUncnNwYWNlR0ZMLUYsNiVRJ0ltcG9ydEYnRi9GMi1JKG1mZW5jZWRHRiQ2JC1GIzYqLUY2Ni1RIUYnRjlGO0Y+RkBGQkZERkZGSC9GS1EmMC4wZW1GJy9GTkZlbi1JI21zR0YkNiNRNkFkZGl0aW9uYWx+ZmlsZX4xLnhsc0YnLUY2Ni1RIixGJ0Y5RjsvRj9GMUZARkJGREZGRkhGWi9GTlEsMC4zMzMzMzMzZW1GJy1GaG42I1EqQWN1cG9pbnRzRidGW28tRiw2JVElSm9pbkYnRi9GMi1GUzYkLUYjNictRlM2Ji1GIzYtRlctRmhuNiNRIlJGJ0Zbby1GLDYlUShjb252ZXJ0RidGL0YyLUZTNiQtRiM2KC1GLDYlUSJpRidGL0YyLUY2Ni1RIitGJ0Y5RjtGPkZARkJGREZGRkgvRktRLDAuMjIyMjIyMmVtRicvRk5GYHEtSSNtbkdGJDYkUSIxRidGOUZbby1GLDYlUSdzdHJpbmdGJ0YvRjJGOUY5RltvLUZobjYjUSM6UkYnRltvRmJwLUZTNiQtRiM2KUZpcEZccUZicUZbby1GNjYtUSJ+RidGOUY7Rj5GQEZCRkRGRkZIRlpGZm5GZnFGOUY5RjlGOS8lJW9wZW5HUSJbRicvJSZjbG9zZUdRIl1GJ0Zbby1GaG42I0ZZRldGOUY5RjlGOS1GNjYtUSI7RidGOUY7Rl5vRkBGQkZERkZGSEZaRk0tSSdtc3BhY2VHRiQ2Ji8lJ2hlaWdodEdRJjAuMGV4RicvJSZ3aWR0aEdGZW4vJSZkZXB0aEdGY3MvJSpsaW5lYnJlYWtHUShuZXdsaW5lRictRiw2JVEqYWN1cG9pbnQyRidGL0YyRjVGTy1GUzYkLUYjNipGV0ZnbkZbb0Zhb0Zbb0Zkby1GUzYkLUYjNictRlM2Ji1GIzYtRldGX3BGW29GYnAtRlM2JC1GIzYoLUYsNiVRImpGJ0YvRjJGXHFGYnFGW29GZnFGOUY5RltvRmlxRltvRmJwLUZTNiQtRiM2KUZedUZccUZicUZbb0ZgckZmcUY5RjlGOUY5RmNyRmZyRltvRmlyRldGOUY5RjlGOUZbcy8lK2V4ZWN1dGFibGVHRj1GOQ==">LUklbXJvd0c2Iy9JK21vZHVsZW5hbWVHNiJJLFR5cGVzZXR0aW5nR0koX3N5c2xpYkdGJzYvLUkjbWlHRiQ2JVEqYWN1cG9pbnQxRicvJSdpdGFsaWNHUSV0cnVlRicvJSxtYXRodmFyaWFudEdRJ2l0YWxpY0YnLUkjbW9HRiQ2LVEiPUYnL0YzUSdub3JtYWxGJy8lJmZlbmNlR1EmZmFsc2VGJy8lKnNlcGFyYXRvckdGPS8lKXN0cmV0Y2h5R0Y9LyUqc3ltbWV0cmljR0Y9LyUobGFyZ2VvcEdGPS8lLm1vdmFibGVsaW1pdHNHRj0vJSdhY2NlbnRHRj0vJSdsc3BhY2VHUSwwLjI3Nzc3NzhlbUYnLyUncnNwYWNlR0ZMLUYsNiVRJ0ltcG9ydEYnRi9GMi1JKG1mZW5jZWRHRiQ2JC1GIzYqLUY2Ni1RIUYnRjlGO0Y+RkBGQkZERkZGSC9GS1EmMC4wZW1GJy9GTkZlbi1JI21zR0YkNiNRNkFkZGl0aW9uYWx+ZmlsZX4xLnhsc0YnLUY2Ni1RIixGJ0Y5RjsvRj9GMUZARkJGREZGRkhGWi9GTlEsMC4zMzMzMzMzZW1GJy1GaG42I1EqQWN1cG9pbnRzRidGW28tRiw2JVElSm9pbkYnRi9GMi1GUzYkLUYjNictRlM2Ji1GIzYtRlctRmhuNiNRIlJGJ0Zbby1GLDYlUShjb252ZXJ0RidGL0YyLUZTNiQtRiM2KC1GLDYlUSJpRidGL0YyLUY2Ni1RIitGJ0Y5RjtGPkZARkJGREZGRkgvRktRLDAuMjIyMjIyMmVtRicvRk5GYHEtSSNtbkdGJDYkUSIxRidGOUZbby1GLDYlUSdzdHJpbmdGJ0YvRjJGOUY5RltvLUZobjYjUSM6UkYnRltvRmJwLUZTNiQtRiM2KUZpcEZccUZicUZbby1GNjYtUSJ+RidGOUY7Rj5GQEZCRkRGRkZIRlpGZm5GZnFGOUY5RjlGOS8lJW9wZW5HUSJbRicvJSZjbG9zZUdRIl1GJ0Zbby1GaG42I0ZZRldGOUY5RjlGOS1GNjYtUSI7RidGOUY7Rl5vRkBGQkZERkZGSEZaRk0tSSdtc3BhY2VHRiQ2Ji8lJ2hlaWdodEdRJjAuMGV4RicvJSZ3aWR0aEdGZW4vJSZkZXB0aEdGY3MvJSpsaW5lYnJlYWtHUShuZXdsaW5lRictRiw2JVEqYWN1cG9pbnQyRidGL0YyRjVGTy1GUzYkLUYjNipGV0ZnbkZbb0Zhb0Zbb0Zkby1GUzYkLUYjNictRlM2Ji1GIzYtRldGX3BGW29GYnAtRlM2JC1GIzYoLUYsNiVRImpGJ0YvRjJGXHFGYnFGW29GZnFGOUY5RltvRmlxRltvRmJwLUZTNiQtRiM2KUZedUZccUZicUZbb0ZgckZmcUY5RjlGOUY5RmNyRmZyRltvRmlyRldGOUY5RjlGOUZbcy8lK2V4ZWN1dGFibGVHRj1GOQ==</Equation></Text-field>
</Input>
</Group>
<Group view="code" labelreference="L25578" drawlabel="true">
<Input>
<Text-field prompt="&gt; " style="Maple Input" layout="Normal"># Contemporary indications</Text-field>
</Input>
</Group>
<Group view="code" labelreference="L25569" drawlabel="true">
<Input>
<Text-field prompt="&gt; " style="Maple Input" layout="Normal"><Equation executable="true" style="2D Input" input-equation="" display="LUklbXJvd0c2Iy9JK21vZHVsZW5hbWVHNiJJLFR5cGVzZXR0aW5nR0koX3N5c2xpYkdGJzYvLUkjbWlHRiQ2JVEqYWN1cG9pbnQxRicvJSdpdGFsaWNHUSV0cnVlRicvJSxtYXRodmFyaWFudEdRJ2l0YWxpY0YnLUkjbW9HRiQ2LVEiPUYnL0YzUSdub3JtYWxGJy8lJmZlbmNlR1EmZmFsc2VGJy8lKnNlcGFyYXRvckdGPS8lKXN0cmV0Y2h5R0Y9LyUqc3ltbWV0cmljR0Y9LyUobGFyZ2VvcEdGPS8lLm1vdmFibGVsaW1pdHNHRj0vJSdhY2NlbnRHRj0vJSdsc3BhY2VHUSwwLjI3Nzc3NzhlbUYnLyUncnNwYWNlR0ZMLUYsNiVRJ0ltcG9ydEYnRi9GMi1JKG1mZW5jZWRHRiQ2JC1GIzYqLUY2Ni1RIUYnRjlGO0Y+RkBGQkZERkZGSC9GS1EmMC4wZW1GJy9GTkZlbi1JI21zR0YkNiNRNkFkZGl0aW9uYWx+ZmlsZX4xLnhsc0YnLUY2Ni1RIixGJ0Y5RjsvRj9GMUZARkJGREZGRkhGWi9GTlEsMC4zMzMzMzMzZW1GJy1GaG42I1EqQWN1cG9pbnRzRidGW28tRiw2JVElSm9pbkYnRi9GMi1GUzYkLUYjNictRlM2Ji1GIzYtRlctRmhuNiNRIlNGJ0Zbby1GLDYlUShjb252ZXJ0RidGL0YyLUZTNiQtRiM2KC1GLDYlUSJpRidGL0YyLUY2Ni1RIitGJ0Y5RjtGPkZARkJGREZGRkgvRktRLDAuMjIyMjIyMmVtRicvRk5GYHEtSSNtbkdGJDYkUSIxRidGOUZbby1GLDYlUSdzdHJpbmdGJ0YvRjJGOUY5RltvLUZobjYjUSM6U0YnRltvRmJwLUZTNiQtRiM2KUZpcEZccUZicUZbby1GNjYtUSJ+RidGOUY7Rj5GQEZCRkRGRkZIRlpGZm5GZnFGOUY5RjlGOS8lJW9wZW5HUSJbRicvJSZjbG9zZUdRIl1GJ0Zbby1GaG42I0ZZRldGOUY5RjlGOS1GNjYtUSI7RidGOUY7Rl5vRkBGQkZERkZGSEZaRk0tSSdtc3BhY2VHRiQ2Ji8lJ2hlaWdodEdRJjAuMGV4RicvJSZ3aWR0aEdGZW4vJSZkZXB0aEdGY3MvJSpsaW5lYnJlYWtHUShuZXdsaW5lRictRiw2JVEqYWN1cG9pbnQyRidGL0YyRjVGTy1GUzYkLUYjNipGV0ZnbkZbb0Zhb0Zbb0Zkby1GUzYkLUYjNictRlM2Ji1GIzYtRldGX3BGW29GYnAtRlM2JC1GIzYoLUYsNiVRImpGJ0YvRjJGXHFGYnFGW29GZnFGOUY5RltvRmlxRltvRmJwLUZTNiQtRiM2KUZedUZccUZicUZbb0ZgckZmcUY5RjlGOUY5RmNyRmZyRltvRmlyRldGOUY5RjlGOUZbcy8lK2V4ZWN1dGFibGVHRj1GOQ==">LUklbXJvd0c2Iy9JK21vZHVsZW5hbWVHNiJJLFR5cGVzZXR0aW5nR0koX3N5c2xpYkdGJzYvLUkjbWlHRiQ2JVEqYWN1cG9pbnQxRicvJSdpdGFsaWNHUSV0cnVlRicvJSxtYXRodmFyaWFudEdRJ2l0YWxpY0YnLUkjbW9HRiQ2LVEiPUYnL0YzUSdub3JtYWxGJy8lJmZlbmNlR1EmZmFsc2VGJy8lKnNlcGFyYXRvckdGPS8lKXN0cmV0Y2h5R0Y9LyUqc3ltbWV0cmljR0Y9LyUobGFyZ2VvcEdGPS8lLm1vdmFibGVsaW1pdHNHRj0vJSdhY2NlbnRHRj0vJSdsc3BhY2VHUSwwLjI3Nzc3NzhlbUYnLyUncnNwYWNlR0ZMLUYsNiVRJ0ltcG9ydEYnRi9GMi1JKG1mZW5jZWRHRiQ2JC1GIzYqLUY2Ni1RIUYnRjlGO0Y+RkBGQkZERkZGSC9GS1EmMC4wZW1GJy9GTkZlbi1JI21zR0YkNiNRNkFkZGl0aW9uYWx+ZmlsZX4xLnhsc0YnLUY2Ni1RIixGJ0Y5RjsvRj9GMUZARkJGREZGRkhGWi9GTlEsMC4zMzMzMzMzZW1GJy1GaG42I1EqQWN1cG9pbnRzRidGW28tRiw2JVElSm9pbkYnRi9GMi1GUzYkLUYjNictRlM2Ji1GIzYtRlctRmhuNiNRIlNGJ0Zbby1GLDYlUShjb252ZXJ0RidGL0YyLUZTNiQtRiM2KC1GLDYlUSJpRidGL0YyLUY2Ni1RIitGJ0Y5RjtGPkZARkJGREZGRkgvRktRLDAuMjIyMjIyMmVtRicvRk5GYHEtSSNtbkdGJDYkUSIxRidGOUZbby1GLDYlUSdzdHJpbmdGJ0YvRjJGOUY5RltvLUZobjYjUSM6U0YnRltvRmJwLUZTNiQtRiM2KUZpcEZccUZicUZbby1GNjYtUSJ+RidGOUY7Rj5GQEZCRkRGRkZIRlpGZm5GZnFGOUY5RjlGOS8lJW9wZW5HUSJbRicvJSZjbG9zZUdRIl1GJ0Zbby1GaG42I0ZZRldGOUY5RjlGOS1GNjYtUSI7RidGOUY7Rl5vRkBGQkZERkZGSEZaRk0tSSdtc3BhY2VHRiQ2Ji8lJ2hlaWdodEdRJjAuMGV4RicvJSZ3aWR0aEdGZW4vJSZkZXB0aEdGY3MvJSpsaW5lYnJlYWtHUShuZXdsaW5lRictRiw2JVEqYWN1cG9pbnQyRidGL0YyRjVGTy1GUzYkLUYjNipGV0ZnbkZbb0Zhb0Zbb0Zkby1GUzYkLUYjNictRlM2Ji1GIzYtRldGX3BGW29GYnAtRlM2JC1GIzYoLUYsNiVRImpGJ0YvRjJGXHFGYnFGW29GZnFGOUY5RltvRmlxRltvRmJwLUZTNiQtRiM2KUZedUZccUZicUZbb0ZgckZmcUY5RjlGOUY5RmNyRmZyRltvRmlyRldGOUY5RjlGOUZbcy8lK2V4ZWN1dGFibGVHRj1GOQ==</Equation></Text-field>
</Input>
</Group></Presentation-Block><Presentation-Block>
<Group view="code" labelreference="L25579" drawlabel="true">
<Input>
<Text-field prompt="&gt; " style="Maple Input" layout="Normal"># Coefficient J</Text-field>
</Input>
</Group>
<Group view="code" labelreference="L25548" drawlabel="true">
<Input>
<Text-field prompt="&gt; " style="Maple Input" layout="Normal"><Equation executable="true" style="2D Input" input-equation="" display="LUklbXJvd0c2Iy9JK21vZHVsZW5hbWVHNiJJLFR5cGVzZXR0aW5nR0koX3N5c2xpYkdGJzYmLUklbXN1YkdGJDYlLUkjbWlHRiQ2JVEjTTFGJy8lJ2l0YWxpY0dRJXRydWVGJy8lLG1hdGh2YXJpYW50R1EnaXRhbGljRictRiM2Jy1GLzYlUSJpRidGMkY1LUkjbW9HRiQ2LVEiLEYnL0Y2USdub3JtYWxGJy8lJmZlbmNlR1EmZmFsc2VGJy8lKnNlcGFyYXRvckdGNC8lKXN0cmV0Y2h5R0ZFLyUqc3ltbWV0cmljR0ZFLyUobGFyZ2VvcEdGRS8lLm1vdmFibGVsaW1pdHNHRkUvJSdhY2NlbnRHRkUvJSdsc3BhY2VHUSYwLjBlbUYnLyUncnNwYWNlR1EsMC4zMzMzMzMzZW1GJy1GLzYlUSJqRidGMkY1RjJGNS8lL3N1YnNjcmlwdHNoaWZ0R1EiMEYnLUY+Ni1RIjtGJ0ZBRkNGRkZIRkpGTEZORlBGUi9GVlEsMC4yNzc3Nzc4ZW1GJy8lK2V4ZWN1dGFibGVHRkVGQQ==">LUklbXJvd0c2Iy9JK21vZHVsZW5hbWVHNiJJLFR5cGVzZXR0aW5nR0koX3N5c2xpYkdGJzYmLUklbXN1YkdGJDYlLUkjbWlHRiQ2JVEjTTFGJy8lJ2l0YWxpY0dRJXRydWVGJy8lLG1hdGh2YXJpYW50R1EnaXRhbGljRictRiM2Jy1GLzYlUSJpRidGMkY1LUkjbW9HRiQ2LVEiLEYnL0Y2USdub3JtYWxGJy8lJmZlbmNlR1EmZmFsc2VGJy8lKnNlcGFyYXRvckdGNC8lKXN0cmV0Y2h5R0ZFLyUqc3ltbWV0cmljR0ZFLyUobGFyZ2VvcEdGRS8lLm1vdmFibGVsaW1pdHNHRkUvJSdhY2NlbnRHRkUvJSdsc3BhY2VHUSYwLjBlbUYnLyUncnNwYWNlR1EsMC4zMzMzMzMzZW1GJy1GLzYlUSJqRidGMkY1RjJGNS8lL3N1YnNjcmlwdHNoaWZ0R1EiMEYnLUY+Ni1RIjtGJ0ZBRkNGRkZIRkpGTEZORlBGUi9GVlEsMC4yNzc3Nzc4ZW1GJy8lK2V4ZWN1dGFibGVHRkVGQQ==</Equation></Text-field>
</Input>
</Group>
<Group view="code" labelreference="L25547" drawlabel="true">
<Input>
<Text-field prompt="&gt; " style="Maple Input" layout="Normal"><Equation executable="true" style="2D Input" input-equation="" display="LUklbXJvd0c2Iy9JK21vZHVsZW5hbWVHNiJJLFR5cGVzZXR0aW5nR0koX3N5c2xpYkdGJzYmLUklbXN1YkdGJDYlLUkjbWlHRiQ2JVEjTTJGJy8lJ2l0YWxpY0dRJXRydWVGJy8lLG1hdGh2YXJpYW50R1EnaXRhbGljRictRiM2Jy1GLzYlUSJpRidGMkY1LUkjbW9HRiQ2LVEiLEYnL0Y2USdub3JtYWxGJy8lJmZlbmNlR1EmZmFsc2VGJy8lKnNlcGFyYXRvckdGNC8lKXN0cmV0Y2h5R0ZFLyUqc3ltbWV0cmljR0ZFLyUobGFyZ2VvcEdGRS8lLm1vdmFibGVsaW1pdHNHRkUvJSdhY2NlbnRHRkUvJSdsc3BhY2VHUSYwLjBlbUYnLyUncnNwYWNlR1EsMC4zMzMzMzMzZW1GJy1GLzYlUSJqRidGMkY1RjJGNS8lL3N1YnNjcmlwdHNoaWZ0R1EiMEYnLUY+Ni1RIjtGJ0ZBRkNGRkZIRkpGTEZORlBGUi9GVlEsMC4yNzc3Nzc4ZW1GJy8lK2V4ZWN1dGFibGVHRkVGQQ==">LUklbXJvd0c2Iy9JK21vZHVsZW5hbWVHNiJJLFR5cGVzZXR0aW5nR0koX3N5c2xpYkdGJzYmLUklbXN1YkdGJDYlLUkjbWlHRiQ2JVEjTTJGJy8lJ2l0YWxpY0dRJXRydWVGJy8lLG1hdGh2YXJpYW50R1EnaXRhbGljRictRiM2Jy1GLzYlUSJpRidGMkY1LUkjbW9HRiQ2LVEiLEYnL0Y2USdub3JtYWxGJy8lJmZlbmNlR1EmZmFsc2VGJy8lKnNlcGFyYXRvckdGNC8lKXN0cmV0Y2h5R0ZFLyUqc3ltbWV0cmljR0ZFLyUobGFyZ2VvcEdGRS8lLm1vdmFibGVsaW1pdHNHRkUvJSdhY2NlbnRHRkUvJSdsc3BhY2VHUSYwLjBlbUYnLyUncnNwYWNlR1EsMC4zMzMzMzMzZW1GJy1GLzYlUSJqRidGMkY1RjJGNS8lL3N1YnNjcmlwdHNoaWZ0R1EiMEYnLUY+Ni1RIjtGJ0ZBRkNGRkZIRkpGTEZORlBGUi9GVlEsMC4yNzc3Nzc4ZW1GJy8lK2V4ZWN1dGFibGVHRkVGQQ==</Equation></Text-field>
</Input>
</Group>
<Group view="code" labelreference="L25546" drawlabel="true">
<Input>
<Text-field prompt="&gt; " style="Maple Input" layout="Normal"><Equation executable="true" style="2D Input" input-equation="" display="LUklbXJvd0c2Iy9JK21vZHVsZW5hbWVHNiJJLFR5cGVzZXR0aW5nR0koX3N5c2xpYkdGJzYmLUklbXN1YkdGJDYlLUkjbWlHRiQ2JVEjTTNGJy8lJ2l0YWxpY0dRJXRydWVGJy8lLG1hdGh2YXJpYW50R1EnaXRhbGljRictRiM2Jy1GLzYlUSJpRidGMkY1LUkjbW9HRiQ2LVEiLEYnL0Y2USdub3JtYWxGJy8lJmZlbmNlR1EmZmFsc2VGJy8lKnNlcGFyYXRvckdGNC8lKXN0cmV0Y2h5R0ZFLyUqc3ltbWV0cmljR0ZFLyUobGFyZ2VvcEdGRS8lLm1vdmFibGVsaW1pdHNHRkUvJSdhY2NlbnRHRkUvJSdsc3BhY2VHUSYwLjBlbUYnLyUncnNwYWNlR1EsMC4zMzMzMzMzZW1GJy1GLzYlUSJqRidGMkY1RjJGNS8lL3N1YnNjcmlwdHNoaWZ0R1EiMEYnLUY+Ni1RIjtGJ0ZBRkNGRkZIRkpGTEZORlBGUi9GVlEsMC4yNzc3Nzc4ZW1GJy8lK2V4ZWN1dGFibGVHRkVGQQ==">LUklbXJvd0c2Iy9JK21vZHVsZW5hbWVHNiJJLFR5cGVzZXR0aW5nR0koX3N5c2xpYkdGJzYmLUklbXN1YkdGJDYlLUkjbWlHRiQ2JVEjTTNGJy8lJ2l0YWxpY0dRJXRydWVGJy8lLG1hdGh2YXJpYW50R1EnaXRhbGljRictRiM2Jy1GLzYlUSJpRidGMkY1LUkjbW9HRiQ2LVEiLEYnL0Y2USdub3JtYWxGJy8lJmZlbmNlR1EmZmFsc2VGJy8lKnNlcGFyYXRvckdGNC8lKXN0cmV0Y2h5R0ZFLyUqc3ltbWV0cmljR0ZFLyUobGFyZ2VvcEdGRS8lLm1vdmFibGVsaW1pdHNHRkUvJSdhY2NlbnRHRkUvJSdsc3BhY2VHUSYwLjBlbUYnLyUncnNwYWNlR1EsMC4zMzMzMzMzZW1GJy1GLzYlUSJqRidGMkY1RjJGNS8lL3N1YnNjcmlwdHNoaWZ0R1EiMEYnLUY+Ni1RIjtGJ0ZBRkNGRkZIRkpGTEZORlBGUi9GVlEsMC4yNzc3Nzc4ZW1GJy8lK2V4ZWN1dGFibGVHRkVGQQ==</Equation></Text-field>
</Input>
</Group></Presentation-Block><Presentation-Block>
<Group view="code" labelreference="L25594" drawlabel="true">
<Input>
<Text-field prompt="&gt; " style="Maple Input" foreground="[0,0,255]" layout="Normal"><Font foreground="[0,0,255]" size="14"># EXAMPLE 2</Font></Text-field>
</Input>
</Group></Presentation-Block><Presentation-Block>
<Group view="code" labelreference="L25602" drawlabel="true">
<Input>
<Text-field prompt="&gt; " style="Maple Input" layout="Normal"># Defining indexes</Text-field>
</Input>
</Group>
<Group view="code" labelreference="L25603" drawlabel="true">
<Input>
<Text-field prompt="&gt; " style="Maple Input" layout="Normal"><Equation executable="true" style="2D Input" input-equation="" display="LUklbXJvd0c2Iy9JK21vZHVsZW5hbWVHNiJJLFR5cGVzZXR0aW5nR0koX3N5c2xpYkdGJzYtLUkjbWlHRiQ2JVEiaUYnLyUnaXRhbGljR1EldHJ1ZUYnLyUsbWF0aHZhcmlhbnRHUSdpdGFsaWNGJy1JI21vR0YkNi1RKiZjb2xvbmVxO0YnL0YzUSdub3JtYWxGJy8lJmZlbmNlR1EmZmFsc2VGJy8lKnNlcGFyYXRvckdGPS8lKXN0cmV0Y2h5R0Y9LyUqc3ltbWV0cmljR0Y9LyUobGFyZ2VvcEdGPS8lLm1vdmFibGVsaW1pdHNHRj0vJSdhY2NlbnRHRj0vJSdsc3BhY2VHUSwwLjI3Nzc3NzhlbUYnLyUncnNwYWNlR0ZMLUkjbW5HRiQ2JFEjNDlGJ0Y5LUY2Ni1RIjpGJ0Y5RjtGPkZARkJGREZGRkhGSkZNLUknbXNwYWNlR0YkNiYvJSdoZWlnaHRHUSYwLjBleEYnLyUmd2lkdGhHUSYwLjBlbUYnLyUmZGVwdGhHRmVuLyUqbGluZWJyZWFrR1EobmV3bGluZUYnLUYsNiVRImpGJ0YvRjJGNS1GUDYkUSM1OEYnRjlGUy8lK2V4ZWN1dGFibGVHRj1GOQ==">LUklbXJvd0c2Iy9JK21vZHVsZW5hbWVHNiJJLFR5cGVzZXR0aW5nR0koX3N5c2xpYkdGJzYtLUkjbWlHRiQ2JVEiaUYnLyUnaXRhbGljR1EldHJ1ZUYnLyUsbWF0aHZhcmlhbnRHUSdpdGFsaWNGJy1JI21vR0YkNi1RKiZjb2xvbmVxO0YnL0YzUSdub3JtYWxGJy8lJmZlbmNlR1EmZmFsc2VGJy8lKnNlcGFyYXRvckdGPS8lKXN0cmV0Y2h5R0Y9LyUqc3ltbWV0cmljR0Y9LyUobGFyZ2VvcEdGPS8lLm1vdmFibGVsaW1pdHNHRj0vJSdhY2NlbnRHRj0vJSdsc3BhY2VHUSwwLjI3Nzc3NzhlbUYnLyUncnNwYWNlR0ZMLUkjbW5HRiQ2JFEjNDlGJ0Y5LUY2Ni1RIjpGJ0Y5RjtGPkZARkJGREZGRkhGSkZNLUknbXNwYWNlR0YkNiYvJSdoZWlnaHRHUSYwLjBleEYnLyUmd2lkdGhHUSYwLjBlbUYnLyUmZGVwdGhHRmVuLyUqbGluZWJyZWFrR1EobmV3bGluZUYnLUYsNiVRImpGJ0YvRjJGNS1GUDYkUSM1OEYnRjlGUy8lK2V4ZWN1dGFibGVHRj1GOQ==</Equation></Text-field>
</Input>
</Group></Presentation-Block><Presentation-Block>
<Group view="code" labelreference="L25598" drawlabel="true">
<Input>
<Text-field prompt="&gt; " style="Maple Input" layout="Normal"># Reading data</Text-field>
</Input>
</Group>
<Group view="code" labelreference="L25591" drawlabel="true">
<Input>
<Text-field prompt="&gt; " style="Maple Input" layout="Normal"># Selected dual acupoint</Text-field>
</Input>
</Group>
<Group view="code" labelreference="L25597" drawlabel="true">
<Input>
<Text-field prompt="&gt; " style="Maple Input" layout="Normal"><Equation executable="true" style="2D Input" input-equation="" display="LUklbXJvd0c2Iy9JK21vZHVsZW5hbWVHNiJJLFR5cGVzZXR0aW5nR0koX3N5c2xpYkdGJzZELUkjbWlHRiQ2JVEiQUYnLyUnaXRhbGljR1EldHJ1ZUYnLyUsbWF0aHZhcmlhbnRHUSdpdGFsaWNGJy1JI21vR0YkNi1RKiZjb2xvbmVxO0YnL0YzUSdub3JtYWxGJy8lJmZlbmNlR1EmZmFsc2VGJy8lKnNlcGFyYXRvckdGPS8lKXN0cmV0Y2h5R0Y9LyUqc3ltbWV0cmljR0Y9LyUobGFyZ2VvcEdGPS8lLm1vdmFibGVsaW1pdHNHRj0vJSdhY2NlbnRHRj0vJSdsc3BhY2VHUSwwLjI3Nzc3NzhlbUYnLyUncnNwYWNlR0ZMLUY2Ni1RIn5GJ0Y5RjtGPkZARkJGREZGRkgvRktRJjAuMGVtRicvRk5GUy1GLDYlUSdJbXBvcnRGJ0YvRjItSShtZmVuY2VkR0YkNiQtRiM2Ki1GNjYtUSFGJ0Y5RjtGPkZARkJGREZGRkhGUkZULUkjbXNHRiQ2I1E2QWRkaXRpb25hbH5maWxlfjEueGxzRictRjY2LVEiLEYnRjlGOy9GP0YxRkBGQkZERkZGSEZSL0ZOUSwwLjMzMzMzMzNlbUYnLUZbbzYjUSpBY3Vwb2ludHNGJ0Zeby1GLDYlUSVKb2luRidGL0YyLUZZNiQtRiM2Jy1GWTYmLUYjNi1GZ24tRltvNiNRIkNGJ0Zeby1GLDYlUShjb252ZXJ0RidGL0YyLUZZNiQtRiM2KC1GLDYlUSJpRidGL0YyLUY2Ni1RIitGJ0Y5RjtGPkZARkJGREZGRkgvRktRLDAuMjIyMjIyMmVtRicvRk5GY3EtSSNtbkdGJDYkUSIxRidGOUZeby1GLDYlUSdzdHJpbmdGJ0YvRjJGOUY5Rl5vLUZbbzYjUSM6Q0YnRl5vRmVwLUZZNiQtRiM2KUZccUZfcUZlcUZeb0ZPRmlxRjlGOUY5RjkvJSVvcGVuR1EiW0YnLyUmY2xvc2VHUSJdRidGXm8tRltvNiNGaW5GZ25GOUY5RjlGOS1GWTYmLUYjNiVGZXEvJStleGVjdXRhYmxlR0Y9RjlGOUZjckZmckZbcy1GNjYtUSI6RidGOUY7Rj5GQEZCRkRGRkZIRkpGTS1JJ21zcGFjZUdGJDYmLyUnaGVpZ2h0R1EmMC4wZXhGJy8lJndpZHRoR0ZTLyUmZGVwdGhHRmlzLyUqbGluZWJyZWFrR1EobmV3bGluZUYnLUYsNiVRIkJGJ0YvRjJGNUZPRlUtRlk2JC1GIzYqRmduRmpuRl5vRmRvRl5vRmdvLUZZNiQtRiM2Jy1GWTYmLUYjNi1GZ24tRltvNiNRIkVGJ0Zeb0ZlcEZocEZeby1GW282I1EjOkVGJ0Zeb0ZlcEZfckY5RjlGY3JGZnJGXm9GaXJGZ25GOUY5RjlGOUZbc0Zbc0Zhc0Zkcy1GLDYlRmRwRi9GMkY1Rk9GVS1GWTYkLUYjNipGZ25Gam5GXm9GZG9GXm9GZ28tRlk2JC1GIzYnLUZZNiYtRiM2LUZnbi1GW282I1EiREYnRl5vRmVwRmhwRl5vLUZbbzYjUSM6REYnRl5vRmVwRl9yRjlGOUZjckZmckZeb0ZpckZnbkY5RjlGOUY5RltzRltzRmFzRmRzLUYsNiVRKmFjdXBvaW50MUYnRi9GMkY1RmdvLUZZNiQtRiM2JS1GWTYmLUYjNixGZXAtRlk2JC1GIzYnRitGXm9GaXFGX3NGOUY5Rl5vRmVwLUZZNiQtRiM2J0ZhdEZeb0ZpcUZfc0Y5RjlGXm9GZXAtRlk2JC1GIzYnRmZ1Rl5vRmlxRl9zRjlGOUZfc0Y5RjlGY3JGZnJGX3NGOUY5LUY2Ni1RIjtGJ0Y5RjtGYW9GQEZCRkRGRkZIRlJGTUZfc0Y5">LUklbXJvd0c2Iy9JK21vZHVsZW5hbWVHNiJJLFR5cGVzZXR0aW5nR0koX3N5c2xpYkdGJzZELUkjbWlHRiQ2JVEiQUYnLyUnaXRhbGljR1EldHJ1ZUYnLyUsbWF0aHZhcmlhbnRHUSdpdGFsaWNGJy1JI21vR0YkNi1RKiZjb2xvbmVxO0YnL0YzUSdub3JtYWxGJy8lJmZlbmNlR1EmZmFsc2VGJy8lKnNlcGFyYXRvckdGPS8lKXN0cmV0Y2h5R0Y9LyUqc3ltbWV0cmljR0Y9LyUobGFyZ2VvcEdGPS8lLm1vdmFibGVsaW1pdHNHRj0vJSdhY2NlbnRHRj0vJSdsc3BhY2VHUSwwLjI3Nzc3NzhlbUYnLyUncnNwYWNlR0ZMLUY2Ni1RIn5GJ0Y5RjtGPkZARkJGREZGRkgvRktRJjAuMGVtRicvRk5GUy1GLDYlUSdJbXBvcnRGJ0YvRjItSShtZmVuY2VkR0YkNiQtRiM2Ki1GNjYtUSFGJ0Y5RjtGPkZARkJGREZGRkhGUkZULUkjbXNHRiQ2I1E2QWRkaXRpb25hbH5maWxlfjEueGxzRictRjY2LVEiLEYnRjlGOy9GP0YxRkBGQkZERkZGSEZSL0ZOUSwwLjMzMzMzMzNlbUYnLUZbbzYjUSpBY3Vwb2ludHNGJ0Zeby1GLDYlUSVKb2luRidGL0YyLUZZNiQtRiM2Jy1GWTYmLUYjNi1GZ24tRltvNiNRIkNGJ0Zeby1GLDYlUShjb252ZXJ0RidGL0YyLUZZNiQtRiM2KC1GLDYlUSJpRidGL0YyLUY2Ni1RIitGJ0Y5RjtGPkZARkJGREZGRkgvRktRLDAuMjIyMjIyMmVtRicvRk5GY3EtSSNtbkdGJDYkUSIxRidGOUZeby1GLDYlUSdzdHJpbmdGJ0YvRjJGOUY5Rl5vLUZbbzYjUSM6Q0YnRl5vRmVwLUZZNiQtRiM2KUZccUZfcUZlcUZeb0ZPRmlxRjlGOUY5RjkvJSVvcGVuR1EiW0YnLyUmY2xvc2VHUSJdRidGXm8tRltvNiNGaW5GZ25GOUY5RjlGOS1GWTYmLUYjNiVGZXEvJStleGVjdXRhYmxlR0Y9RjlGOUZjckZmckZbcy1GNjYtUSI6RidGOUY7Rj5GQEZCRkRGRkZIRkpGTS1JJ21zcGFjZUdGJDYmLyUnaGVpZ2h0R1EmMC4wZXhGJy8lJndpZHRoR0ZTLyUmZGVwdGhHRmlzLyUqbGluZWJyZWFrR1EobmV3bGluZUYnLUYsNiVRIkJGJ0YvRjJGNUZPRlUtRlk2JC1GIzYqRmduRmpuRl5vRmRvRl5vRmdvLUZZNiQtRiM2Jy1GWTYmLUYjNi1GZ24tRltvNiNRIkVGJ0Zeb0ZlcEZocEZeby1GW282I1EjOkVGJ0Zeb0ZlcEZfckY5RjlGY3JGZnJGXm9GaXJGZ25GOUY5RjlGOUZbc0Zbc0Zhc0Zkcy1GLDYlRmRwRi9GMkY1Rk9GVS1GWTYkLUYjNipGZ25Gam5GXm9GZG9GXm9GZ28tRlk2JC1GIzYnLUZZNiYtRiM2LUZnbi1GW282I1EiREYnRl5vRmVwRmhwRl5vLUZbbzYjUSM6REYnRl5vRmVwRl9yRjlGOUZjckZmckZeb0ZpckZnbkY5RjlGOUY5RltzRltzRmFzRmRzLUYsNiVRKmFjdXBvaW50MUYnRi9GMkY1RmdvLUZZNiQtRiM2JS1GWTYmLUYjNixGZXAtRlk2JC1GIzYnRitGXm9GaXFGX3NGOUY5Rl5vRmVwLUZZNiQtRiM2J0ZhdEZeb0ZpcUZfc0Y5RjlGXm9GZXAtRlk2JC1GIzYnRmZ1Rl5vRmlxRl9zRjlGOUZfc0Y5RjlGY3JGZnJGX3NGOUY5LUY2Ni1RIjtGJ0Y5RjtGYW9GQEZCRkRGRkZIRlJGTUZfc0Y5</Equation></Text-field>
</Input>
</Group>
<Group view="code" labelreference="L25587" drawlabel="true">
<Input>
<Text-field prompt="&gt; " style="Maple Input" layout="Normal"><Equation executable="true" style="2D Input" input-equation="" display="LUklbXJvd0c2Iy9JK21vZHVsZW5hbWVHNiJJLFR5cGVzZXR0aW5nR0koX3N5c2xpYkdGJzZELUkjbWlHRiQ2JVEiQUYnLyUnaXRhbGljR1EldHJ1ZUYnLyUsbWF0aHZhcmlhbnRHUSdpdGFsaWNGJy1JI21vR0YkNi1RKiZjb2xvbmVxO0YnL0YzUSdub3JtYWxGJy8lJmZlbmNlR1EmZmFsc2VGJy8lKnNlcGFyYXRvckdGPS8lKXN0cmV0Y2h5R0Y9LyUqc3ltbWV0cmljR0Y9LyUobGFyZ2VvcEdGPS8lLm1vdmFibGVsaW1pdHNHRj0vJSdhY2NlbnRHRj0vJSdsc3BhY2VHUSwwLjI3Nzc3NzhlbUYnLyUncnNwYWNlR0ZMLUY2Ni1RIn5GJ0Y5RjtGPkZARkJGREZGRkgvRktRJjAuMGVtRicvRk5GUy1GLDYlUSdJbXBvcnRGJ0YvRjItSShtZmVuY2VkR0YkNiQtRiM2Ki1GNjYtUSFGJ0Y5RjtGPkZARkJGREZGRkhGUkZULUkjbXNHRiQ2I1E2QWRkaXRpb25hbH5maWxlfjEueGxzRictRjY2LVEiLEYnRjlGOy9GP0YxRkBGQkZERkZGSEZSL0ZOUSwwLjMzMzMzMzNlbUYnLUZbbzYjUSpBY3Vwb2ludHNGJ0Zeby1GLDYlUSVKb2luRidGL0YyLUZZNiQtRiM2Jy1GWTYmLUYjNi1GZ24tRltvNiNRIkNGJ0Zeby1GLDYlUShjb252ZXJ0RidGL0YyLUZZNiQtRiM2KC1GLDYlUSJqRidGL0YyLUY2Ni1RIitGJ0Y5RjtGPkZARkJGREZGRkgvRktRLDAuMjIyMjIyMmVtRicvRk5GY3EtSSNtbkdGJDYkUSIxRidGOUZeby1GLDYlUSdzdHJpbmdGJ0YvRjJGOUY5Rl5vLUZbbzYjUSM6Q0YnRl5vRmVwLUZZNiQtRiM2KUZccUZfcUZlcUZeb0ZPRmlxRjlGOUY5RjkvJSVvcGVuR1EiW0YnLyUmY2xvc2VHUSJdRidGXm8tRltvNiNGaW5GZ25GOUY5RjlGOS1GWTYmLUYjNiRGZXFGOUY5RmNyRmZyRltzLUY2Ni1RIjpGJ0Y5RjtGPkZARkJGREZGRkhGSkZNLUknbXNwYWNlR0YkNiYvJSdoZWlnaHRHUSYwLjBleEYnLyUmd2lkdGhHRlMvJSZkZXB0aEdGZ3MvJSpsaW5lYnJlYWtHUShuZXdsaW5lRictRiw2JVEiQkYnRi9GMkY1Rk9GVS1GWTYkLUYjNipGZ25Gam5GXm9GZG9GXm9GZ28tRlk2JC1GIzYnLUZZNiYtRiM2LUZnbi1GW282I1EiRUYnRl5vRmVwRmhwRl5vLUZbbzYjUSM6RUYnRl5vRmVwRl9yRjlGOUZjckZmckZeb0ZpckZnbkY5RjlGOUY5RltzRltzRl9zRmJzLUYsNiVGZHBGL0YyRjVGT0ZVLUZZNiQtRiM2KkZnbkZqbkZeb0Zkb0Zeb0Znby1GWTYkLUYjNictRlk2Ji1GIzYtRmduLUZbbzYjUSJERidGXm9GZXBGaHBGXm8tRltvNiNRIzpERidGXm9GZXBGX3JGOUY5RmNyRmZyRl5vRmlyRmduRjlGOUY5RjlGW3NGW3NGX3NGYnMtRiw2JVEqYWN1cG9pbnQyRidGL0YyRjVGZ28tRlk2JC1GIzYkLUZZNiYtRiM2K0ZlcC1GWTYkLUYjNiZGK0Zeb0ZpcUY5RjlGXm9GZXAtRlk2JC1GIzYmRl90Rl5vRmlxRjlGOUZeb0ZlcC1GWTYkLUYjNiZGZHVGXm9GaXFGOUY5RjlGOUZjckZmckY5RjktRjY2LVEiO0YnRjlGO0Zhb0ZARkJGREZGRkhGUkZNLyUrZXhlY3V0YWJsZUdGPUY5">LUklbXJvd0c2Iy9JK21vZHVsZW5hbWVHNiJJLFR5cGVzZXR0aW5nR0koX3N5c2xpYkdGJzZELUkjbWlHRiQ2JVEiQUYnLyUnaXRhbGljR1EldHJ1ZUYnLyUsbWF0aHZhcmlhbnRHUSdpdGFsaWNGJy1JI21vR0YkNi1RKiZjb2xvbmVxO0YnL0YzUSdub3JtYWxGJy8lJmZlbmNlR1EmZmFsc2VGJy8lKnNlcGFyYXRvckdGPS8lKXN0cmV0Y2h5R0Y9LyUqc3ltbWV0cmljR0Y9LyUobGFyZ2VvcEdGPS8lLm1vdmFibGVsaW1pdHNHRj0vJSdhY2NlbnRHRj0vJSdsc3BhY2VHUSwwLjI3Nzc3NzhlbUYnLyUncnNwYWNlR0ZMLUY2Ni1RIn5GJ0Y5RjtGPkZARkJGREZGRkgvRktRJjAuMGVtRicvRk5GUy1GLDYlUSdJbXBvcnRGJ0YvRjItSShtZmVuY2VkR0YkNiQtRiM2Ki1GNjYtUSFGJ0Y5RjtGPkZARkJGREZGRkhGUkZULUkjbXNHRiQ2I1E2QWRkaXRpb25hbH5maWxlfjEueGxzRictRjY2LVEiLEYnRjlGOy9GP0YxRkBGQkZERkZGSEZSL0ZOUSwwLjMzMzMzMzNlbUYnLUZbbzYjUSpBY3Vwb2ludHNGJ0Zeby1GLDYlUSVKb2luRidGL0YyLUZZNiQtRiM2Jy1GWTYmLUYjNi1GZ24tRltvNiNRIkNGJ0Zeby1GLDYlUShjb252ZXJ0RidGL0YyLUZZNiQtRiM2KC1GLDYlUSJqRidGL0YyLUY2Ni1RIitGJ0Y5RjtGPkZARkJGREZGRkgvRktRLDAuMjIyMjIyMmVtRicvRk5GY3EtSSNtbkdGJDYkUSIxRidGOUZeby1GLDYlUSdzdHJpbmdGJ0YvRjJGOUY5Rl5vLUZbbzYjUSM6Q0YnRl5vRmVwLUZZNiQtRiM2KUZccUZfcUZlcUZeb0ZPRmlxRjlGOUY5RjkvJSVvcGVuR1EiW0YnLyUmY2xvc2VHUSJdRidGXm8tRltvNiNGaW5GZ25GOUY5RjlGOS1GWTYmLUYjNiRGZXFGOUY5RmNyRmZyRltzLUY2Ni1RIjpGJ0Y5RjtGPkZARkJGREZGRkhGSkZNLUknbXNwYWNlR0YkNiYvJSdoZWlnaHRHUSYwLjBleEYnLyUmd2lkdGhHRlMvJSZkZXB0aEdGZ3MvJSpsaW5lYnJlYWtHUShuZXdsaW5lRictRiw2JVEiQkYnRi9GMkY1Rk9GVS1GWTYkLUYjNipGZ25Gam5GXm9GZG9GXm9GZ28tRlk2JC1GIzYnLUZZNiYtRiM2LUZnbi1GW282I1EiRUYnRl5vRmVwRmhwRl5vLUZbbzYjUSM6RUYnRl5vRmVwRl9yRjlGOUZjckZmckZeb0ZpckZnbkY5RjlGOUY5RltzRltzRl9zRmJzLUYsNiVGZHBGL0YyRjVGT0ZVLUZZNiQtRiM2KkZnbkZqbkZeb0Zkb0Zeb0Znby1GWTYkLUYjNictRlk2Ji1GIzYtRmduLUZbbzYjUSJERidGXm9GZXBGaHBGXm8tRltvNiNRIzpERidGXm9GZXBGX3JGOUY5RmNyRmZyRl5vRmlyRmduRjlGOUY5RjlGW3NGW3NGX3NGYnMtRiw2JVEqYWN1cG9pbnQyRidGL0YyRjVGZ28tRlk2JC1GIzYkLUZZNiYtRiM2K0ZlcC1GWTYkLUYjNiZGK0Zeb0ZpcUY5RjlGXm9GZXAtRlk2JC1GIzYmRl90Rl5vRmlxRjlGOUZeb0ZlcC1GWTYkLUYjNiZGZHVGXm9GaXFGOUY5RjlGOUZjckZmckY5RjktRjY2LVEiO0YnRjlGO0Zhb0ZARkJGREZGRkhGUkZNLyUrZXhlY3V0YWJsZUdGPUY5</Equation></Text-field>
</Input>
</Group>
<Group view="code" labelreference="L25583" drawlabel="true">
<Input>
<Text-field prompt="&gt; " style="Maple Input" layout="Normal"># Dermatomes</Text-field>
</Input>
</Group>
<Group view="code" labelreference="L25584" drawlabel="true">
<Input>
<Text-field prompt="&gt; " style="Maple Input" layout="Normal"><Equation executable="true" style="2D Input" input-equation="" display="LUklbXJvd0c2Iy9JK21vZHVsZW5hbWVHNiJJLFR5cGVzZXR0aW5nR0koX3N5c2xpYkdGJzYvLUkjbWlHRiQ2JVEqYWN1cG9pbnQxRicvJSdpdGFsaWNHUSV0cnVlRicvJSxtYXRodmFyaWFudEdRJ2l0YWxpY0YnLUkjbW9HRiQ2LVEiPUYnL0YzUSdub3JtYWxGJy8lJmZlbmNlR1EmZmFsc2VGJy8lKnNlcGFyYXRvckdGPS8lKXN0cmV0Y2h5R0Y9LyUqc3ltbWV0cmljR0Y9LyUobGFyZ2VvcEdGPS8lLm1vdmFibGVsaW1pdHNHRj0vJSdhY2NlbnRHRj0vJSdsc3BhY2VHUSwwLjI3Nzc3NzhlbUYnLyUncnNwYWNlR0ZMLUYsNiVRJ0ltcG9ydEYnRi9GMi1JKG1mZW5jZWRHRiQ2JC1GIzYqLUY2Ni1RIUYnRjlGO0Y+RkBGQkZERkZGSC9GS1EmMC4wZW1GJy9GTkZlbi1JI21zR0YkNiNRNkFkZGl0aW9uYWx+ZmlsZX4xLnhsc0YnLUY2Ni1RIixGJ0Y5RjsvRj9GMUZARkJGREZGRkhGWi9GTlEsMC4zMzMzMzMzZW1GJy1GaG42I1EqQWN1cG9pbnRzRidGW28tRiw2JVElSm9pbkYnRi9GMi1GUzYkLUYjNictRlM2Ji1GIzYtRlctRmhuNiNRIlBGJ0Zbby1GLDYlUShjb252ZXJ0RidGL0YyLUZTNiQtRiM2KC1GLDYlUSJpRidGL0YyLUY2Ni1RIitGJ0Y5RjtGPkZARkJGREZGRkgvRktRLDAuMjIyMjIyMmVtRicvRk5GYHEtSSNtbkdGJDYkUSIxRidGOUZbby1GLDYlUSdzdHJpbmdGJ0YvRjJGOUY5RltvLUZobjYjUSM6UEYnRltvRmJwLUZTNiQtRiM2KUZpcEZccUZicUZbby1GNjYtUSJ+RidGOUY7Rj5GQEZCRkRGRkZIRlpGZm5GZnFGOUY5RjlGOS8lJW9wZW5HUSJbRicvJSZjbG9zZUdRIl1GJ0Zbby1GaG42I0ZZRldGOUY5RjlGOS1GNjYtUSI7RidGOUY7Rl5vRkBGQkZERkZGSEZaRk0tSSdtc3BhY2VHRiQ2Ji8lJ2hlaWdodEdRJjAuMGV4RicvJSZ3aWR0aEdGZW4vJSZkZXB0aEdGY3MvJSpsaW5lYnJlYWtHUShuZXdsaW5lRictRiw2JVEqYWN1cG9pbnQyRidGL0YyRjVGTy1GUzYkLUYjNipGV0ZnbkZbb0Zhb0Zbb0Zkby1GUzYkLUYjNictRlM2Ji1GIzYtRldGX3BGW29GYnAtRlM2JC1GIzYoLUYsNiVRImpGJ0YvRjJGXHFGYnFGW29GZnFGOUY5RltvRmlxRltvRmJwLUZTNiQtRiM2KUZedUZccUZicUZbb0ZgckZmcUY5RjlGOUY5RmNyRmZyRltvRmlyRldGOUY5RjlGOUZbcy8lK2V4ZWN1dGFibGVHRj1GOQ==">LUklbXJvd0c2Iy9JK21vZHVsZW5hbWVHNiJJLFR5cGVzZXR0aW5nR0koX3N5c2xpYkdGJzYvLUkjbWlHRiQ2JVEqYWN1cG9pbnQxRicvJSdpdGFsaWNHUSV0cnVlRicvJSxtYXRodmFyaWFudEdRJ2l0YWxpY0YnLUkjbW9HRiQ2LVEiPUYnL0YzUSdub3JtYWxGJy8lJmZlbmNlR1EmZmFsc2VGJy8lKnNlcGFyYXRvckdGPS8lKXN0cmV0Y2h5R0Y9LyUqc3ltbWV0cmljR0Y9LyUobGFyZ2VvcEdGPS8lLm1vdmFibGVsaW1pdHNHRj0vJSdhY2NlbnRHRj0vJSdsc3BhY2VHUSwwLjI3Nzc3NzhlbUYnLyUncnNwYWNlR0ZMLUYsNiVRJ0ltcG9ydEYnRi9GMi1JKG1mZW5jZWRHRiQ2JC1GIzYqLUY2Ni1RIUYnRjlGO0Y+RkBGQkZERkZGSC9GS1EmMC4wZW1GJy9GTkZlbi1JI21zR0YkNiNRNkFkZGl0aW9uYWx+ZmlsZX4xLnhsc0YnLUY2Ni1RIixGJ0Y5RjsvRj9GMUZARkJGREZGRkhGWi9GTlEsMC4zMzMzMzMzZW1GJy1GaG42I1EqQWN1cG9pbnRzRidGW28tRiw2JVElSm9pbkYnRi9GMi1GUzYkLUYjNictRlM2Ji1GIzYtRlctRmhuNiNRIlBGJ0Zbby1GLDYlUShjb252ZXJ0RidGL0YyLUZTNiQtRiM2KC1GLDYlUSJpRidGL0YyLUY2Ni1RIitGJ0Y5RjtGPkZARkJGREZGRkgvRktRLDAuMjIyMjIyMmVtRicvRk5GYHEtSSNtbkdGJDYkUSIxRidGOUZbby1GLDYlUSdzdHJpbmdGJ0YvRjJGOUY5RltvLUZobjYjUSM6UEYnRltvRmJwLUZTNiQtRiM2KUZpcEZccUZicUZbby1GNjYtUSJ+RidGOUY7Rj5GQEZCRkRGRkZIRlpGZm5GZnFGOUY5RjlGOS8lJW9wZW5HUSJbRicvJSZjbG9zZUdRIl1GJ0Zbby1GaG42I0ZZRldGOUY5RjlGOS1GNjYtUSI7RidGOUY7Rl5vRkBGQkZERkZGSEZaRk0tSSdtc3BhY2VHRiQ2Ji8lJ2hlaWdodEdRJjAuMGV4RicvJSZ3aWR0aEdGZW4vJSZkZXB0aEdGY3MvJSpsaW5lYnJlYWtHUShuZXdsaW5lRictRiw2JVEqYWN1cG9pbnQyRidGL0YyRjVGTy1GUzYkLUYjNipGV0ZnbkZbb0Zhb0Zbb0Zkby1GUzYkLUYjNictRlM2Ji1GIzYtRldGX3BGW29GYnAtRlM2JC1GIzYoLUYsNiVRImpGJ0YvRjJGXHFGYnFGW29GZnFGOUY5RltvRmlxRltvRmJwLUZTNiQtRiM2KUZedUZccUZicUZbb0ZgckZmcUY5RjlGOUY5RmNyRmZyRltvRmlyRldGOUY5RjlGOUZbcy8lK2V4ZWN1dGFibGVHRj1GOQ==</Equation></Text-field>
</Input>
</Group>
<Group view="code" labelreference="L25595" drawlabel="true">
<Input>
<Text-field prompt="&gt; " style="Maple Input" layout="Normal"># Traditional actions</Text-field>
</Input>
</Group>
<Group view="code" labelreference="L25601" drawlabel="true">
<Input>
<Text-field prompt="&gt; " style="Maple Input" layout="Normal"><Equation executable="true" style="2D Input" input-equation="" display="LUklbXJvd0c2Iy9JK21vZHVsZW5hbWVHNiJJLFR5cGVzZXR0aW5nR0koX3N5c2xpYkdGJzYvLUkjbWlHRiQ2JVEqYWN1cG9pbnQxRicvJSdpdGFsaWNHUSV0cnVlRicvJSxtYXRodmFyaWFudEdRJ2l0YWxpY0YnLUkjbW9HRiQ2LVEiPUYnL0YzUSdub3JtYWxGJy8lJmZlbmNlR1EmZmFsc2VGJy8lKnNlcGFyYXRvckdGPS8lKXN0cmV0Y2h5R0Y9LyUqc3ltbWV0cmljR0Y9LyUobGFyZ2VvcEdGPS8lLm1vdmFibGVsaW1pdHNHRj0vJSdhY2NlbnRHRj0vJSdsc3BhY2VHUSwwLjI3Nzc3NzhlbUYnLyUncnNwYWNlR0ZMLUYsNiVRJ0ltcG9ydEYnRi9GMi1JKG1mZW5jZWRHRiQ2JC1GIzYqLUY2Ni1RIUYnRjlGO0Y+RkBGQkZERkZGSC9GS1EmMC4wZW1GJy9GTkZlbi1JI21zR0YkNiNRNkFkZGl0aW9uYWx+ZmlsZX4xLnhsc0YnLUY2Ni1RIixGJ0Y5RjsvRj9GMUZARkJGREZGRkhGWi9GTlEsMC4zMzMzMzMzZW1GJy1GaG42I1EqQWN1cG9pbnRzRidGW28tRiw2JVElSm9pbkYnRi9GMi1GUzYkLUYjNictRlM2Ji1GIzYtRlctRmhuNiNRIlJGJ0Zbby1GLDYlUShjb252ZXJ0RidGL0YyLUZTNiQtRiM2KC1GLDYlUSJpRidGL0YyLUY2Ni1RIitGJ0Y5RjtGPkZARkJGREZGRkgvRktRLDAuMjIyMjIyMmVtRicvRk5GYHEtSSNtbkdGJDYkUSIxRidGOUZbby1GLDYlUSdzdHJpbmdGJ0YvRjJGOUY5RltvLUZobjYjUSM6UkYnRltvRmJwLUZTNiQtRiM2KUZpcEZccUZicUZbby1GNjYtUSJ+RidGOUY7Rj5GQEZCRkRGRkZIRlpGZm5GZnFGOUY5RjlGOS8lJW9wZW5HUSJbRicvJSZjbG9zZUdRIl1GJ0Zbby1GaG42I0ZZRldGOUY5RjlGOS1GNjYtUSI7RidGOUY7Rl5vRkBGQkZERkZGSEZaRk0tSSdtc3BhY2VHRiQ2Ji8lJ2hlaWdodEdRJjAuMGV4RicvJSZ3aWR0aEdGZW4vJSZkZXB0aEdGY3MvJSpsaW5lYnJlYWtHUShuZXdsaW5lRictRiw2JVEqYWN1cG9pbnQyRidGL0YyRjVGTy1GUzYkLUYjNipGV0ZnbkZbb0Zhb0Zbb0Zkby1GUzYkLUYjNictRlM2Ji1GIzYtRldGX3BGW29GYnAtRlM2JC1GIzYoLUYsNiVRImpGJ0YvRjJGXHFGYnFGW29GZnFGOUY5RltvRmlxRltvRmJwLUZTNiQtRiM2KUZedUZccUZicUZbb0ZgckZmcUY5RjlGOUY5RmNyRmZyRltvRmlyRldGOUY5RjlGOUZbcy8lK2V4ZWN1dGFibGVHRj1GOQ==">LUklbXJvd0c2Iy9JK21vZHVsZW5hbWVHNiJJLFR5cGVzZXR0aW5nR0koX3N5c2xpYkdGJzYvLUkjbWlHRiQ2JVEqYWN1cG9pbnQxRicvJSdpdGFsaWNHUSV0cnVlRicvJSxtYXRodmFyaWFudEdRJ2l0YWxpY0YnLUkjbW9HRiQ2LVEiPUYnL0YzUSdub3JtYWxGJy8lJmZlbmNlR1EmZmFsc2VGJy8lKnNlcGFyYXRvckdGPS8lKXN0cmV0Y2h5R0Y9LyUqc3ltbWV0cmljR0Y9LyUobGFyZ2VvcEdGPS8lLm1vdmFibGVsaW1pdHNHRj0vJSdhY2NlbnRHRj0vJSdsc3BhY2VHUSwwLjI3Nzc3NzhlbUYnLyUncnNwYWNlR0ZMLUYsNiVRJ0ltcG9ydEYnRi9GMi1JKG1mZW5jZWRHRiQ2JC1GIzYqLUY2Ni1RIUYnRjlGO0Y+RkBGQkZERkZGSC9GS1EmMC4wZW1GJy9GTkZlbi1JI21zR0YkNiNRNkFkZGl0aW9uYWx+ZmlsZX4xLnhsc0YnLUY2Ni1RIixGJ0Y5RjsvRj9GMUZARkJGREZGRkhGWi9GTlEsMC4zMzMzMzMzZW1GJy1GaG42I1EqQWN1cG9pbnRzRidGW28tRiw2JVElSm9pbkYnRi9GMi1GUzYkLUYjNictRlM2Ji1GIzYtRlctRmhuNiNRIlJGJ0Zbby1GLDYlUShjb252ZXJ0RidGL0YyLUZTNiQtRiM2KC1GLDYlUSJpRidGL0YyLUY2Ni1RIitGJ0Y5RjtGPkZARkJGREZGRkgvRktRLDAuMjIyMjIyMmVtRicvRk5GYHEtSSNtbkdGJDYkUSIxRidGOUZbby1GLDYlUSdzdHJpbmdGJ0YvRjJGOUY5RltvLUZobjYjUSM6UkYnRltvRmJwLUZTNiQtRiM2KUZpcEZccUZicUZbby1GNjYtUSJ+RidGOUY7Rj5GQEZCRkRGRkZIRlpGZm5GZnFGOUY5RjlGOS8lJW9wZW5HUSJbRicvJSZjbG9zZUdRIl1GJ0Zbby1GaG42I0ZZRldGOUY5RjlGOS1GNjYtUSI7RidGOUY7Rl5vRkBGQkZERkZGSEZaRk0tSSdtc3BhY2VHRiQ2Ji8lJ2hlaWdodEdRJjAuMGV4RicvJSZ3aWR0aEdGZW4vJSZkZXB0aEdGY3MvJSpsaW5lYnJlYWtHUShuZXdsaW5lRictRiw2JVEqYWN1cG9pbnQyRidGL0YyRjVGTy1GUzYkLUYjNipGV0ZnbkZbb0Zhb0Zbb0Zkby1GUzYkLUYjNictRlM2Ji1GIzYtRldGX3BGW29GYnAtRlM2JC1GIzYoLUYsNiVRImpGJ0YvRjJGXHFGYnFGW29GZnFGOUY5RltvRmlxRltvRmJwLUZTNiQtRiM2KUZedUZccUZicUZbb0ZgckZmcUY5RjlGOUY5RmNyRmZyRltvRmlyRldGOUY5RjlGOUZbcy8lK2V4ZWN1dGFibGVHRj1GOQ==</Equation></Text-field>
</Input>
</Group>
<Group view="code" labelreference="L25593" drawlabel="true">
<Input>
<Text-field prompt="&gt; " style="Maple Input" layout="Normal"># Contemporary indications</Text-field>
</Input>
</Group>
<Group view="code" labelreference="L25604" drawlabel="true">
<Input>
<Text-field prompt="&gt; " style="Maple Input" layout="Normal"><Equation executable="true" style="2D Input" input-equation="" display="LUklbXJvd0c2Iy9JK21vZHVsZW5hbWVHNiJJLFR5cGVzZXR0aW5nR0koX3N5c2xpYkdGJzYvLUkjbWlHRiQ2JVEqYWN1cG9pbnQxRicvJSdpdGFsaWNHUSV0cnVlRicvJSxtYXRodmFyaWFudEdRJ2l0YWxpY0YnLUkjbW9HRiQ2LVEiPUYnL0YzUSdub3JtYWxGJy8lJmZlbmNlR1EmZmFsc2VGJy8lKnNlcGFyYXRvckdGPS8lKXN0cmV0Y2h5R0Y9LyUqc3ltbWV0cmljR0Y9LyUobGFyZ2VvcEdGPS8lLm1vdmFibGVsaW1pdHNHRj0vJSdhY2NlbnRHRj0vJSdsc3BhY2VHUSwwLjI3Nzc3NzhlbUYnLyUncnNwYWNlR0ZMLUYsNiVRJ0ltcG9ydEYnRi9GMi1JKG1mZW5jZWRHRiQ2JC1GIzYqLUY2Ni1RIUYnRjlGO0Y+RkBGQkZERkZGSC9GS1EmMC4wZW1GJy9GTkZlbi1JI21zR0YkNiNRNkFkZGl0aW9uYWx+ZmlsZX4xLnhsc0YnLUY2Ni1RIixGJ0Y5RjsvRj9GMUZARkJGREZGRkhGWi9GTlEsMC4zMzMzMzMzZW1GJy1GaG42I1EqQWN1cG9pbnRzRidGW28tRiw2JVElSm9pbkYnRi9GMi1GUzYkLUYjNictRlM2Ji1GIzYtRlctRmhuNiNRIlNGJ0Zbby1GLDYlUShjb252ZXJ0RidGL0YyLUZTNiQtRiM2KC1GLDYlUSJpRidGL0YyLUY2Ni1RIitGJ0Y5RjtGPkZARkJGREZGRkgvRktRLDAuMjIyMjIyMmVtRicvRk5GYHEtSSNtbkdGJDYkUSIxRidGOUZbby1GLDYlUSdzdHJpbmdGJ0YvRjJGOUY5RltvLUZobjYjUSM6U0YnRltvRmJwLUZTNiQtRiM2KUZpcEZccUZicUZbby1GNjYtUSJ+RidGOUY7Rj5GQEZCRkRGRkZIRlpGZm5GZnFGOUY5RjlGOS8lJW9wZW5HUSJbRicvJSZjbG9zZUdRIl1GJ0Zbby1GaG42I0ZZRldGOUY5RjlGOS1GNjYtUSI7RidGOUY7Rl5vRkBGQkZERkZGSEZaRk0tSSdtc3BhY2VHRiQ2Ji8lJ2hlaWdodEdRJjAuMGV4RicvJSZ3aWR0aEdGZW4vJSZkZXB0aEdGY3MvJSpsaW5lYnJlYWtHUShuZXdsaW5lRictRiw2JVEqYWN1cG9pbnQyRidGL0YyRjVGTy1GUzYkLUYjNipGV0ZnbkZbb0Zhb0Zbb0Zkby1GUzYkLUYjNictRlM2Ji1GIzYtRldGX3BGW29GYnAtRlM2JC1GIzYoLUYsNiVRImpGJ0YvRjJGXHFGYnFGW29GZnFGOUY5RltvRmlxRltvRmJwLUZTNiQtRiM2KUZedUZccUZicUZbb0ZgckZmcUY5RjlGOUY5RmNyRmZyRltvRmlyRldGOUY5RjlGOUZbcy8lK2V4ZWN1dGFibGVHRj1GOQ==">LUklbXJvd0c2Iy9JK21vZHVsZW5hbWVHNiJJLFR5cGVzZXR0aW5nR0koX3N5c2xpYkdGJzYvLUkjbWlHRiQ2JVEqYWN1cG9pbnQxRicvJSdpdGFsaWNHUSV0cnVlRicvJSxtYXRodmFyaWFudEdRJ2l0YWxpY0YnLUkjbW9HRiQ2LVEiPUYnL0YzUSdub3JtYWxGJy8lJmZlbmNlR1EmZmFsc2VGJy8lKnNlcGFyYXRvckdGPS8lKXN0cmV0Y2h5R0Y9LyUqc3ltbWV0cmljR0Y9LyUobGFyZ2VvcEdGPS8lLm1vdmFibGVsaW1pdHNHRj0vJSdhY2NlbnRHRj0vJSdsc3BhY2VHUSwwLjI3Nzc3NzhlbUYnLyUncnNwYWNlR0ZMLUYsNiVRJ0ltcG9ydEYnRi9GMi1JKG1mZW5jZWRHRiQ2JC1GIzYqLUY2Ni1RIUYnRjlGO0Y+RkBGQkZERkZGSC9GS1EmMC4wZW1GJy9GTkZlbi1JI21zR0YkNiNRNkFkZGl0aW9uYWx+ZmlsZX4xLnhsc0YnLUY2Ni1RIixGJ0Y5RjsvRj9GMUZARkJGREZGRkhGWi9GTlEsMC4zMzMzMzMzZW1GJy1GaG42I1EqQWN1cG9pbnRzRidGW28tRiw2JVElSm9pbkYnRi9GMi1GUzYkLUYjNictRlM2Ji1GIzYtRlctRmhuNiNRIlNGJ0Zbby1GLDYlUShjb252ZXJ0RidGL0YyLUZTNiQtRiM2KC1GLDYlUSJpRidGL0YyLUY2Ni1RIitGJ0Y5RjtGPkZARkJGREZGRkgvRktRLDAuMjIyMjIyMmVtRicvRk5GYHEtSSNtbkdGJDYkUSIxRidGOUZbby1GLDYlUSdzdHJpbmdGJ0YvRjJGOUY5RltvLUZobjYjUSM6U0YnRltvRmJwLUZTNiQtRiM2KUZpcEZccUZicUZbby1GNjYtUSJ+RidGOUY7Rj5GQEZCRkRGRkZIRlpGZm5GZnFGOUY5RjlGOS8lJW9wZW5HUSJbRicvJSZjbG9zZUdRIl1GJ0Zbby1GaG42I0ZZRldGOUY5RjlGOS1GNjYtUSI7RidGOUY7Rl5vRkBGQkZERkZGSEZaRk0tSSdtc3BhY2VHRiQ2Ji8lJ2hlaWdodEdRJjAuMGV4RicvJSZ3aWR0aEdGZW4vJSZkZXB0aEdGY3MvJSpsaW5lYnJlYWtHUShuZXdsaW5lRictRiw2JVEqYWN1cG9pbnQyRidGL0YyRjVGTy1GUzYkLUYjNipGV0ZnbkZbb0Zhb0Zbb0Zkby1GUzYkLUYjNictRlM2Ji1GIzYtRldGX3BGW29GYnAtRlM2JC1GIzYoLUYsNiVRImpGJ0YvRjJGXHFGYnFGW29GZnFGOUY5RltvRmlxRltvRmJwLUZTNiQtRiM2KUZedUZccUZicUZbb0ZgckZmcUY5RjlGOUY5RmNyRmZyRltvRmlyRldGOUY5RjlGOUZbcy8lK2V4ZWN1dGFibGVHRj1GOQ==</Equation></Text-field>
</Input>
</Group></Presentation-Block><Presentation-Block>
<Group view="code" labelreference="L25596" drawlabel="true">
<Input>
<Text-field prompt="&gt; " style="Maple Input" layout="Normal"># Coefficient J</Text-field>
</Input>
</Group>
<Group view="code" labelreference="L25605" drawlabel="true">
<Input>
<Text-field prompt="&gt; " style="Maple Input" layout="Normal"><Equation executable="true" style="2D Input" input-equation="" display="LUklbXJvd0c2Iy9JK21vZHVsZW5hbWVHNiJJLFR5cGVzZXR0aW5nR0koX3N5c2xpYkdGJzYmLUklbXN1YkdGJDYlLUkjbWlHRiQ2JVEjTTFGJy8lJ2l0YWxpY0dRJXRydWVGJy8lLG1hdGh2YXJpYW50R1EnaXRhbGljRictRiM2Jy1GLzYlUSJpRidGMkY1LUkjbW9HRiQ2LVEiLEYnL0Y2USdub3JtYWxGJy8lJmZlbmNlR1EmZmFsc2VGJy8lKnNlcGFyYXRvckdGNC8lKXN0cmV0Y2h5R0ZFLyUqc3ltbWV0cmljR0ZFLyUobGFyZ2VvcEdGRS8lLm1vdmFibGVsaW1pdHNHRkUvJSdhY2NlbnRHRkUvJSdsc3BhY2VHUSYwLjBlbUYnLyUncnNwYWNlR1EsMC4zMzMzMzMzZW1GJy1GLzYlUSJqRidGMkY1RjJGNS8lL3N1YnNjcmlwdHNoaWZ0R1EiMEYnLUY+Ni1RIjtGJ0ZBRkNGRkZIRkpGTEZORlBGUi9GVlEsMC4yNzc3Nzc4ZW1GJy8lK2V4ZWN1dGFibGVHRkVGQQ==">LUklbXJvd0c2Iy9JK21vZHVsZW5hbWVHNiJJLFR5cGVzZXR0aW5nR0koX3N5c2xpYkdGJzYmLUklbXN1YkdGJDYlLUkjbWlHRiQ2JVEjTTFGJy8lJ2l0YWxpY0dRJXRydWVGJy8lLG1hdGh2YXJpYW50R1EnaXRhbGljRictRiM2Jy1GLzYlUSJpRidGMkY1LUkjbW9HRiQ2LVEiLEYnL0Y2USdub3JtYWxGJy8lJmZlbmNlR1EmZmFsc2VGJy8lKnNlcGFyYXRvckdGNC8lKXN0cmV0Y2h5R0ZFLyUqc3ltbWV0cmljR0ZFLyUobGFyZ2VvcEdGRS8lLm1vdmFibGVsaW1pdHNHRkUvJSdhY2NlbnRHRkUvJSdsc3BhY2VHUSYwLjBlbUYnLyUncnNwYWNlR1EsMC4zMzMzMzMzZW1GJy1GLzYlUSJqRidGMkY1RjJGNS8lL3N1YnNjcmlwdHNoaWZ0R1EiMEYnLUY+Ni1RIjtGJ0ZBRkNGRkZIRkpGTEZORlBGUi9GVlEsMC4yNzc3Nzc4ZW1GJy8lK2V4ZWN1dGFibGVHRkVGQQ==</Equation></Text-field>
</Input>
</Group>
<Group view="code" labelreference="L25606" drawlabel="true">
<Input>
<Text-field prompt="&gt; " style="Maple Input" layout="Normal"><Equation executable="true" style="2D Input" input-equation="" display="LUklbXJvd0c2Iy9JK21vZHVsZW5hbWVHNiJJLFR5cGVzZXR0aW5nR0koX3N5c2xpYkdGJzYmLUklbXN1YkdGJDYlLUkjbWlHRiQ2JVEjTTJGJy8lJ2l0YWxpY0dRJXRydWVGJy8lLG1hdGh2YXJpYW50R1EnaXRhbGljRictRiM2Jy1GLzYlUSJpRidGMkY1LUkjbW9HRiQ2LVEiLEYnL0Y2USdub3JtYWxGJy8lJmZlbmNlR1EmZmFsc2VGJy8lKnNlcGFyYXRvckdGNC8lKXN0cmV0Y2h5R0ZFLyUqc3ltbWV0cmljR0ZFLyUobGFyZ2VvcEdGRS8lLm1vdmFibGVsaW1pdHNHRkUvJSdhY2NlbnRHRkUvJSdsc3BhY2VHUSYwLjBlbUYnLyUncnNwYWNlR1EsMC4zMzMzMzMzZW1GJy1GLzYlUSJqRidGMkY1RjJGNS8lL3N1YnNjcmlwdHNoaWZ0R1EiMEYnLUY+Ni1RIjtGJ0ZBRkNGRkZIRkpGTEZORlBGUi9GVlEsMC4yNzc3Nzc4ZW1GJy8lK2V4ZWN1dGFibGVHRkVGQQ==">LUklbXJvd0c2Iy9JK21vZHVsZW5hbWVHNiJJLFR5cGVzZXR0aW5nR0koX3N5c2xpYkdGJzYmLUklbXN1YkdGJDYlLUkjbWlHRiQ2JVEjTTJGJy8lJ2l0YWxpY0dRJXRydWVGJy8lLG1hdGh2YXJpYW50R1EnaXRhbGljRictRiM2Jy1GLzYlUSJpRidGMkY1LUkjbW9HRiQ2LVEiLEYnL0Y2USdub3JtYWxGJy8lJmZlbmNlR1EmZmFsc2VGJy8lKnNlcGFyYXRvckdGNC8lKXN0cmV0Y2h5R0ZFLyUqc3ltbWV0cmljR0ZFLyUobGFyZ2VvcEdGRS8lLm1vdmFibGVsaW1pdHNHRkUvJSdhY2NlbnRHRkUvJSdsc3BhY2VHUSYwLjBlbUYnLyUncnNwYWNlR1EsMC4zMzMzMzMzZW1GJy1GLzYlUSJqRidGMkY1RjJGNS8lL3N1YnNjcmlwdHNoaWZ0R1EiMEYnLUY+Ni1RIjtGJ0ZBRkNGRkZIRkpGTEZORlBGUi9GVlEsMC4yNzc3Nzc4ZW1GJy8lK2V4ZWN1dGFibGVHRkVGQQ==</Equation></Text-field>
</Input>
</Group>
<Group view="code" labelreference="L25607" drawlabel="true">
<Input>
<Text-field prompt="&gt; " style="Maple Input" layout="Normal"><Equation executable="true" style="2D Input" input-equation="" display="LUklbXJvd0c2Iy9JK21vZHVsZW5hbWVHNiJJLFR5cGVzZXR0aW5nR0koX3N5c2xpYkdGJzYmLUklbXN1YkdGJDYlLUkjbWlHRiQ2JVEjTTNGJy8lJ2l0YWxpY0dRJXRydWVGJy8lLG1hdGh2YXJpYW50R1EnaXRhbGljRictRiM2Jy1GLzYlUSJpRidGMkY1LUkjbW9HRiQ2LVEiLEYnL0Y2USdub3JtYWxGJy8lJmZlbmNlR1EmZmFsc2VGJy8lKnNlcGFyYXRvckdGNC8lKXN0cmV0Y2h5R0ZFLyUqc3ltbWV0cmljR0ZFLyUobGFyZ2VvcEdGRS8lLm1vdmFibGVsaW1pdHNHRkUvJSdhY2NlbnRHRkUvJSdsc3BhY2VHUSYwLjBlbUYnLyUncnNwYWNlR1EsMC4zMzMzMzMzZW1GJy1GLzYlUSJqRidGMkY1RjJGNS8lL3N1YnNjcmlwdHNoaWZ0R1EiMEYnLUY+Ni1RIjtGJ0ZBRkNGRkZIRkpGTEZORlBGUi9GVlEsMC4yNzc3Nzc4ZW1GJy8lK2V4ZWN1dGFibGVHRkVGQQ==">LUklbXJvd0c2Iy9JK21vZHVsZW5hbWVHNiJJLFR5cGVzZXR0aW5nR0koX3N5c2xpYkdGJzYmLUklbXN1YkdGJDYlLUkjbWlHRiQ2JVEjTTNGJy8lJ2l0YWxpY0dRJXRydWVGJy8lLG1hdGh2YXJpYW50R1EnaXRhbGljRictRiM2Jy1GLzYlUSJpRidGMkY1LUkjbW9HRiQ2LVEiLEYnL0Y2USdub3JtYWxGJy8lJmZlbmNlR1EmZmFsc2VGJy8lKnNlcGFyYXRvckdGNC8lKXN0cmV0Y2h5R0ZFLyUqc3ltbWV0cmljR0ZFLyUobGFyZ2VvcEdGRS8lLm1vdmFibGVsaW1pdHNHRkUvJSdhY2NlbnRHRkUvJSdsc3BhY2VHUSYwLjBlbUYnLyUncnNwYWNlR1EsMC4zMzMzMzMzZW1GJy1GLzYlUSJqRidGMkY1RjJGNS8lL3N1YnNjcmlwdHNoaWZ0R1EiMEYnLUY+Ni1RIjtGJ0ZBRkNGRkZIRkpGTEZORlBGUi9GVlEsMC4yNzc3Nzc4ZW1GJy8lK2V4ZWN1dGFibGVHRkVGQQ==</Equation></Text-field>
</Input>
</Group></Presentation-Block><Presentation-Block>
<Group view="code" labelreference="L23727" drawlabel="true">
<Input>
<Text-field prompt="&gt; " style="Maple Input" layout="Normal"><Equation executable="true" style="2D Input" input-equation="" display="LUklbXJvd0c2Iy9JK21vZHVsZW5hbWVHNiJJLFR5cGVzZXR0aW5nR0koX3N5c2xpYkdGJzYlLUkjbW9HRiQ2LVEhRicvJSxtYXRodmFyaWFudEdRJ25vcm1hbEYnLyUmZmVuY2VHUSZmYWxzZUYnLyUqc2VwYXJhdG9yR0Y0LyUpc3RyZXRjaHlHRjQvJSpzeW1tZXRyaWNHRjQvJShsYXJnZW9wR0Y0LyUubW92YWJsZWxpbWl0c0dGNC8lJ2FjY2VudEdGNC8lJ2xzcGFjZUdRJjAuMGVtRicvJSdyc3BhY2VHRkMvJStleGVjdXRhYmxlR0Y0Ri8=">LUklbXJvd0c2Iy9JK21vZHVsZW5hbWVHNiJJLFR5cGVzZXR0aW5nR0koX3N5c2xpYkdGJzYlLUkjbW9HRiQ2LVEhRicvJSxtYXRodmFyaWFudEdRJ25vcm1hbEYnLyUmZmVuY2VHUSZmYWxzZUYnLyUqc2VwYXJhdG9yR0Y0LyUpc3RyZXRjaHlHRjQvJSpzeW1tZXRyaWNHRjQvJShsYXJnZW9wR0Y0LyUubW92YWJsZWxpbWl0c0dGNC8lJ2FjY2VudEdGNC8lJ2xzcGFjZUdRJjAuMGVtRicvJSdyc3BhY2VHRkMvJStleGVjdXRhYmxlR0Y0Ri8=</Equation></Text-field>
</Input>
</Group>
<Group view="code" labelreference="L18604" drawlabel="true">
<Input><Pagebreak></Pagebreak>
</Input>
</Group>
<Group view="code" labelreference="L18603" drawlabel="true">
<Input>
<Text-field prompt="&gt; " style="Maple Input" foreground="[0,0,255]" layout="Normal"><Font foreground="[0,0,255]" size="14"># PART 4: READING AND COMPUTATION OF ASSOCIATION TABLES</Font></Text-field>
</Input>
</Group>
<Group view="code" labelreference="L18601" drawlabel="true">
<Input>
<Text-field prompt="&gt; " style="Maple Input" layout="Normal"># Loading packages...</Text-field>
</Input>
</Group>
<Group view="code" labelreference="L18600" drawlabel="true">
<Input>
<Text-field prompt="&gt; " style="Maple Input" layout="Normal"><Equation executable="true" style="2D Input" input-equation="" display="LUklbXJvd0c2Iy9JK21vZHVsZW5hbWVHNiJJLFR5cGVzZXR0aW5nR0koX3N5c2xpYkdGJzYnLUkjbWlHRiQ2JVEocmVzdGFydEYnLyUnaXRhbGljR1EldHJ1ZUYnLyUsbWF0aHZhcmlhbnRHUSdpdGFsaWNGJy1JI21vR0YkNi1RIjpGJy9GM1Enbm9ybWFsRicvJSZmZW5jZUdRJmZhbHNlRicvJSpzZXBhcmF0b3JHRj0vJSlzdHJldGNoeUdGPS8lKnN5bW1ldHJpY0dGPS8lKGxhcmdlb3BHRj0vJS5tb3ZhYmxlbGltaXRzR0Y9LyUnYWNjZW50R0Y9LyUnbHNwYWNlR1EsMC4yNzc3Nzc4ZW1GJy8lJ3JzcGFjZUdGTC1GNjYtUSFGJ0Y5RjtGPkZARkJGREZGRkgvRktRJjAuMGVtRicvRk5GUy8lK2V4ZWN1dGFibGVHRj1GOQ==">LUklbXJvd0c2Iy9JK21vZHVsZW5hbWVHNiJJLFR5cGVzZXR0aW5nR0koX3N5c2xpYkdGJzYnLUkjbWlHRiQ2JVEocmVzdGFydEYnLyUnaXRhbGljR1EldHJ1ZUYnLyUsbWF0aHZhcmlhbnRHUSdpdGFsaWNGJy1JI21vR0YkNi1RIjpGJy9GM1Enbm9ybWFsRicvJSZmZW5jZUdRJmZhbHNlRicvJSpzZXBhcmF0b3JHRj0vJSlzdHJldGNoeUdGPS8lKnN5bW1ldHJpY0dGPS8lKGxhcmdlb3BHRj0vJS5tb3ZhYmxlbGltaXRzR0Y9LyUnYWNjZW50R0Y9LyUnbHNwYWNlR1EsMC4yNzc3Nzc4ZW1GJy8lJ3JzcGFjZUdGTC1GNjYtUSFGJ0Y5RjtGPkZARkJGREZGRkgvRktRJjAuMGVtRicvRk5GUy8lK2V4ZWN1dGFibGVHRj1GOQ==</Equation></Text-field>
</Input>
</Group>
<Group labelreference="L18602" drawlabel="true">
<Input>
<Text-field prompt="&gt; " style="Maple Input" layout="Normal"><Equation executable="true" style="2D Input" input-equation="" display="LUklbXJvd0c2Iy9JK21vZHVsZW5hbWVHNiJJLFR5cGVzZXR0aW5nR0koX3N5c2xpYkdGJzZDLUkjbWlHRiQ2JVEld2l0aEYnLyUnaXRhbGljR1EldHJ1ZUYnLyUsbWF0aHZhcmlhbnRHUSdpdGFsaWNGJy1JKG1mZW5jZWRHRiQ2JC1GIzYlLUYsNiVRK0V4Y2VsVG9vbHNGJ0YvRjIvJStleGVjdXRhYmxlR1EmZmFsc2VGJy9GM1Enbm9ybWFsRidGQC1JI21vR0YkNi1RIjpGJ0ZALyUmZmVuY2VHRj8vJSpzZXBhcmF0b3JHRj8vJSlzdHJldGNoeUdGPy8lKnN5bW1ldHJpY0dGPy8lKGxhcmdlb3BHRj8vJS5tb3ZhYmxlbGltaXRzR0Y/LyUnYWNjZW50R0Y/LyUnbHNwYWNlR1EsMC4yNzc3Nzc4ZW1GJy8lJ3JzcGFjZUdGVi1JJ21zcGFjZUdGJDYmLyUnaGVpZ2h0R1EmMC4wZXhGJy8lJndpZHRoR1EmMC4wZW1GJy8lJmRlcHRoR0Zobi8lKmxpbmVicmVha0dRKG5ld2xpbmVGJ0YrLUY2NiQtRiM2JS1GLDYlUSpMaXN0VG9vbHNGJ0YvRjJGPUZARkBGQkZZRistRjY2JC1GIzYlLUYsNiVRLFN0cmluZ1Rvb2xzRidGL0YyRj1GQEZARkJGWS1GWjYmRmZuRmluRlxvL0Zfb1ElYXV0b0YnRistRjY2JC1GIzYkLUYsNiVRJnBsb3RzRidGL0YyRkBGQEZCRllGKy1GNjYkLUYjNiUtRiw2JVErQXJyYXlUb29sc0YnRi9GMkY9RkBGQEZCRllGX3BGKy1GNjYkLUYjNiQtRiw2JVEuTGluZWFyQWxnZWJyYUYnRi9GMkZARkBGQkZZRllGX3AtRiw2JVEqaW50ZXJmYWNlRidGL0YyLUY2NiQtRiM2Ji1GQzYtUSFGJ0ZARkZGSEZKRkxGTkZQRlIvRlVGW28vRlhGW28tRiM2Ji1GLDYlUSp3YXJubGV2ZWxGJ0YvRjItRkM2LVEiPUYnRkBGRkZIRkpGTEZORlBGUkZURlctSSNtbkdGJDYkUSIwRidGQEZARl9yRkBGQEZCRj1GQA==">LUklbXJvd0c2Iy9JK21vZHVsZW5hbWVHNiJJLFR5cGVzZXR0aW5nR0koX3N5c2xpYkdGJzZDLUkjbWlHRiQ2JVEld2l0aEYnLyUnaXRhbGljR1EldHJ1ZUYnLyUsbWF0aHZhcmlhbnRHUSdpdGFsaWNGJy1JKG1mZW5jZWRHRiQ2JC1GIzYlLUYsNiVRK0V4Y2VsVG9vbHNGJ0YvRjIvJStleGVjdXRhYmxlR1EmZmFsc2VGJy9GM1Enbm9ybWFsRidGQC1JI21vR0YkNi1RIjpGJ0ZALyUmZmVuY2VHRj8vJSpzZXBhcmF0b3JHRj8vJSlzdHJldGNoeUdGPy8lKnN5bW1ldHJpY0dGPy8lKGxhcmdlb3BHRj8vJS5tb3ZhYmxlbGltaXRzR0Y/LyUnYWNjZW50R0Y/LyUnbHNwYWNlR1EsMC4yNzc3Nzc4ZW1GJy8lJ3JzcGFjZUdGVi1JJ21zcGFjZUdGJDYmLyUnaGVpZ2h0R1EmMC4wZXhGJy8lJndpZHRoR1EmMC4wZW1GJy8lJmRlcHRoR0Zobi8lKmxpbmVicmVha0dRKG5ld2xpbmVGJ0YrLUY2NiQtRiM2JS1GLDYlUSpMaXN0VG9vbHNGJ0YvRjJGPUZARkBGQkZZRistRjY2JC1GIzYlLUYsNiVRLFN0cmluZ1Rvb2xzRidGL0YyRj1GQEZARkJGWS1GWjYmRmZuRmluRlxvL0Zfb1ElYXV0b0YnRistRjY2JC1GIzYkLUYsNiVRJnBsb3RzRidGL0YyRkBGQEZCRllGKy1GNjYkLUYjNiUtRiw2JVErQXJyYXlUb29sc0YnRi9GMkY9RkBGQEZCRllGX3BGKy1GNjYkLUYjNiQtRiw2JVEuTGluZWFyQWxnZWJyYUYnRi9GMkZARkBGQkZZRllGX3AtRiw2JVEqaW50ZXJmYWNlRidGL0YyLUY2NiQtRiM2Ji1GQzYtUSFGJ0ZARkZGSEZKRkxGTkZQRlIvRlVGW28vRlhGW28tRiM2Ji1GLDYlUSp3YXJubGV2ZWxGJ0YvRjItRkM2LVEiPUYnRkBGRkZIRkpGTEZORlBGUkZURlctSSNtbkdGJDYkUSIwRidGQEZARl9yRkBGQEZCRj1GQA==</Equation></Text-field>
</Input>
</Group></Presentation-Block><Presentation-Block>
<Group view="code" labelreference="L18606" drawlabel="true">
<Input>
<Text-field prompt="&gt; " style="Maple Input" layout="Normal"><Equation executable="true" style="2D Input" input-equation="" display="LUklbXJvd0c2Iy9JK21vZHVsZW5hbWVHNiJJLFR5cGVzZXR0aW5nR0koX3N5c2xpYkdGJzYoLUkjbWlHRiQ2JVEqYWN1cG9pbnRzRicvJSdpdGFsaWNHUSV0cnVlRicvJSxtYXRodmFyaWFudEdRJ2l0YWxpY0YnLUkjbW9HRiQ2LVEqJmNvbG9uZXE7RicvRjNRJ25vcm1hbEYnLyUmZmVuY2VHUSZmYWxzZUYnLyUqc2VwYXJhdG9yR0Y9LyUpc3RyZXRjaHlHRj0vJSpzeW1tZXRyaWNHRj0vJShsYXJnZW9wR0Y9LyUubW92YWJsZWxpbWl0c0dGPS8lJ2FjY2VudEdGPS8lJ2xzcGFjZUdRLDAuMjc3Nzc3OGVtRicvJSdyc3BhY2VHRkwtSSNtbkdGJDYkUSQzNjFGJ0Y5LUY2Ni1RIjpGJ0Y5RjtGPkZARkJGREZGRkhGSkZNLyUrZXhlY3V0YWJsZUdGPUY5">LUklbXJvd0c2Iy9JK21vZHVsZW5hbWVHNiJJLFR5cGVzZXR0aW5nR0koX3N5c2xpYkdGJzYoLUkjbWlHRiQ2JVEqYWN1cG9pbnRzRicvJSdpdGFsaWNHUSV0cnVlRicvJSxtYXRodmFyaWFudEdRJ2l0YWxpY0YnLUkjbW9HRiQ2LVEqJmNvbG9uZXE7RicvRjNRJ25vcm1hbEYnLyUmZmVuY2VHUSZmYWxzZUYnLyUqc2VwYXJhdG9yR0Y9LyUpc3RyZXRjaHlHRj0vJSpzeW1tZXRyaWNHRj0vJShsYXJnZW9wR0Y9LyUubW92YWJsZWxpbWl0c0dGPS8lJ2FjY2VudEdGPS8lJ2xzcGFjZUdRLDAuMjc3Nzc3OGVtRicvJSdyc3BhY2VHRkwtSSNtbkdGJDYkUSQzNjFGJ0Y5LUY2Ni1RIjpGJ0Y5RjtGPkZARkJGREZGRkhGSkZNLyUrZXhlY3V0YWJsZUdGPUY5</Equation></Text-field>
</Input>
</Group>
<Group view="code" labelreference="L20183" drawlabel="true">
<Input>
<Text-field prompt="&gt; " style="Maple Input" layout="Normal"><Equation executable="true" style="2D Input" input-equation="" display="LUklbXJvd0c2Iy9JK21vZHVsZW5hbWVHNiJJLFR5cGVzZXR0aW5nR0koX3N5c2xpYkdGJzYoLUkjbWlHRiQ2JVEoY2xhc3Nlc0YnLyUnaXRhbGljR1EldHJ1ZUYnLyUsbWF0aHZhcmlhbnRHUSdpdGFsaWNGJy1JI21vR0YkNi1RKiZjb2xvbmVxO0YnL0YzUSdub3JtYWxGJy8lJmZlbmNlR1EmZmFsc2VGJy8lKnNlcGFyYXRvckdGPS8lKXN0cmV0Y2h5R0Y9LyUqc3ltbWV0cmljR0Y9LyUobGFyZ2VvcEdGPS8lLm1vdmFibGVsaW1pdHNHRj0vJSdhY2NlbnRHRj0vJSdsc3BhY2VHUSwwLjI3Nzc3NzhlbUYnLyUncnNwYWNlR0ZMLUkjbW5HRiQ2JFEiNkYnRjktRjY2LVEiOkYnRjlGO0Y+RkBGQkZERkZGSEZKRk0vJStleGVjdXRhYmxlR0Y9Rjk=">LUklbXJvd0c2Iy9JK21vZHVsZW5hbWVHNiJJLFR5cGVzZXR0aW5nR0koX3N5c2xpYkdGJzYoLUkjbWlHRiQ2JVEoY2xhc3Nlc0YnLyUnaXRhbGljR1EldHJ1ZUYnLyUsbWF0aHZhcmlhbnRHUSdpdGFsaWNGJy1JI21vR0YkNi1RKiZjb2xvbmVxO0YnL0YzUSdub3JtYWxGJy8lJmZlbmNlR1EmZmFsc2VGJy8lKnNlcGFyYXRvckdGPS8lKXN0cmV0Y2h5R0Y9LyUqc3ltbWV0cmljR0Y9LyUobGFyZ2VvcEdGPS8lLm1vdmFibGVsaW1pdHNHRj0vJSdhY2NlbnRHRj0vJSdsc3BhY2VHUSwwLjI3Nzc3NzhlbUYnLyUncnNwYWNlR0ZMLUkjbW5HRiQ2JFEiNkYnRjktRjY2LVEiOkYnRjlGO0Y+RkBGQkZERkZGSEZKRk0vJStleGVjdXRhYmxlR0Y9Rjk=</Equation></Text-field>
</Input>
</Group>
<Group view="code" labelreference="L20190" drawlabel="true">
<Input>
<Text-field prompt="&gt; " style="Maple Input" layout="Normal"><Equation executable="true" style="2D Input" input-equation="" display="LUklbXJvd0c2Iy9JK21vZHVsZW5hbWVHNiJJLFR5cGVzZXR0aW5nR0koX3N5c2xpYkdGJzYoLUkjbWlHRiQ2JVEnRGlnaXRzRicvJSdpdGFsaWNHUSV0cnVlRicvJSxtYXRodmFyaWFudEdRJ2l0YWxpY0YnLUkjbW9HRiQ2LVEqJmNvbG9uZXE7RicvRjNRJ25vcm1hbEYnLyUmZmVuY2VHUSZmYWxzZUYnLyUqc2VwYXJhdG9yR0Y9LyUpc3RyZXRjaHlHRj0vJSpzeW1tZXRyaWNHRj0vJShsYXJnZW9wR0Y9LyUubW92YWJsZWxpbWl0c0dGPS8lJ2FjY2VudEdGPS8lJ2xzcGFjZUdRLDAuMjc3Nzc3OGVtRicvJSdyc3BhY2VHRkwtSSNtbkdGJDYkUSIzRidGOS1GNjYtUSI6RidGOUY7Rj5GQEZCRkRGRkZIRkpGTS8lK2V4ZWN1dGFibGVHRj1GOQ==">LUklbXJvd0c2Iy9JK21vZHVsZW5hbWVHNiJJLFR5cGVzZXR0aW5nR0koX3N5c2xpYkdGJzYoLUkjbWlHRiQ2JVEnRGlnaXRzRicvJSdpdGFsaWNHUSV0cnVlRicvJSxtYXRodmFyaWFudEdRJ2l0YWxpY0YnLUkjbW9HRiQ2LVEqJmNvbG9uZXE7RicvRjNRJ25vcm1hbEYnLyUmZmVuY2VHUSZmYWxzZUYnLyUqc2VwYXJhdG9yR0Y9LyUpc3RyZXRjaHlHRj0vJSpzeW1tZXRyaWNHRj0vJShsYXJnZW9wR0Y9LyUubW92YWJsZWxpbWl0c0dGPS8lJ2FjY2VudEdGPS8lJ2xzcGFjZUdRLDAuMjc3Nzc3OGVtRicvJSdyc3BhY2VHRkwtSSNtbkdGJDYkUSIzRidGOS1GNjYtUSI6RidGOUY7Rj5GQEZCRkRGRkZIRkpGTS8lK2V4ZWN1dGFibGVHRj1GOQ==</Equation></Text-field>
</Input>
</Group>
<Group view="code" labelreference="L18115" drawlabel="true">
<Input>
<Text-field prompt="&gt; " style="Maple Input" layout="Normal"># Reading files with matrices</Text-field>
</Input>
</Group>
<Group view="code" labelreference="L18479" drawlabel="true">
<Input>
<Text-field prompt="&gt; " style="Maple Input" layout="Normal"><Equation executable="true" style="2D Input" input-equation="" display="LUklbXJvd0c2Iy9JK21vZHVsZW5hbWVHNiJJLFR5cGVzZXR0aW5nR0koX3N5c2xpYkdGJzY2LUkjbWlHRiQ2JVEjTTFGJy8lJ2l0YWxpY0dRJXRydWVGJy8lLG1hdGh2YXJpYW50R1EnaXRhbGljRictSSNtb0dGJDYtUSomY29sb25lcTtGJy9GM1Enbm9ybWFsRicvJSZmZW5jZUdRJmZhbHNlRicvJSpzZXBhcmF0b3JHRj0vJSlzdHJldGNoeUdGPS8lKnN5bW1ldHJpY0dGPS8lKGxhcmdlb3BHRj0vJS5tb3ZhYmxlbGltaXRzR0Y9LyUnYWNjZW50R0Y9LyUnbHNwYWNlR1EsMC4yNzc3Nzc4ZW1GJy8lJ3JzcGFjZUdGTC1GLDYlUS1JbXBvcnRNYXRyaXhGJ0YvRjItSShtZmVuY2VkR0YkNiQtRiM2Li1GNjYtUSFGJ0Y5RjtGPkZARkJGREZGRkgvRktRJjAuMGVtRicvRk5GZW4tSSNtc0dGJDYjUStNMWRhdGEudHh0RictRjY2LVEiLEYnRjlGOy9GP0YxRkBGQkZERkZGSEZaL0ZOUSwwLjMzMzMzMzNlbUYnLUYsNiVRJ3NvdXJjZUYnRi9GMi1GNjYtUSI9RidGOUY7Rj5GQEZCRkRGRkZIRkpGTS1GLDYlUSpkZWxpbWl0ZWRGJ0YvRjJGW28tRiw2JVEpZGF0YXR5cGVGJ0YvRjJGZG8tRiw2JVEobnVtZXJpY0YnRi9GMi8lK2V4ZWN1dGFibGVHRj1GOUY5LUY2Ni1RIjpGJ0Y5RjtGPkZARkJGREZGRkhGSkZNLUknbXNwYWNlR0YkNiYvJSdoZWlnaHRHUSYwLjBleEYnLyUmd2lkdGhHRmVuLyUmZGVwdGhHRmpwLyUqbGluZWJyZWFrR1EobmV3bGluZUYnLUYsNiVRI00yRidGL0YyRjVGTy1GUzYkLUYjNi1GVy1GaG42I1ErTTJkYXRhLnR4dEYnRltvRmFvRmRvRmdvRltvRmpvRmRvRl1wRjlGOUZicEZlcC1GLDYlUSNNM0YnRi9GMkY1Rk8tRlM2JC1GIzYtRlctRmhuNiNRK00zZGF0YS50eHRGJ0Zbb0Zhb0Zkb0Znb0Zbb0Zqb0Zkb0ZdcEY5RjlGYnBGV0ZgcEY5">LUklbXJvd0c2Iy9JK21vZHVsZW5hbWVHNiJJLFR5cGVzZXR0aW5nR0koX3N5c2xpYkdGJzY2LUkjbWlHRiQ2JVEjTTFGJy8lJ2l0YWxpY0dRJXRydWVGJy8lLG1hdGh2YXJpYW50R1EnaXRhbGljRictSSNtb0dGJDYtUSomY29sb25lcTtGJy9GM1Enbm9ybWFsRicvJSZmZW5jZUdRJmZhbHNlRicvJSpzZXBhcmF0b3JHRj0vJSlzdHJldGNoeUdGPS8lKnN5bW1ldHJpY0dGPS8lKGxhcmdlb3BHRj0vJS5tb3ZhYmxlbGltaXRzR0Y9LyUnYWNjZW50R0Y9LyUnbHNwYWNlR1EsMC4yNzc3Nzc4ZW1GJy8lJ3JzcGFjZUdGTC1GLDYlUS1JbXBvcnRNYXRyaXhGJ0YvRjItSShtZmVuY2VkR0YkNiQtRiM2Li1GNjYtUSFGJ0Y5RjtGPkZARkJGREZGRkgvRktRJjAuMGVtRicvRk5GZW4tSSNtc0dGJDYjUStNMWRhdGEudHh0RictRjY2LVEiLEYnRjlGOy9GP0YxRkBGQkZERkZGSEZaL0ZOUSwwLjMzMzMzMzNlbUYnLUYsNiVRJ3NvdXJjZUYnRi9GMi1GNjYtUSI9RidGOUY7Rj5GQEZCRkRGRkZIRkpGTS1GLDYlUSpkZWxpbWl0ZWRGJ0YvRjJGW28tRiw2JVEpZGF0YXR5cGVGJ0YvRjJGZG8tRiw2JVEobnVtZXJpY0YnRi9GMi8lK2V4ZWN1dGFibGVHRj1GOUY5LUY2Ni1RIjpGJ0Y5RjtGPkZARkJGREZGRkhGSkZNLUknbXNwYWNlR0YkNiYvJSdoZWlnaHRHUSYwLjBleEYnLyUmd2lkdGhHRmVuLyUmZGVwdGhHRmpwLyUqbGluZWJyZWFrR1EobmV3bGluZUYnLUYsNiVRI00yRidGL0YyRjVGTy1GUzYkLUYjNi1GVy1GaG42I1ErTTJkYXRhLnR4dEYnRltvRmFvRmRvRmdvRltvRmpvRmRvRl1wRjlGOUZicEZlcC1GLDYlUSNNM0YnRi9GMkY1Rk8tRlM2JC1GIzYtRlctRmhuNiNRK00zZGF0YS50eHRGJ0Zbb0Zhb0Zkb0Znb0Zbb0Zqb0Zkb0ZdcEY5RjlGYnBGV0ZgcEY5</Equation></Text-field>
</Input>
</Group></Presentation-Block><Presentation-Block>
<Group view="code" labelreference="L20260" drawlabel="true">
<Input>
<Text-field prompt="&gt; " style="Maple Input" layout="Normal"># Filling the main diagonal</Text-field>
</Input>
</Group>
<Group view="code" labelreference="L20261" drawlabel="true">
<Input>
<Text-field prompt="&gt; " style="Maple Input" layout="Normal"><Equation executable="true" style="2D Input" input-equation="" display="LUklbXJvd0c2Iy9JK21vZHVsZW5hbWVHNiJJLFR5cGVzZXR0aW5nR0koX3N5c2xpYkdGJzZicC1JI21vR0YkNi9RJGZvckYnLyUlYm9sZEdRJXRydWVGJy8lLG1hdGh2YXJpYW50R1ElYm9sZEYnLyUrZm9udHdlaWdodEdGNC8lJmZlbmNlR1EmZmFsc2VGJy8lKnNlcGFyYXRvckdGOS8lKXN0cmV0Y2h5R0Y5LyUqc3ltbWV0cmljR0Y5LyUobGFyZ2VvcEdGOS8lLm1vdmFibGVsaW1pdHNHRjkvJSdhY2NlbnRHRjkvJSdsc3BhY2VHUSYwLjBlbUYnLyUncnNwYWNlR0ZILUYsNi1RIn5GJy9GM1Enbm9ybWFsRidGN0Y6RjxGPkZARkJGREZGRkktSSNtaUdGJDYlUSJpRicvJSdpdGFsaWNHRjlGTkZLLUYsNi9RJWZyb21GJ0YvRjJGNUY3RjpGPEY+RkBGQkZERkZGSUZLLUkjbW5HRiQ2JFEiMUYnRk5GSy1GLDYvUSNieUYnRi9GMkY1RjdGOkY8Rj5GQEZCRkRGRkZJRktGWUZLLUYsNi9RI3RvRidGL0YyRjVGN0Y6RjxGPkZARkJGREZGRklGSy1GUTYlUSphY3Vwb2ludHNGJ0ZURk5GSy1GLDYvUSNkb0YnRi9GMkY1RjdGOkY8Rj5GQEZCRkRGRkZJLUknbXNwYWNlR0YkNiYvJSdoZWlnaHRHUSYwLjBleEYnLyUmd2lkdGhHRkgvJSZkZXB0aEdGaG8vJSpsaW5lYnJlYWtHUShuZXdsaW5lRidGS0YrRkstRlE2JVEiakYnL0ZVRjEvRjNRJ2l0YWxpY0YnRktGVkZLRllGS0ZnbkZLRllGS0ZqbkZLLUZRNiVGX29GY3BGZHBGS0Zgb0Zjb0ZLRktGS0ZLLUYsNi9RI2lmRidGL0YyRjVGN0Y6RjxGPkZARkJGREZGRklGS0ZQLUYsNi1RIj1GJ0ZORjdGOkY8Rj5GQEZCRkQvRkdRLDAuMjc3Nzc3OGVtRicvRkpGX3EtRlE2JUZicEZURk5GSy1GLDYvUSV0aGVuRidGL0YyRjVGN0Y6RjxGPkZARkJGREZGRklGSy1GUTYlUSNNMUYnRlRGTi1JKG1mZW5jZWRHRiQ2Ji1GIzYmLUZRNiVGU0ZjcEZkcC1GLDYtUSIsRidGTkY3L0Y7RjFGPEY+RkBGQkZERkYvRkpRLDAuMzMzMzMzM2VtRidGYHBGTkZOLyUlb3BlbkdRIltGJy8lJmNsb3NlR1EiXUYnLUYsNi1RKiZjb2xvbmVxO0YnRk5GN0Y6RjxGPkZARkJGREZecUZgcUZZLUYsNi1RIjpGJ0ZORjdGOkY8Rj5GQEZCRkRGXnFGYHFGSy1GUTYlUSNNMkYnRmNwRmRwRmlxRlxzRllGX3NGS0ZLLUZRNiVRI00zRidGY3BGZHBGaXFGXHNGWUZfc0ZLLUYsNi9RJGVuZEYnRi9GMkY1RjdGOkY8Rj5GQEZCRkRGRkZJRktGaHBGX3NGY29GS0Zoc0ZLRmBvRl9zRmNvRktGaHNGS0Zgb0Zfcy8lK2V4ZWN1dGFibGVHRjlGTg==">LUklbXJvd0c2Iy9JK21vZHVsZW5hbWVHNiJJLFR5cGVzZXR0aW5nR0koX3N5c2xpYkdGJzZicC1JI21vR0YkNi9RJGZvckYnLyUlYm9sZEdRJXRydWVGJy8lLG1hdGh2YXJpYW50R1ElYm9sZEYnLyUrZm9udHdlaWdodEdGNC8lJmZlbmNlR1EmZmFsc2VGJy8lKnNlcGFyYXRvckdGOS8lKXN0cmV0Y2h5R0Y5LyUqc3ltbWV0cmljR0Y5LyUobGFyZ2VvcEdGOS8lLm1vdmFibGVsaW1pdHNHRjkvJSdhY2NlbnRHRjkvJSdsc3BhY2VHUSYwLjBlbUYnLyUncnNwYWNlR0ZILUYsNi1RIn5GJy9GM1Enbm9ybWFsRidGN0Y6RjxGPkZARkJGREZGRkktSSNtaUdGJDYlUSJpRicvJSdpdGFsaWNHRjlGTkZLLUYsNi9RJWZyb21GJ0YvRjJGNUY3RjpGPEY+RkBGQkZERkZGSUZLLUkjbW5HRiQ2JFEiMUYnRk5GSy1GLDYvUSNieUYnRi9GMkY1RjdGOkY8Rj5GQEZCRkRGRkZJRktGWUZLLUYsNi9RI3RvRidGL0YyRjVGN0Y6RjxGPkZARkJGREZGRklGSy1GUTYlUSphY3Vwb2ludHNGJ0ZURk5GSy1GLDYvUSNkb0YnRi9GMkY1RjdGOkY8Rj5GQEZCRkRGRkZJLUknbXNwYWNlR0YkNiYvJSdoZWlnaHRHUSYwLjBleEYnLyUmd2lkdGhHRkgvJSZkZXB0aEdGaG8vJSpsaW5lYnJlYWtHUShuZXdsaW5lRidGS0YrRkstRlE2JVEiakYnL0ZVRjEvRjNRJ2l0YWxpY0YnRktGVkZLRllGS0ZnbkZLRllGS0ZqbkZLLUZRNiVGX29GY3BGZHBGS0Zgb0Zjb0ZLRktGS0ZLLUYsNi9RI2lmRidGL0YyRjVGN0Y6RjxGPkZARkJGREZGRklGS0ZQLUYsNi1RIj1GJ0ZORjdGOkY8Rj5GQEZCRkQvRkdRLDAuMjc3Nzc3OGVtRicvRkpGX3EtRlE2JUZicEZURk5GSy1GLDYvUSV0aGVuRidGL0YyRjVGN0Y6RjxGPkZARkJGREZGRklGSy1GUTYlUSNNMUYnRlRGTi1JKG1mZW5jZWRHRiQ2Ji1GIzYmLUZRNiVGU0ZjcEZkcC1GLDYtUSIsRidGTkY3L0Y7RjFGPEY+RkBGQkZERkYvRkpRLDAuMzMzMzMzM2VtRidGYHBGTkZOLyUlb3BlbkdRIltGJy8lJmNsb3NlR1EiXUYnLUYsNi1RKiZjb2xvbmVxO0YnRk5GN0Y6RjxGPkZARkJGREZecUZgcUZZLUYsNi1RIjpGJ0ZORjdGOkY8Rj5GQEZCRkRGXnFGYHFGSy1GUTYlUSNNMkYnRmNwRmRwRmlxRlxzRllGX3NGS0ZLLUZRNiVRI00zRidGY3BGZHBGaXFGXHNGWUZfc0ZLLUYsNi9RJGVuZEYnRi9GMkY1RjdGOkY8Rj5GQEZCRkRGRkZJRktGaHBGX3NGY29GS0Zoc0ZLRmBvRl9zRmNvRktGaHNGS0Zgb0Zfcy8lK2V4ZWN1dGFibGVHRjlGTg==</Equation></Text-field>
</Input>
</Group></Presentation-Block><Presentation-Block>
<Group view="code" labelreference="L3565" drawlabel="true">
<Input>
<Text-field prompt="&gt; " style="Maple Input" layout="Normal"># Definition of empty arrays for M12, M13, and M23</Text-field>
</Input>
</Group>
<Group view="code" labelreference="L3566" drawlabel="true">
<Input>
<Text-field prompt="&gt; " style="Maple Input" layout="Normal"><Equation executable="true" style="2D Input" input-equation="" display="LUklbXJvd0c2Iy9JK21vZHVsZW5hbWVHNiJJLFR5cGVzZXR0aW5nR0koX3N5c2xpYkdGJzY2LUkjbW9HRiQ2LVEhRicvJSxtYXRodmFyaWFudEdRJ25vcm1hbEYnLyUmZmVuY2VHUSZmYWxzZUYnLyUqc2VwYXJhdG9yR0Y0LyUpc3RyZXRjaHlHRjQvJSpzeW1tZXRyaWNHRjQvJShsYXJnZW9wR0Y0LyUubW92YWJsZWxpbWl0c0dGNC8lJ2FjY2VudEdGNC8lJ2xzcGFjZUdRJjAuMGVtRicvJSdyc3BhY2VHRkMtSSNtaUdGJDYlUSRNMTJGJy8lJ2l0YWxpY0dRJXRydWVGJy9GMFEnaXRhbGljRictRiw2LVEqJmNvbG9uZXE7RidGL0YyRjVGN0Y5RjtGPUY/L0ZCUSwwLjI3Nzc3NzhlbUYnL0ZFRlMtRkc2JVEnTWF0cml4RidGSkZNLUkobWZlbmNlZEdGJDYkLUYjNistSSNtbkdGJDYkUSIxRidGLy1GLDYtUSMuLkYnRi9GMkY1RjdGOUY7Rj1GPy9GQlEsMC4yMjIyMjIyZW1GJ0ZELUZHNiVRKGNsYXNzZXNGJy9GS0Y0Ri8tRiw2LVEiLEYnRi9GMi9GNkZMRjdGOUY7Rj1GP0ZBL0ZFUSwwLjMzMzMzMzNlbUYnRmduRltvRmBvLyUrZXhlY3V0YWJsZUdGNEYvRi8tRiw2LVEiOkYnRi9GMkY1RjdGOUY7Rj1GP0ZSRlQtSSdtc3BhY2VHRiQ2Ji8lJ2hlaWdodEdRJjAuMGV4RicvJSZ3aWR0aEdGQy8lJmRlcHRoR0ZkcC8lKmxpbmVicmVha0dRKG5ld2xpbmVGJy1GRzYlUSRNMTNGJ0ZKRk1GT0ZVLUZZNiQtRiM2KkZnbkZbby1GRzYlRmJvRkpGTUZkb0ZnbkZbb0ZjcUYvRi9GXHBGX3AtRkc2JVEkTTIzRidGSkZNRk9GVS1GWTYkLUYjNitGZ25GW29GY3FGZG9GZ25GW29GY3FGam9GL0YvRlxwRmpvRi8=">LUklbXJvd0c2Iy9JK21vZHVsZW5hbWVHNiJJLFR5cGVzZXR0aW5nR0koX3N5c2xpYkdGJzY2LUkjbW9HRiQ2LVEhRicvJSxtYXRodmFyaWFudEdRJ25vcm1hbEYnLyUmZmVuY2VHUSZmYWxzZUYnLyUqc2VwYXJhdG9yR0Y0LyUpc3RyZXRjaHlHRjQvJSpzeW1tZXRyaWNHRjQvJShsYXJnZW9wR0Y0LyUubW92YWJsZWxpbWl0c0dGNC8lJ2FjY2VudEdGNC8lJ2xzcGFjZUdRJjAuMGVtRicvJSdyc3BhY2VHRkMtSSNtaUdGJDYlUSRNMTJGJy8lJ2l0YWxpY0dRJXRydWVGJy9GMFEnaXRhbGljRictRiw2LVEqJmNvbG9uZXE7RidGL0YyRjVGN0Y5RjtGPUY/L0ZCUSwwLjI3Nzc3NzhlbUYnL0ZFRlMtRkc2JVEnTWF0cml4RidGSkZNLUkobWZlbmNlZEdGJDYkLUYjNistSSNtbkdGJDYkUSIxRidGLy1GLDYtUSMuLkYnRi9GMkY1RjdGOUY7Rj1GPy9GQlEsMC4yMjIyMjIyZW1GJ0ZELUZHNiVRKGNsYXNzZXNGJy9GS0Y0Ri8tRiw2LVEiLEYnRi9GMi9GNkZMRjdGOUY7Rj1GP0ZBL0ZFUSwwLjMzMzMzMzNlbUYnRmduRltvRmBvLyUrZXhlY3V0YWJsZUdGNEYvRi8tRiw2LVEiOkYnRi9GMkY1RjdGOUY7Rj1GP0ZSRlQtSSdtc3BhY2VHRiQ2Ji8lJ2hlaWdodEdRJjAuMGV4RicvJSZ3aWR0aEdGQy8lJmRlcHRoR0ZkcC8lKmxpbmVicmVha0dRKG5ld2xpbmVGJy1GRzYlUSRNMTNGJ0ZKRk1GT0ZVLUZZNiQtRiM2KkZnbkZbby1GRzYlRmJvRkpGTUZkb0ZnbkZbb0ZjcUYvRi9GXHBGX3AtRkc2JVEkTTIzRidGSkZNRk9GVS1GWTYkLUYjNitGZ25GW29GY3FGZG9GZ25GW29GY3FGam9GL0YvRlxwRmpvRi8=</Equation></Text-field>
</Input>
</Group></Presentation-Block><Presentation-Block>
<Group view="code" labelreference="L16860" drawlabel="true">
<Input>
<Text-field prompt="&gt; " style="Maple Input" layout="Normal"># Nested &quot;for loop&quot; for generation of 2D-Histograms</Text-field>
</Input>
</Group>
<Group view="code" labelreference="L17678" drawlabel="true">
<Input>
<Text-field prompt="&gt; " style="Maple Input" layout="Normal"># Dermatomes and traditional actions</Text-field>
</Input>
</Group>
<Group labelreference="L16796" drawlabel="true">
<Input>
<Text-field prompt="&gt; " style="Maple Input" layout="Normal"><Equation executable="true" style="2D Input" input-equation="" display="LUklbXJvd0c2Iy9JK21vZHVsZW5hbWVHNiJJLFR5cGVzZXR0aW5nR0koX3N5c2xpYkdGJzZkdi1JI21pR0YkNiVRInhGJy8lJ2l0YWxpY0dRJXRydWVGJy8lLG1hdGh2YXJpYW50R1EnaXRhbGljRictSSNtb0dGJDYtUSomY29sb25lcTtGJy9GM1Enbm9ybWFsRicvJSZmZW5jZUdRJmZhbHNlRicvJSpzZXBhcmF0b3JHRj0vJSlzdHJldGNoeUdGPS8lKnN5bW1ldHJpY0dGPS8lKGxhcmdlb3BHRj0vJS5tb3ZhYmxlbGltaXRzR0Y9LyUnYWNjZW50R0Y9LyUnbHNwYWNlR1EsMC4yNzc3Nzc4ZW1GJy8lJ3JzcGFjZUdGTC1GNjYtUSomdW1pbnVzMDtGJ0Y5RjtGPkZARkJGREZGRkgvRktRLDAuMjIyMjIyMmVtRicvRk5GUy1JI21uR0YkNiRRIjFGJ0Y5LUY2Ni1RIjpGJ0Y5RjtGPkZARkJGREZGRkhGSkZNLUYsNiVRInlGJ0YvRjJGNUZPRlVGWS1JJ21zcGFjZUdGJDYmLyUnaGVpZ2h0R1EmMC4wZXhGJy8lJndpZHRoR1EmMC4wZW1GJy8lJmRlcHRoR0Zeby8lKmxpbmVicmVha0dRKG5ld2xpbmVGJy1Gam42JkZcb0Zfb0Ziby9GZW9RJWF1dG9GJy1GNjYvUSRmb3JGJy8lJWJvbGRHRjEvRjNRJWJvbGRGJy8lK2ZvbnR3ZWlnaHRHRmFwRjtGPkZARkJGREZGRkgvRktGYW8vRk5GYW8tRjY2LVEifkYnRjlGO0Y+RkBGQkZERkZGSEZkcEZlcC1GLDYlUSJpRicvRjBGPUY5RmZwLUY2Ni9RJWZyb21GJ0ZecEZgcEZicEY7Rj5GQEZCRkRGRkZIRmRwRmVwRmZwRlVGZnAtRjY2L1EjYnlGJ0ZecEZgcEZicEY7Rj5GQEZCRkRGRkZIRmRwRmVwRmZwRlVGZnAtRjY2L1EjdG9GJ0ZecEZgcEZicEY7Rj5GQEZCRkRGRkZIRmRwRmVwRmZwLUYsNiVRKmFjdXBvaW50c0YnRlxxRjlGZnAtRjY2L1EjZG9GJ0ZecEZgcEZicEY7Rj5GQEZCRkRGRkZIRmRwRmVwRmluRmZwRmZwRltwRmZwLUYsNiVRImpGJ0ZccUY5RmZwRl1xRmZwRlVGZnBGYHFGZnBGVUZmcEZjcUZmcEZmcUZmcEZpcUZpbkZmcEZmcEZmcEZmcEZbcEZmcC1GLDYlUSJrRidGXHFGOUZmcEZdcUZmcEZVRmZwRmBxRmZwRlVGZnBGY3FGZnAtRiw2JVEoY2xhc3Nlc0YnRlxxRjlGZnBGaXFGaW5GZnBGZnBGZnBGZnBGZnBGZnBGZnBGZnAtRjY2L1EjaWZGJ0ZecEZgcEZicEY7Rj5GQEZCRkRGRkZIRmRwRmVwRmZwLUkmbWZyYWNHRiQ2KC1GIzYmRl9yLUY2Ni1RKCZtaW51cztGJ0Y5RjtGPkZARkJGREZGRkhGUkZURlVGOS1GIzYkLUYsNiVGZHJGL0YyRjkvJS5saW5ldGhpY2tuZXNzR0ZYLyUrZGVub21hbGlnbkdRJ2NlbnRlckYnLyUpbnVtYWxpZ25HRmhzLyUpYmV2ZWxsZWRHRj0tRjY2LVEmJmxlcTtGJ0Y5RjtGPkZARkJGREZGRkhGSkZNRmZwLUklbXN1YkdGJDYlLUYsNiVRI00xRidGL0YyLUYjNictRiw2JUZbcUYvRjItRjY2LVEiLEYnRjlGOy9GP0YxRkBGQkZERkZGSEZkcC9GTlEsMC4zMzMzMzMzZW1GJy1GLDYlRl5yRi9GMkYvRjIvJS9zdWJzY3JpcHRzaGlmdEdRIjBGJ0ZmcC1GNjYtUSI8RidGOUY7Rj5GQEZCRkRGRkZIRkpGTS1GaXI2KC1GIzYkRl9yRjlGYHNGZHNGZnNGaXNGW3RGZnAtRjY2L1EldGhlbkYnRl5wRmBwRmJwRjtGPkZARkJGREZGRkhGZHBGZXBGZnBGK0Y1LUYsNiVGYXJGL0YyRllGZnAtRjY2L1EkZW5kRidGXnBGYHBGYnBGO0Y+RkBGQkZERkZGSEZkcEZlcEZmcEZlckZZRmluRmZwRmZwRmZwRmZwRmZwRmZwRmZwRmZwRmVyRmZwRmhyRmZwRl10RmZwLUZhdDYlLUYsNiVRI00yRidGL0YyRmZ0RmJ1RmZwRmV1RmZwRmh1RmZwRlx2RmZwRmZuRjVGX3ZGZnBGWUZmcEZhdkZmcEZlckZZRmluRmZwRmZwRmZwRmZwRmF2LUY2Ni9GaHBGXnBGYHBGYnBGO0Y+RkBGQkZERkZGSEZkcEZlcEZpcS1GNjYvRmVuRl5wRmBwRmJwRjtGPkZARkJGREZGRkhGSkZNRmluRml2Rml2Rml2Rml2RmVyRmZwRmh0LUY2Ni1RKyZOb3RFcXVhbDtGJ0Y5RjtGPkZARkJGREZGRkhGSkZNRmB1RmZwRlx2RmZwLUZhdDYlLUYsNiVRJE0xMkYnRi9GMi1GIzYmRitGanRGZm5GOUZidUY1RmB3LUY2Ni1RIitGJ0Y5RjtGPkZARkJGREZGRkhGUkZURlVGWUZmcEZhdkZmcEZlckZZRmluRmluRmluRmZwRmZwRmZwRmF2RmZwRmlxRllGaW5GZnBGYXZGZnBGaXFGWUY5">LUklbXJvd0c2Iy9JK21vZHVsZW5hbWVHNiJJLFR5cGVzZXR0aW5nR0koX3N5c2xpYkdGJzZkdi1JI21pR0YkNiVRInhGJy8lJ2l0YWxpY0dRJXRydWVGJy8lLG1hdGh2YXJpYW50R1EnaXRhbGljRictSSNtb0dGJDYtUSomY29sb25lcTtGJy9GM1Enbm9ybWFsRicvJSZmZW5jZUdRJmZhbHNlRicvJSpzZXBhcmF0b3JHRj0vJSlzdHJldGNoeUdGPS8lKnN5bW1ldHJpY0dGPS8lKGxhcmdlb3BHRj0vJS5tb3ZhYmxlbGltaXRzR0Y9LyUnYWNjZW50R0Y9LyUnbHNwYWNlR1EsMC4yNzc3Nzc4ZW1GJy8lJ3JzcGFjZUdGTC1GNjYtUSomdW1pbnVzMDtGJ0Y5RjtGPkZARkJGREZGRkgvRktRLDAuMjIyMjIyMmVtRicvRk5GUy1JI21uR0YkNiRRIjFGJ0Y5LUY2Ni1RIjpGJ0Y5RjtGPkZARkJGREZGRkhGSkZNLUYsNiVRInlGJ0YvRjJGNUZPRlVGWS1JJ21zcGFjZUdGJDYmLyUnaGVpZ2h0R1EmMC4wZXhGJy8lJndpZHRoR1EmMC4wZW1GJy8lJmRlcHRoR0Zeby8lKmxpbmVicmVha0dRKG5ld2xpbmVGJy1Gam42JkZcb0Zfb0Ziby9GZW9RJWF1dG9GJy1GNjYvUSRmb3JGJy8lJWJvbGRHRjEvRjNRJWJvbGRGJy8lK2ZvbnR3ZWlnaHRHRmFwRjtGPkZARkJGREZGRkgvRktGYW8vRk5GYW8tRjY2LVEifkYnRjlGO0Y+RkBGQkZERkZGSEZkcEZlcC1GLDYlUSJpRicvRjBGPUY5RmZwLUY2Ni9RJWZyb21GJ0ZecEZgcEZicEY7Rj5GQEZCRkRGRkZIRmRwRmVwRmZwRlVGZnAtRjY2L1EjYnlGJ0ZecEZgcEZicEY7Rj5GQEZCRkRGRkZIRmRwRmVwRmZwRlVGZnAtRjY2L1EjdG9GJ0ZecEZgcEZicEY7Rj5GQEZCRkRGRkZIRmRwRmVwRmZwLUYsNiVRKmFjdXBvaW50c0YnRlxxRjlGZnAtRjY2L1EjZG9GJ0ZecEZgcEZicEY7Rj5GQEZCRkRGRkZIRmRwRmVwRmluRmZwRmZwRltwRmZwLUYsNiVRImpGJ0ZccUY5RmZwRl1xRmZwRlVGZnBGYHFGZnBGVUZmcEZjcUZmcEZmcUZmcEZpcUZpbkZmcEZmcEZmcEZmcEZbcEZmcC1GLDYlUSJrRidGXHFGOUZmcEZdcUZmcEZVRmZwRmBxRmZwRlVGZnBGY3FGZnAtRiw2JVEoY2xhc3Nlc0YnRlxxRjlGZnBGaXFGaW5GZnBGZnBGZnBGZnBGZnBGZnBGZnBGZnAtRjY2L1EjaWZGJ0ZecEZgcEZicEY7Rj5GQEZCRkRGRkZIRmRwRmVwRmZwLUkmbWZyYWNHRiQ2KC1GIzYmRl9yLUY2Ni1RKCZtaW51cztGJ0Y5RjtGPkZARkJGREZGRkhGUkZURlVGOS1GIzYkLUYsNiVGZHJGL0YyRjkvJS5saW5ldGhpY2tuZXNzR0ZYLyUrZGVub21hbGlnbkdRJ2NlbnRlckYnLyUpbnVtYWxpZ25HRmhzLyUpYmV2ZWxsZWRHRj0tRjY2LVEmJmxlcTtGJ0Y5RjtGPkZARkJGREZGRkhGSkZNRmZwLUklbXN1YkdGJDYlLUYsNiVRI00xRidGL0YyLUYjNictRiw2JUZbcUYvRjItRjY2LVEiLEYnRjlGOy9GP0YxRkBGQkZERkZGSEZkcC9GTlEsMC4zMzMzMzMzZW1GJy1GLDYlRl5yRi9GMkYvRjIvJS9zdWJzY3JpcHRzaGlmdEdRIjBGJ0ZmcC1GNjYtUSI8RidGOUY7Rj5GQEZCRkRGRkZIRkpGTS1GaXI2KC1GIzYkRl9yRjlGYHNGZHNGZnNGaXNGW3RGZnAtRjY2L1EldGhlbkYnRl5wRmBwRmJwRjtGPkZARkJGREZGRkhGZHBGZXBGZnBGK0Y1LUYsNiVGYXJGL0YyRllGZnAtRjY2L1EkZW5kRidGXnBGYHBGYnBGO0Y+RkBGQkZERkZGSEZkcEZlcEZmcEZlckZZRmluRmZwRmZwRmZwRmZwRmZwRmZwRmZwRmZwRmVyRmZwRmhyRmZwRl10RmZwLUZhdDYlLUYsNiVRI00yRidGL0YyRmZ0RmJ1RmZwRmV1RmZwRmh1RmZwRlx2RmZwRmZuRjVGX3ZGZnBGWUZmcEZhdkZmcEZlckZZRmluRmZwRmZwRmZwRmZwRmF2LUY2Ni9GaHBGXnBGYHBGYnBGO0Y+RkBGQkZERkZGSEZkcEZlcEZpcS1GNjYvRmVuRl5wRmBwRmJwRjtGPkZARkJGREZGRkhGSkZNRmluRml2Rml2Rml2Rml2RmVyRmZwRmh0LUY2Ni1RKyZOb3RFcXVhbDtGJ0Y5RjtGPkZARkJGREZGRkhGSkZNRmB1RmZwRlx2RmZwLUZhdDYlLUYsNiVRJE0xMkYnRi9GMi1GIzYmRitGanRGZm5GOUZidUY1RmB3LUY2Ni1RIitGJ0Y5RjtGPkZARkJGREZGRkhGUkZURlVGWUZmcEZhdkZmcEZlckZZRmluRmluRmluRmZwRmZwRmZwRmF2RmZwRmlxRllGaW5GZnBGYXZGZnBGaXFGWUY5</Equation></Text-field>
</Input>
</Group></Presentation-Block><Presentation-Block>
<Group view="code" labelreference="L20177" drawlabel="true">
<Input>
<Text-field prompt="&gt; " style="Maple Input" layout="Normal"># Calculation of concordance and discordance in paired observations (diagnonal removed)</Text-field>
</Input>
</Group>
<Group view="code" labelreference="L20176" drawlabel="true">
<Input>
<Text-field prompt="&gt; " style="Maple Input" layout="Normal"><Equation executable="true" style="2D Input" input-equation="" display="LUklbXJvd0c2Iy9JK21vZHVsZW5hbWVHNiJJLFR5cGVzZXR0aW5nR0koX3N5c2xpYkdGJzZfeC1JI21pR0YkNiVRJE0xMkYnLyUnaXRhbGljR1EldHJ1ZUYnLyUsbWF0aHZhcmlhbnRHUSdpdGFsaWNGJy1JI21vR0YkNi1RIjtGJy9GM1Enbm9ybWFsRicvJSZmZW5jZUdRJmZhbHNlRicvJSpzZXBhcmF0b3JHRjEvJSlzdHJldGNoeUdGPS8lKnN5bW1ldHJpY0dGPS8lKGxhcmdlb3BHRj0vJS5tb3ZhYmxlbGltaXRzR0Y9LyUnYWNjZW50R0Y9LyUnbHNwYWNlR1EmMC4wZW1GJy8lJ3JzcGFjZUdRLDAuMjc3Nzc3OGVtRictSSdtc3BhY2VHRiQ2Ji8lJ2hlaWdodEdRJjAuMGV4RicvJSZ3aWR0aEdGTC8lJmRlcHRoR0ZVLyUqbGluZWJyZWFrR1EobmV3bGluZUYnLUZRNiZGU0ZWRlgvRmVuUSVhdXRvRictRiw2JVEsY29uY29yZGFudGVGJ0YvRjItRjY2LVEqJmNvbG9uZXE7RidGOUY7L0Y/Rj1GQEZCRkRGRkZIL0ZLRk9GTS1JI21uR0YkNiRRIjBGJ0Y5LUY2Ni1RIjpGJ0Y5RjtGYW9GQEZCRkRGRkZIRmJvRk1GUEZnbi1GNjYvUSRmb3JGJy8lJWJvbGRHRjEvRjNRJWJvbGRGJy8lK2ZvbnR3ZWlnaHRHRmBwRjtGYW9GQEZCRkRGRkZIRkovRk5GTC1GNjYtUSJ+RidGOUY7RmFvRkBGQkZERkZGSEZKRmNwLUYsNiVRImlGJ0YvRjJGZHAtRjY2L1ElZnJvbUYnRl1wRl9wRmFwRjtGYW9GQEZCRkRGRkZIRkpGY3BGZHAtRmRvNiRRIjFGJ0Y5RmRwLUY2Ni9RI2J5RidGXXBGX3BGYXBGO0Zhb0ZARkJGREZGRkhGSkZjcEZkcEZdcUZkcC1GNjYvUSN0b0YnRl1wRl9wRmFwRjtGYW9GQEZCRkRGRkZIRkpGY3BGZHAtRiw2JVEoY2xhc3Nlc0YnRi9GMkZkcC1GNjYvUSNkb0YnRl1wRl9wRmFwRjtGYW9GQEZCRkRGRkZIRkpGY3BGUEZQRmRwRmRwRmpvRmRwLUYsNiVRImpGJ0YvRjJGZHBGanBGZHBGXXFGZHBGYHFGZHBGXXFGZHBGY3FGZHAtRiw2JUZocS9GMEY9RjlGZHBGaXFGUEZkcEZkcEZkcEZkcC1GLDYlUSJhRidGL0YyRl5vLUklbXN1YkdGJDYlRistRiM2J0ZncC1GNjYtUSIsRidGOUY7Rj5GQEZCRkRGRkZIRkovRk5RLDAuMzMzMzMzM2VtRidGXHJGL0YyLyUvc3Vic2NyaXB0c2hpZnRHRmZvRjUtRiw2JVEiYkYnRi9GMkZeby1GZnI2JUYrLUYjNjBGZ3AtRjY2LVEiK0YnRjlGO0Zhb0ZARkJGREZGRkgvRktRLDAuMjIyMjIyMmVtRicvRk5GXHRGXXEtRjY2LVEjLi5GJ0Y5RjtGYW9GQEZCRkRGRkZIRlt0RmNwRmZxRmpyRlxyRmhzRl1xRl50RmRwRmZxRi9GMkZfc0Y1LUYsNiVRImNGJ0YvRjJGXm8tRiw2JVEkYWRkRidGL0YyLUkobWZlbmNlZEdGJDYkLUYjNi1GZHQtRmh0NiQtRiM2LUZhcy1GaHQ2Ji1GIzYmLUYsNiVRIm1GJ0YvRjJGanItRiw2JVEibkYnRi9GMkY5RjkvJSVvcGVuR1EiW0YnLyUmY2xvc2VHUSJdRidGanJGZHUtRjY2LVEiPUYnRjlGO0Zhb0ZARkJGREZGRkhGYm9GTUZdcUZedEZmcS1GNjYtUSgmbWludXM7RidGOUY7RmFvRkBGQkZERkZGSEZbdEZddEZncEY5RjlGanJGZ3VGYHZGXXFGXnRGZnFGY3ZGXHJGOUY5RjVGZHBGUEZkcEZkcEZkcEZkcEZbb0Zeb0Zbb0Zoc0Zici1GNjYtUScmc2RvdDtGJ0Y5RjtGYW9GQEZCRkRGRkZIRkpGY3BGYXRGNUZQRmRwRmRwLUY2Ni9RJGVuZEYnRl1wRl9wRmFwRjtGYW9GQEZCRkRGRkZIRkpGY3BGZHBGaXFGZ29GZHBGUEZkcEZpdkZkcEZpcUZnb0ZnbkZQRlBGUEZQRmduLUYsNiVRLGRpc2NvcmRhbnRlRidGL0YyRl5vRmNvRmdvRmRwRlBGZ25Gam9GZHBGZ3BGZHBGanBGZHBGXXFGZHBGYHFGZHBGXXFGZHBGY3FGZHBGZnFGZHBGaXFGUEZQRmRwRmRwRmpvRmRwRlxyRmRwRmpwRmRwRl1xRmRwRmBxRmRwRl1xRmRwRmNxRmRwRl9yRmRwRmlxRlBGZHBGZHBGZHBGZHBGYnJGXm8tRmZyNiVGKy1GIzYqRmdwRmpyRmZxRmN2RlxyRmhzRl1xRjlGX3NGNUZhc0Zeby1GZnI2JUYrLUYjNi9GZ3BGaHNGXXFGXnRGZnFGanJGXXFGXnRGZHBGZnFGY3ZGXHJGOUZfc0Y1RmF0Rl5vRmR0Rmd0RjVGZHBGUEZkcEZkcEZkcEZkcEZcd0Zeb0Zcd0Zoc0ZickZmdkZhdEY1RlBGZHBGZHBGaXZGZHBGaXFGZ29GZHBGUEZkcEZpdkZkcEZpcUZnb0ZQRlBGZHAtRiw2JVErR0tnYW1tYU0xMkYnRi9GMkZeby1GLDYlUSZldmFsZkYnRi9GMi1GaHQ2JC1GIzYlLUkmbWZyYWNHRiQ2KC1GIzYnRltvRmN2Rlx3LyUrZXhlY3V0YWJsZUdGPUY5LUYjNidGW29GaHNGXHdGL0YyLyUubGluZXRoaWNrbmVzc0dGX3EvJStkZW5vbWFsaWduR1EnY2VudGVyRicvJSludW1hbGlnbkdGXnkvJSliZXZlbGxlZEdGPUZmeEY5RjlGNUZkcC1GLDYlUSpSZ2FtbWFNMTJGJ0YvRjJGXm9GanctRmh0NiQtRiM2Ji1GYng2KC1GIzYoLUYsNiVRJXNxcnRGJ0ZhckY5LUZodDYkLUYjNiRGW29GOUY5RmN2Rl56LUZodDYkLUYjNiRGXHdGOUY5RjktRiM2JUZeei1GaHQ2JC1GIzYmRltvRmhzRlx3RjlGOUY5Rmp4Rlx5Rl95RmF5LUY2Ni1RIUYnRjlGO0Zhb0ZARkJGREZGRkhGSkZjcEYvRjJGOUY1LUYsNiVRKlIybGlrZU0xMkYnRi9GMkZeby1JJW1zdXBHRiQ2JUZjeS1GIzYnLUZkbzYkUSIyRidGOUYvLyUrZm9yZWdyb3VuZEdRLFsyMDAsMCwyMDBdRicvJSxwbGFjZWhvbGRlckdGMUYyLyUxc3VwZXJzY3JpcHRzaGlmdEdGZm9GNUZmeEY5">LUklbXJvd0c2Iy9JK21vZHVsZW5hbWVHNiJJLFR5cGVzZXR0aW5nR0koX3N5c2xpYkdGJzZfeC1JI21pR0YkNiVRJE0xMkYnLyUnaXRhbGljR1EldHJ1ZUYnLyUsbWF0aHZhcmlhbnRHUSdpdGFsaWNGJy1JI21vR0YkNi1RIjtGJy9GM1Enbm9ybWFsRicvJSZmZW5jZUdRJmZhbHNlRicvJSpzZXBhcmF0b3JHRjEvJSlzdHJldGNoeUdGPS8lKnN5bW1ldHJpY0dGPS8lKGxhcmdlb3BHRj0vJS5tb3ZhYmxlbGltaXRzR0Y9LyUnYWNjZW50R0Y9LyUnbHNwYWNlR1EmMC4wZW1GJy8lJ3JzcGFjZUdRLDAuMjc3Nzc3OGVtRictSSdtc3BhY2VHRiQ2Ji8lJ2hlaWdodEdRJjAuMGV4RicvJSZ3aWR0aEdGTC8lJmRlcHRoR0ZVLyUqbGluZWJyZWFrR1EobmV3bGluZUYnLUZRNiZGU0ZWRlgvRmVuUSVhdXRvRictRiw2JVEsY29uY29yZGFudGVGJ0YvRjItRjY2LVEqJmNvbG9uZXE7RidGOUY7L0Y/Rj1GQEZCRkRGRkZIL0ZLRk9GTS1JI21uR0YkNiRRIjBGJ0Y5LUY2Ni1RIjpGJ0Y5RjtGYW9GQEZCRkRGRkZIRmJvRk1GUEZnbi1GNjYvUSRmb3JGJy8lJWJvbGRHRjEvRjNRJWJvbGRGJy8lK2ZvbnR3ZWlnaHRHRmBwRjtGYW9GQEZCRkRGRkZIRkovRk5GTC1GNjYtUSJ+RidGOUY7RmFvRkBGQkZERkZGSEZKRmNwLUYsNiVRImlGJ0YvRjJGZHAtRjY2L1ElZnJvbUYnRl1wRl9wRmFwRjtGYW9GQEZCRkRGRkZIRkpGY3BGZHAtRmRvNiRRIjFGJ0Y5RmRwLUY2Ni9RI2J5RidGXXBGX3BGYXBGO0Zhb0ZARkJGREZGRkhGSkZjcEZkcEZdcUZkcC1GNjYvUSN0b0YnRl1wRl9wRmFwRjtGYW9GQEZCRkRGRkZIRkpGY3BGZHAtRiw2JVEoY2xhc3Nlc0YnRi9GMkZkcC1GNjYvUSNkb0YnRl1wRl9wRmFwRjtGYW9GQEZCRkRGRkZIRkpGY3BGUEZQRmRwRmRwRmpvRmRwLUYsNiVRImpGJ0YvRjJGZHBGanBGZHBGXXFGZHBGYHFGZHBGXXFGZHBGY3FGZHAtRiw2JUZocS9GMEY9RjlGZHBGaXFGUEZkcEZkcEZkcEZkcC1GLDYlUSJhRidGL0YyRl5vLUklbXN1YkdGJDYlRistRiM2J0ZncC1GNjYtUSIsRidGOUY7Rj5GQEZCRkRGRkZIRkovRk5RLDAuMzMzMzMzM2VtRidGXHJGL0YyLyUvc3Vic2NyaXB0c2hpZnRHRmZvRjUtRiw2JVEiYkYnRi9GMkZeby1GZnI2JUYrLUYjNjBGZ3AtRjY2LVEiK0YnRjlGO0Zhb0ZARkJGREZGRkgvRktRLDAuMjIyMjIyMmVtRicvRk5GXHRGXXEtRjY2LVEjLi5GJ0Y5RjtGYW9GQEZCRkRGRkZIRlt0RmNwRmZxRmpyRlxyRmhzRl1xRl50RmRwRmZxRi9GMkZfc0Y1LUYsNiVRImNGJ0YvRjJGXm8tRiw2JVEkYWRkRidGL0YyLUkobWZlbmNlZEdGJDYkLUYjNi1GZHQtRmh0NiQtRiM2LUZhcy1GaHQ2Ji1GIzYmLUYsNiVRIm1GJ0YvRjJGanItRiw2JVEibkYnRi9GMkY5RjkvJSVvcGVuR1EiW0YnLyUmY2xvc2VHUSJdRidGanJGZHUtRjY2LVEiPUYnRjlGO0Zhb0ZARkJGREZGRkhGYm9GTUZdcUZedEZmcS1GNjYtUSgmbWludXM7RidGOUY7RmFvRkBGQkZERkZGSEZbdEZddEZncEY5RjlGanJGZ3VGYHZGXXFGXnRGZnFGY3ZGXHJGOUY5RjVGZHBGUEZkcEZkcEZkcEZkcEZbb0Zeb0Zbb0Zoc0Zici1GNjYtUScmc2RvdDtGJ0Y5RjtGYW9GQEZCRkRGRkZIRkpGY3BGYXRGNUZQRmRwRmRwLUY2Ni9RJGVuZEYnRl1wRl9wRmFwRjtGYW9GQEZCRkRGRkZIRkpGY3BGZHBGaXFGZ29GZHBGUEZkcEZpdkZkcEZpcUZnb0ZnbkZQRlBGUEZQRmduLUYsNiVRLGRpc2NvcmRhbnRlRidGL0YyRl5vRmNvRmdvRmRwRlBGZ25Gam9GZHBGZ3BGZHBGanBGZHBGXXFGZHBGYHFGZHBGXXFGZHBGY3FGZHBGZnFGZHBGaXFGUEZQRmRwRmRwRmpvRmRwRlxyRmRwRmpwRmRwRl1xRmRwRmBxRmRwRl1xRmRwRmNxRmRwRl9yRmRwRmlxRlBGZHBGZHBGZHBGZHBGYnJGXm8tRmZyNiVGKy1GIzYqRmdwRmpyRmZxRmN2RlxyRmhzRl1xRjlGX3NGNUZhc0Zeby1GZnI2JUYrLUYjNi9GZ3BGaHNGXXFGXnRGZnFGanJGXXFGXnRGZHBGZnFGY3ZGXHJGOUZfc0Y1RmF0Rl5vRmR0Rmd0RjVGZHBGUEZkcEZkcEZkcEZkcEZcd0Zeb0Zcd0Zoc0ZickZmdkZhdEY1RlBGZHBGZHBGaXZGZHBGaXFGZ29GZHBGUEZkcEZpdkZkcEZpcUZnb0ZQRlBGZHAtRiw2JVErR0tnYW1tYU0xMkYnRi9GMkZeby1GLDYlUSZldmFsZkYnRi9GMi1GaHQ2JC1GIzYlLUkmbWZyYWNHRiQ2KC1GIzYnRltvRmN2Rlx3LyUrZXhlY3V0YWJsZUdGPUY5LUYjNidGW29GaHNGXHdGL0YyLyUubGluZXRoaWNrbmVzc0dGX3EvJStkZW5vbWFsaWduR1EnY2VudGVyRicvJSludW1hbGlnbkdGXnkvJSliZXZlbGxlZEdGPUZmeEY5RjlGNUZkcC1GLDYlUSpSZ2FtbWFNMTJGJ0YvRjJGXm9GanctRmh0NiQtRiM2Ji1GYng2KC1GIzYoLUYsNiVRJXNxcnRGJ0ZhckY5LUZodDYkLUYjNiRGW29GOUY5RmN2Rl56LUZodDYkLUYjNiRGXHdGOUY5RjktRiM2JUZeei1GaHQ2JC1GIzYmRltvRmhzRlx3RjlGOUY5Rmp4Rlx5Rl95RmF5LUY2Ni1RIUYnRjlGO0Zhb0ZARkJGREZGRkhGSkZjcEYvRjJGOUY1LUYsNiVRKlIybGlrZU0xMkYnRi9GMkZeby1JJW1zdXBHRiQ2JUZjeS1GIzYnLUZkbzYkUSIyRidGOUYvLyUrZm9yZWdyb3VuZEdRLFsyMDAsMCwyMDBdRicvJSxwbGFjZWhvbGRlckdGMUYyLyUxc3VwZXJzY3JpcHRzaGlmdEdGZm9GNUZmeEY5</Equation></Text-field>
</Input>
</Group></Presentation-Block><Presentation-Block>
<Group view="code" labelreference="L17679" drawlabel="true">
<Input>
<Text-field prompt="&gt; " style="Maple Input" layout="Normal"># Dermatomes and contemporary indications</Text-field>
</Input>
</Group>
<Group labelreference="L17034" drawlabel="true">
<Input>
<Text-field prompt="&gt; " style="Maple Input" layout="Normal"><Equation executable="true" style="2D Input" input-equation="" display="LUklbXJvd0c2Iy9JK21vZHVsZW5hbWVHNiJJLFR5cGVzZXR0aW5nR0koX3N5c2xpYkdGJzZldi1JI21pR0YkNiVRInhGJy8lJ2l0YWxpY0dRJXRydWVGJy8lLG1hdGh2YXJpYW50R1EnaXRhbGljRictSSNtb0dGJDYtUSomY29sb25lcTtGJy9GM1Enbm9ybWFsRicvJSZmZW5jZUdRJmZhbHNlRicvJSpzZXBhcmF0b3JHRj0vJSlzdHJldGNoeUdGPS8lKnN5bW1ldHJpY0dGPS8lKGxhcmdlb3BHRj0vJS5tb3ZhYmxlbGltaXRzR0Y9LyUnYWNjZW50R0Y9LyUnbHNwYWNlR1EsMC4yNzc3Nzc4ZW1GJy8lJ3JzcGFjZUdGTC1GNjYtUSomdW1pbnVzMDtGJ0Y5RjtGPkZARkJGREZGRkgvRktRLDAuMjIyMjIyMmVtRicvRk5GUy1JI21uR0YkNiRRIjFGJ0Y5LUY2Ni1RIjpGJ0Y5RjtGPkZARkJGREZGRkhGSkZNLUY2Ni1RIn5GJ0Y5RjtGPkZARkJGREZGRkgvRktRJjAuMGVtRicvRk5Gam4tRiw2JVEieUYnRi9GMkY1Rk9GVUZZLUknbXNwYWNlR0YkNiYvJSdoZWlnaHRHUSYwLjBleEYnLyUmd2lkdGhHRmpuLyUmZGVwdGhHRmRvLyUqbGluZWJyZWFrR1EobmV3bGluZUYnLUZgbzYmRmJvRmVvRmdvL0Zqb1ElYXV0b0YnLUY2Ni9RJGZvckYnLyUlYm9sZEdGMS9GM1ElYm9sZEYnLyUrZm9udHdlaWdodEdGZnBGO0Y+RkBGQkZERkZGSEZpbkZbb0Zmbi1GLDYlUSJpRicvRjBGPUY5RmZuLUY2Ni9RJWZyb21GJ0ZjcEZlcEZncEY7Rj5GQEZCRkRGRkZIRmluRltvRmZuRlVGZm4tRjY2L1EjYnlGJ0ZjcEZlcEZncEY7Rj5GQEZCRkRGRkZIRmluRltvRmZuRlVGZm4tRjY2L1EjdG9GJ0ZjcEZlcEZncEY7Rj5GQEZCRkRGRkZIRmluRltvRmZuLUYsNiVRKmFjdXBvaW50c0YnRlxxRjlGZm4tRjY2L1EjZG9GJ0ZjcEZlcEZncEY7Rj5GQEZCRkRGRkZIRmluRltvRl9vRmZuRmZuRmBwRmZuLUYsNiVRImpGJ0ZccUY5RmZuRl1xRmZuRlVGZm5GYHFGZm5GVUZmbkZjcUZmbkZmcUZmbkZpcUZfb0ZmbkZmbkZmbkZmbkZgcEZmbi1GLDYlUSJrRidGXHFGOUZmbkZdcUZmbkZVRmZuRmBxRmZuRlVGZm5GY3FGZm4tRiw2JVEoY2xhc3Nlc0YnRlxxRjlGZm5GaXFGX29GZm5GZm5GZm5GZm5GZm5GZm5GZm5GZm4tRjY2L1EjaWZGJ0ZjcEZlcEZncEY7Rj5GQEZCRkRGRkZIRmluRltvRmZuLUkmbWZyYWNHRiQ2KC1GIzYmRl9yLUY2Ni1RKCZtaW51cztGJ0Y5RjtGPkZARkJGREZGRkhGUkZURlVGOS1GIzYkLUYsNiVGZHJGL0YyRjkvJS5saW5ldGhpY2tuZXNzR0ZYLyUrZGVub21hbGlnbkdRJ2NlbnRlckYnLyUpbnVtYWxpZ25HRmhzLyUpYmV2ZWxsZWRHRj0tRjY2LVEmJmxlcTtGJ0Y5RjtGPkZARkJGREZGRkhGSkZNRmZuLUklbXN1YkdGJDYlLUYsNiVRI00xRidGL0YyLUYjNiYtRiw2JUZbcUYvRjItRjY2LVEiLEYnRjlGOy9GP0YxRkBGQkZERkZGSEZpbi9GTlEsMC4zMzMzMzMzZW1GJy1GLDYlRl5yRi9GMkY5LyUvc3Vic2NyaXB0c2hpZnRHUSIwRidGZm4tRjY2LVEiPEYnRjlGO0Y+RkBGQkZERkZGSEZKRk0tRmlyNigtRiM2JEZfckY5RmBzRmRzRmZzRmlzRlt0RmZuLUY2Ni9RJXRoZW5GJ0ZjcEZlcEZncEY7Rj5GQEZCRkRGRkZIRmluRltvRmZuRitGNS1GLDYlRmFyRi9GMkZZRmZuLUY2Ni9RJGVuZEYnRmNwRmVwRmdwRjtGPkZARkJGREZGRkhGaW5GW29GZm5GZXJGWUZfb0ZmbkZmbkZmbkZmbkZmbkZmbkZmbkZmbkZlckZmbkZockZmbkZddEZmbi1GYXQ2JS1GLDYlUSNNM0YnRi9GMkZmdEZidUZmbkZldUZmbkZodUZmbkZcdkZmbkZcb0Y1Rl92RmZuRllGZm5GYXZGZm5GZXJGWUZfb0ZmbkZmbkZmbkZmbkZhdi1GNjYvRmhuRmNwRmVwRmdwRjtGPkZARkJGREZGRkhGaW5GW29GaXEtRjY2L0ZlbkZjcEZlcEZncEY7Rj5GQEZCRkRGRkZIRkpGTUZfb0ZpdkZpdkZpdkZpdkZlckZmbkZodC1GNjYtUSsmTm90RXF1YWw7RidGOUY7Rj5GQEZCRkRGRkZIRkpGTUZgdUZmbkZcdkZmbi1GYXQ2JS1GLDYlUSRNMTNGJ0YvRjItRiM2JkYrRmp0RlxvRjlGYnVGNUZgdy1GNjYtUSIrRidGOUY7Rj5GQEZCRkRGRkZIRlJGVEZVRllGZm5GYXZGZm5GZXJGWUZfb0Zfb0Zfb0ZmbkZmbkZmbkZhdkZmbkZpcUZZRl9vRmZuRmF2RmZuRmlxRllGOQ==">LUklbXJvd0c2Iy9JK21vZHVsZW5hbWVHNiJJLFR5cGVzZXR0aW5nR0koX3N5c2xpYkdGJzZldi1JI21pR0YkNiVRInhGJy8lJ2l0YWxpY0dRJXRydWVGJy8lLG1hdGh2YXJpYW50R1EnaXRhbGljRictSSNtb0dGJDYtUSomY29sb25lcTtGJy9GM1Enbm9ybWFsRicvJSZmZW5jZUdRJmZhbHNlRicvJSpzZXBhcmF0b3JHRj0vJSlzdHJldGNoeUdGPS8lKnN5bW1ldHJpY0dGPS8lKGxhcmdlb3BHRj0vJS5tb3ZhYmxlbGltaXRzR0Y9LyUnYWNjZW50R0Y9LyUnbHNwYWNlR1EsMC4yNzc3Nzc4ZW1GJy8lJ3JzcGFjZUdGTC1GNjYtUSomdW1pbnVzMDtGJ0Y5RjtGPkZARkJGREZGRkgvRktRLDAuMjIyMjIyMmVtRicvRk5GUy1JI21uR0YkNiRRIjFGJ0Y5LUY2Ni1RIjpGJ0Y5RjtGPkZARkJGREZGRkhGSkZNLUY2Ni1RIn5GJ0Y5RjtGPkZARkJGREZGRkgvRktRJjAuMGVtRicvRk5Gam4tRiw2JVEieUYnRi9GMkY1Rk9GVUZZLUknbXNwYWNlR0YkNiYvJSdoZWlnaHRHUSYwLjBleEYnLyUmd2lkdGhHRmpuLyUmZGVwdGhHRmRvLyUqbGluZWJyZWFrR1EobmV3bGluZUYnLUZgbzYmRmJvRmVvRmdvL0Zqb1ElYXV0b0YnLUY2Ni9RJGZvckYnLyUlYm9sZEdGMS9GM1ElYm9sZEYnLyUrZm9udHdlaWdodEdGZnBGO0Y+RkBGQkZERkZGSEZpbkZbb0Zmbi1GLDYlUSJpRicvRjBGPUY5RmZuLUY2Ni9RJWZyb21GJ0ZjcEZlcEZncEY7Rj5GQEZCRkRGRkZIRmluRltvRmZuRlVGZm4tRjY2L1EjYnlGJ0ZjcEZlcEZncEY7Rj5GQEZCRkRGRkZIRmluRltvRmZuRlVGZm4tRjY2L1EjdG9GJ0ZjcEZlcEZncEY7Rj5GQEZCRkRGRkZIRmluRltvRmZuLUYsNiVRKmFjdXBvaW50c0YnRlxxRjlGZm4tRjY2L1EjZG9GJ0ZjcEZlcEZncEY7Rj5GQEZCRkRGRkZIRmluRltvRl9vRmZuRmZuRmBwRmZuLUYsNiVRImpGJ0ZccUY5RmZuRl1xRmZuRlVGZm5GYHFGZm5GVUZmbkZjcUZmbkZmcUZmbkZpcUZfb0ZmbkZmbkZmbkZmbkZgcEZmbi1GLDYlUSJrRidGXHFGOUZmbkZdcUZmbkZVRmZuRmBxRmZuRlVGZm5GY3FGZm4tRiw2JVEoY2xhc3Nlc0YnRlxxRjlGZm5GaXFGX29GZm5GZm5GZm5GZm5GZm5GZm5GZm5GZm4tRjY2L1EjaWZGJ0ZjcEZlcEZncEY7Rj5GQEZCRkRGRkZIRmluRltvRmZuLUkmbWZyYWNHRiQ2KC1GIzYmRl9yLUY2Ni1RKCZtaW51cztGJ0Y5RjtGPkZARkJGREZGRkhGUkZURlVGOS1GIzYkLUYsNiVGZHJGL0YyRjkvJS5saW5ldGhpY2tuZXNzR0ZYLyUrZGVub21hbGlnbkdRJ2NlbnRlckYnLyUpbnVtYWxpZ25HRmhzLyUpYmV2ZWxsZWRHRj0tRjY2LVEmJmxlcTtGJ0Y5RjtGPkZARkJGREZGRkhGSkZNRmZuLUklbXN1YkdGJDYlLUYsNiVRI00xRidGL0YyLUYjNiYtRiw2JUZbcUYvRjItRjY2LVEiLEYnRjlGOy9GP0YxRkBGQkZERkZGSEZpbi9GTlEsMC4zMzMzMzMzZW1GJy1GLDYlRl5yRi9GMkY5LyUvc3Vic2NyaXB0c2hpZnRHUSIwRidGZm4tRjY2LVEiPEYnRjlGO0Y+RkBGQkZERkZGSEZKRk0tRmlyNigtRiM2JEZfckY5RmBzRmRzRmZzRmlzRlt0RmZuLUY2Ni9RJXRoZW5GJ0ZjcEZlcEZncEY7Rj5GQEZCRkRGRkZIRmluRltvRmZuRitGNS1GLDYlRmFyRi9GMkZZRmZuLUY2Ni9RJGVuZEYnRmNwRmVwRmdwRjtGPkZARkJGREZGRkhGaW5GW29GZm5GZXJGWUZfb0ZmbkZmbkZmbkZmbkZmbkZmbkZmbkZmbkZlckZmbkZockZmbkZddEZmbi1GYXQ2JS1GLDYlUSNNM0YnRi9GMkZmdEZidUZmbkZldUZmbkZodUZmbkZcdkZmbkZcb0Y1Rl92RmZuRllGZm5GYXZGZm5GZXJGWUZfb0ZmbkZmbkZmbkZmbkZhdi1GNjYvRmhuRmNwRmVwRmdwRjtGPkZARkJGREZGRkhGaW5GW29GaXEtRjY2L0ZlbkZjcEZlcEZncEY7Rj5GQEZCRkRGRkZIRkpGTUZfb0ZpdkZpdkZpdkZpdkZlckZmbkZodC1GNjYtUSsmTm90RXF1YWw7RidGOUY7Rj5GQEZCRkRGRkZIRkpGTUZgdUZmbkZcdkZmbi1GYXQ2JS1GLDYlUSRNMTNGJ0YvRjItRiM2JkYrRmp0RlxvRjlGYnVGNUZgdy1GNjYtUSIrRidGOUY7Rj5GQEZCRkRGRkZIRlJGVEZVRllGZm5GYXZGZm5GZXJGWUZfb0Zfb0Zfb0ZmbkZmbkZmbkZhdkZmbkZpcUZZRl9vRmZuRmF2RmZuRmlxRllGOQ==</Equation></Text-field>
</Input>
</Group></Presentation-Block><Presentation-Block>
<Group view="code" labelreference="L20180" drawlabel="true">
<Input>
<Text-field prompt="&gt; " style="Maple Input" layout="Normal"># Calculation of concordance and discordance in paired observations (diagnonal removed)</Text-field>
</Input>
</Group>
<Group view="code" labelreference="L20179" drawlabel="true">
<Input>
<Text-field prompt="&gt; " style="Maple Input" layout="Normal"><Equation executable="true" style="2D Input" input-equation="" display="LUklbXJvd0c2Iy9JK21vZHVsZW5hbWVHNiJJLFR5cGVzZXR0aW5nR0koX3N5c2xpYkdGJzZfeC1JI21pR0YkNiVRJE0xM0YnLyUnaXRhbGljR1EldHJ1ZUYnLyUsbWF0aHZhcmlhbnRHUSdpdGFsaWNGJy1JI21vR0YkNi1RIjtGJy9GM1Enbm9ybWFsRicvJSZmZW5jZUdRJmZhbHNlRicvJSpzZXBhcmF0b3JHRjEvJSlzdHJldGNoeUdGPS8lKnN5bW1ldHJpY0dGPS8lKGxhcmdlb3BHRj0vJS5tb3ZhYmxlbGltaXRzR0Y9LyUnYWNjZW50R0Y9LyUnbHNwYWNlR1EmMC4wZW1GJy8lJ3JzcGFjZUdRLDAuMjc3Nzc3OGVtRictSSdtc3BhY2VHRiQ2Ji8lJ2hlaWdodEdRJjAuMGV4RicvJSZ3aWR0aEdGTC8lJmRlcHRoR0ZVLyUqbGluZWJyZWFrR1EobmV3bGluZUYnLUZRNiZGU0ZWRlgvRmVuUSVhdXRvRictRiw2JVEsY29uY29yZGFudGVGJ0YvRjItRjY2LVEqJmNvbG9uZXE7RidGOUY7L0Y/Rj1GQEZCRkRGRkZIL0ZLRk9GTS1JI21uR0YkNiRRIjBGJ0Y5LUY2Ni1RIjpGJ0Y5RjtGYW9GQEZCRkRGRkZIRmJvRk1GUEZnbi1GNjYvUSRmb3JGJy8lJWJvbGRHRjEvRjNRJWJvbGRGJy8lK2ZvbnR3ZWlnaHRHRmBwRjtGYW9GQEZCRkRGRkZIRkovRk5GTC1GNjYtUSJ+RidGOUY7RmFvRkBGQkZERkZGSEZKRmNwLUYsNiVRImlGJ0YvRjJGZHAtRjY2L1ElZnJvbUYnRl1wRl9wRmFwRjtGYW9GQEZCRkRGRkZIRkpGY3BGZHAtRmRvNiRRIjFGJ0Y5RmRwLUY2Ni9RI2J5RidGXXBGX3BGYXBGO0Zhb0ZARkJGREZGRkhGSkZjcEZkcEZdcUZkcC1GNjYvUSN0b0YnRl1wRl9wRmFwRjtGYW9GQEZCRkRGRkZIRkpGY3BGZHAtRiw2JVEoY2xhc3Nlc0YnRi9GMkZkcC1GNjYvUSNkb0YnRl1wRl9wRmFwRjtGYW9GQEZCRkRGRkZIRkpGY3BGUEZQRmRwRmRwRmpvRmRwLUYsNiVRImpGJ0YvRjJGZHBGanBGZHBGXXFGZHBGYHFGZHBGXXFGZHBGY3FGZHAtRiw2JUZocS9GMEY9RjlGZHBGaXFGUEZkcEZkcEZkcEZkcC1GLDYlUSJhRidGL0YyRl5vLUklbXN1YkdGJDYlRistRiM2J0ZncC1GNjYtUSIsRidGOUY7Rj5GQEZCRkRGRkZIRkovRk5RLDAuMzMzMzMzM2VtRidGXHJGL0YyLyUvc3Vic2NyaXB0c2hpZnRHRmZvRjUtRiw2JVEiYkYnRi9GMkZeby1GZnI2JUYrLUYjNjBGZ3AtRjY2LVEiK0YnRjlGO0Zhb0ZARkJGREZGRkgvRktRLDAuMjIyMjIyMmVtRicvRk5GXHRGXXEtRjY2LVEjLi5GJ0Y5RjtGYW9GQEZCRkRGRkZIRlt0RmNwRmZxRmpyRlxyRmhzRl1xRl50RmRwRmZxRi9GMkZfc0Y1LUYsNiVRImNGJ0YvRjJGXm8tRiw2JVEkYWRkRidGL0YyLUkobWZlbmNlZEdGJDYkLUYjNi1GZHQtRmh0NiQtRiM2LUZhcy1GaHQ2Ji1GIzYmLUYsNiVRIm1GJ0YvRjJGanItRiw2JVEibkYnRi9GMkY5RjkvJSVvcGVuR1EiW0YnLyUmY2xvc2VHUSJdRidGanJGZHUtRjY2LVEiPUYnRjlGO0Zhb0ZARkJGREZGRkhGYm9GTUZdcUZedEZmcS1GNjYtUSgmbWludXM7RidGOUY7RmFvRkBGQkZERkZGSEZbdEZddEZncEY5RjlGanJGZ3VGYHZGXXFGXnRGZnFGY3ZGXHJGOUY5RjVGZHBGUEZkcEZkcEZkcEZkcEZbb0Zeb0Zbb0Zoc0Zici1GNjYtUScmc2RvdDtGJ0Y5RjtGYW9GQEZCRkRGRkZIRkpGY3BGYXRGNUZQRmRwRmRwLUY2Ni9RJGVuZEYnRl1wRl9wRmFwRjtGYW9GQEZCRkRGRkZIRkpGY3BGZHBGaXFGZ29GZHBGUEZkcEZpdkZkcEZpcUZnb0ZnbkZQRlBGUEZQRmduLUYsNiVRLGRpc2NvcmRhbnRlRidGL0YyRl5vRmNvRmdvRmRwRlBGZ25Gam9GZHBGZ3BGZHBGanBGZHBGXXFGZHBGYHFGZHBGXXFGZHBGY3FGZHBGZnFGZHBGaXFGUEZQRmRwRmRwRmpvRmRwRlxyRmRwRmpwRmRwRl1xRmRwRmBxRmRwRl1xRmRwRmNxRmRwRl9yRmRwRmlxRlBGZHBGZHBGZHBGZHBGYnJGXm8tRmZyNiVGKy1GIzYqRmdwRmpyRmZxRmN2RlxyRmhzRl1xRjlGX3NGNUZhc0Zeby1GZnI2JUYrLUYjNi9GZ3BGaHNGXXFGXnRGZnFGanJGXXFGXnRGZHBGZnFGY3ZGXHJGOUZfc0Y1RmF0Rl5vRmR0Rmd0RjVGZHBGUEZkcEZkcEZkcEZkcEZcd0Zeb0Zcd0Zoc0ZickZmdkZhdEY1RlBGZHBGZHBGaXZGZHBGaXFGZ29GZHBGUEZkcEZpdkZkcEZpcUZnb0ZQRlBGZHAtRiw2JVErR0tnYW1tYU0xM0YnRi9GMkZeby1GLDYlUSZldmFsZkYnRi9GMi1GaHQ2JC1GIzYlLUkmbWZyYWNHRiQ2KC1GIzYnRltvRmN2Rlx3LyUrZXhlY3V0YWJsZUdGPUY5LUYjNidGW29GaHNGXHdGL0YyLyUubGluZXRoaWNrbmVzc0dGX3EvJStkZW5vbWFsaWduR1EnY2VudGVyRicvJSludW1hbGlnbkdGXnkvJSliZXZlbGxlZEdGPUZmeEY5RjlGNUZkcC1GLDYlUSpSZ2FtbWFNMTNGJ0YvRjJGXm9GanctRmh0NiQtRiM2Ji1GYng2KC1GIzYoLUYsNiVRJXNxcnRGJ0ZhckY5LUZodDYkLUYjNiRGW29GOUY5RmN2Rl56LUZodDYkLUYjNiRGXHdGOUY5RjktRiM2JUZeei1GaHQ2JC1GIzYmRltvRmhzRlx3RjlGOUY5Rmp4Rlx5Rl95RmF5LUY2Ni1RIUYnRjlGO0Zhb0ZARkJGREZGRkhGSkZjcEYvRjJGOUY1LUYsNiVRKlIybGlrZU0xM0YnRi9GMkZeby1JJW1zdXBHRiQ2JUZjeS1GIzYnLUZkbzYkUSIyRidGOUYvLyUrZm9yZWdyb3VuZEdRLFsyMDAsMCwyMDBdRicvJSxwbGFjZWhvbGRlckdGMUYyLyUxc3VwZXJzY3JpcHRzaGlmdEdGZm9GNUZmeEY5">LUklbXJvd0c2Iy9JK21vZHVsZW5hbWVHNiJJLFR5cGVzZXR0aW5nR0koX3N5c2xpYkdGJzZfeC1JI21pR0YkNiVRJE0xM0YnLyUnaXRhbGljR1EldHJ1ZUYnLyUsbWF0aHZhcmlhbnRHUSdpdGFsaWNGJy1JI21vR0YkNi1RIjtGJy9GM1Enbm9ybWFsRicvJSZmZW5jZUdRJmZhbHNlRicvJSpzZXBhcmF0b3JHRjEvJSlzdHJldGNoeUdGPS8lKnN5bW1ldHJpY0dGPS8lKGxhcmdlb3BHRj0vJS5tb3ZhYmxlbGltaXRzR0Y9LyUnYWNjZW50R0Y9LyUnbHNwYWNlR1EmMC4wZW1GJy8lJ3JzcGFjZUdRLDAuMjc3Nzc3OGVtRictSSdtc3BhY2VHRiQ2Ji8lJ2hlaWdodEdRJjAuMGV4RicvJSZ3aWR0aEdGTC8lJmRlcHRoR0ZVLyUqbGluZWJyZWFrR1EobmV3bGluZUYnLUZRNiZGU0ZWRlgvRmVuUSVhdXRvRictRiw2JVEsY29uY29yZGFudGVGJ0YvRjItRjY2LVEqJmNvbG9uZXE7RidGOUY7L0Y/Rj1GQEZCRkRGRkZIL0ZLRk9GTS1JI21uR0YkNiRRIjBGJ0Y5LUY2Ni1RIjpGJ0Y5RjtGYW9GQEZCRkRGRkZIRmJvRk1GUEZnbi1GNjYvUSRmb3JGJy8lJWJvbGRHRjEvRjNRJWJvbGRGJy8lK2ZvbnR3ZWlnaHRHRmBwRjtGYW9GQEZCRkRGRkZIRkovRk5GTC1GNjYtUSJ+RidGOUY7RmFvRkBGQkZERkZGSEZKRmNwLUYsNiVRImlGJ0YvRjJGZHAtRjY2L1ElZnJvbUYnRl1wRl9wRmFwRjtGYW9GQEZCRkRGRkZIRkpGY3BGZHAtRmRvNiRRIjFGJ0Y5RmRwLUY2Ni9RI2J5RidGXXBGX3BGYXBGO0Zhb0ZARkJGREZGRkhGSkZjcEZkcEZdcUZkcC1GNjYvUSN0b0YnRl1wRl9wRmFwRjtGYW9GQEZCRkRGRkZIRkpGY3BGZHAtRiw2JVEoY2xhc3Nlc0YnRi9GMkZkcC1GNjYvUSNkb0YnRl1wRl9wRmFwRjtGYW9GQEZCRkRGRkZIRkpGY3BGUEZQRmRwRmRwRmpvRmRwLUYsNiVRImpGJ0YvRjJGZHBGanBGZHBGXXFGZHBGYHFGZHBGXXFGZHBGY3FGZHAtRiw2JUZocS9GMEY9RjlGZHBGaXFGUEZkcEZkcEZkcEZkcC1GLDYlUSJhRidGL0YyRl5vLUklbXN1YkdGJDYlRistRiM2J0ZncC1GNjYtUSIsRidGOUY7Rj5GQEZCRkRGRkZIRkovRk5RLDAuMzMzMzMzM2VtRidGXHJGL0YyLyUvc3Vic2NyaXB0c2hpZnRHRmZvRjUtRiw2JVEiYkYnRi9GMkZeby1GZnI2JUYrLUYjNjBGZ3AtRjY2LVEiK0YnRjlGO0Zhb0ZARkJGREZGRkgvRktRLDAuMjIyMjIyMmVtRicvRk5GXHRGXXEtRjY2LVEjLi5GJ0Y5RjtGYW9GQEZCRkRGRkZIRlt0RmNwRmZxRmpyRlxyRmhzRl1xRl50RmRwRmZxRi9GMkZfc0Y1LUYsNiVRImNGJ0YvRjJGXm8tRiw2JVEkYWRkRidGL0YyLUkobWZlbmNlZEdGJDYkLUYjNi1GZHQtRmh0NiQtRiM2LUZhcy1GaHQ2Ji1GIzYmLUYsNiVRIm1GJ0YvRjJGanItRiw2JVEibkYnRi9GMkY5RjkvJSVvcGVuR1EiW0YnLyUmY2xvc2VHUSJdRidGanJGZHUtRjY2LVEiPUYnRjlGO0Zhb0ZARkJGREZGRkhGYm9GTUZdcUZedEZmcS1GNjYtUSgmbWludXM7RidGOUY7RmFvRkBGQkZERkZGSEZbdEZddEZncEY5RjlGanJGZ3VGYHZGXXFGXnRGZnFGY3ZGXHJGOUY5RjVGZHBGUEZkcEZkcEZkcEZkcEZbb0Zeb0Zbb0Zoc0Zici1GNjYtUScmc2RvdDtGJ0Y5RjtGYW9GQEZCRkRGRkZIRkpGY3BGYXRGNUZQRmRwRmRwLUY2Ni9RJGVuZEYnRl1wRl9wRmFwRjtGYW9GQEZCRkRGRkZIRkpGY3BGZHBGaXFGZ29GZHBGUEZkcEZpdkZkcEZpcUZnb0ZnbkZQRlBGUEZQRmduLUYsNiVRLGRpc2NvcmRhbnRlRidGL0YyRl5vRmNvRmdvRmRwRlBGZ25Gam9GZHBGZ3BGZHBGanBGZHBGXXFGZHBGYHFGZHBGXXFGZHBGY3FGZHBGZnFGZHBGaXFGUEZQRmRwRmRwRmpvRmRwRlxyRmRwRmpwRmRwRl1xRmRwRmBxRmRwRl1xRmRwRmNxRmRwRl9yRmRwRmlxRlBGZHBGZHBGZHBGZHBGYnJGXm8tRmZyNiVGKy1GIzYqRmdwRmpyRmZxRmN2RlxyRmhzRl1xRjlGX3NGNUZhc0Zeby1GZnI2JUYrLUYjNi9GZ3BGaHNGXXFGXnRGZnFGanJGXXFGXnRGZHBGZnFGY3ZGXHJGOUZfc0Y1RmF0Rl5vRmR0Rmd0RjVGZHBGUEZkcEZkcEZkcEZkcEZcd0Zeb0Zcd0Zoc0ZickZmdkZhdEY1RlBGZHBGZHBGaXZGZHBGaXFGZ29GZHBGUEZkcEZpdkZkcEZpcUZnb0ZQRlBGZHAtRiw2JVErR0tnYW1tYU0xM0YnRi9GMkZeby1GLDYlUSZldmFsZkYnRi9GMi1GaHQ2JC1GIzYlLUkmbWZyYWNHRiQ2KC1GIzYnRltvRmN2Rlx3LyUrZXhlY3V0YWJsZUdGPUY5LUYjNidGW29GaHNGXHdGL0YyLyUubGluZXRoaWNrbmVzc0dGX3EvJStkZW5vbWFsaWduR1EnY2VudGVyRicvJSludW1hbGlnbkdGXnkvJSliZXZlbGxlZEdGPUZmeEY5RjlGNUZkcC1GLDYlUSpSZ2FtbWFNMTNGJ0YvRjJGXm9GanctRmh0NiQtRiM2Ji1GYng2KC1GIzYoLUYsNiVRJXNxcnRGJ0ZhckY5LUZodDYkLUYjNiRGW29GOUY5RmN2Rl56LUZodDYkLUYjNiRGXHdGOUY5RjktRiM2JUZeei1GaHQ2JC1GIzYmRltvRmhzRlx3RjlGOUY5Rmp4Rlx5Rl95RmF5LUY2Ni1RIUYnRjlGO0Zhb0ZARkJGREZGRkhGSkZjcEYvRjJGOUY1LUYsNiVRKlIybGlrZU0xM0YnRi9GMkZeby1JJW1zdXBHRiQ2JUZjeS1GIzYnLUZkbzYkUSIyRidGOUYvLyUrZm9yZWdyb3VuZEdRLFsyMDAsMCwyMDBdRicvJSxwbGFjZWhvbGRlckdGMUYyLyUxc3VwZXJzY3JpcHRzaGlmdEdGZm9GNUZmeEY5</Equation></Text-field>
</Input>
</Group></Presentation-Block><Presentation-Block>
<Group view="code" labelreference="L17693" drawlabel="true">
<Input>
<Text-field prompt="&gt; " style="Maple Input" layout="Normal"># Traditional actions and contemporary indications</Text-field>
</Input>
</Group>
<Group labelreference="L17043" drawlabel="true">
<Input>
<Text-field prompt="&gt; " style="Maple Input" layout="Normal"><Equation executable="true" style="2D Input" input-equation="" display="LUklbXJvd0c2Iy9JK21vZHVsZW5hbWVHNiJJLFR5cGVzZXR0aW5nR0koX3N5c2xpYkdGJzZkdi1JI21pR0YkNiVRInhGJy8lJ2l0YWxpY0dRJXRydWVGJy8lLG1hdGh2YXJpYW50R1EnaXRhbGljRictSSNtb0dGJDYtUSomY29sb25lcTtGJy9GM1Enbm9ybWFsRicvJSZmZW5jZUdRJmZhbHNlRicvJSpzZXBhcmF0b3JHRj0vJSlzdHJldGNoeUdGPS8lKnN5bW1ldHJpY0dGPS8lKGxhcmdlb3BHRj0vJS5tb3ZhYmxlbGltaXRzR0Y9LyUnYWNjZW50R0Y9LyUnbHNwYWNlR1EsMC4yNzc3Nzc4ZW1GJy8lJ3JzcGFjZUdGTC1GNjYtUSomdW1pbnVzMDtGJ0Y5RjtGPkZARkJGREZGRkgvRktRLDAuMjIyMjIyMmVtRicvRk5GUy1JI21uR0YkNiRRIjFGJ0Y5LUY2Ni1RIjpGJ0Y5RjtGPkZARkJGREZGRkhGSkZNLUYsNiVRInlGJ0YvRjJGNUZPRlVGWS1JJ21zcGFjZUdGJDYmLyUnaGVpZ2h0R1EmMC4wZXhGJy8lJndpZHRoR1EmMC4wZW1GJy8lJmRlcHRoR0Zeby8lKmxpbmVicmVha0dRKG5ld2xpbmVGJy1Gam42JkZcb0Zfb0Ziby9GZW9RJWF1dG9GJy1GNjYvUSRmb3JGJy8lJWJvbGRHRjEvRjNRJWJvbGRGJy8lK2ZvbnR3ZWlnaHRHRmFwRjtGPkZARkJGREZGRkgvRktGYW8vRk5GYW8tRjY2LVEifkYnRjlGO0Y+RkBGQkZERkZGSEZkcEZlcC1GLDYlUSJpRicvRjBGPUY5RmZwLUY2Ni9RJWZyb21GJ0ZecEZgcEZicEY7Rj5GQEZCRkRGRkZIRmRwRmVwRmZwRlVGZnAtRjY2L1EjYnlGJ0ZecEZgcEZicEY7Rj5GQEZCRkRGRkZIRmRwRmVwRmZwRlVGZnAtRjY2L1EjdG9GJ0ZecEZgcEZicEY7Rj5GQEZCRkRGRkZIRmRwRmVwRmZwLUYsNiVRKmFjdXBvaW50c0YnRlxxRjlGZnAtRjY2L1EjZG9GJ0ZecEZgcEZicEY7Rj5GQEZCRkRGRkZIRmRwRmVwRmluRmZwRmZwRltwRmZwLUYsNiVRImpGJ0ZccUY5RmZwRl1xRmZwRlVGZnBGYHFGZnBGVUZmcEZjcUZmcEZmcUZmcEZpcUZpbkZmcEZmcEZmcEZmcEZbcEZmcC1GLDYlUSJrRidGXHFGOUZmcEZdcUZmcEZVRmZwRmBxRmZwRlVGZnBGY3FGZnAtRiw2JVEoY2xhc3Nlc0YnRlxxRjlGZnBGaXFGaW5GZnBGZnBGZnBGZnBGZnBGZnBGZnBGZnAtRjY2L1EjaWZGJ0ZecEZgcEZicEY7Rj5GQEZCRkRGRkZIRmRwRmVwRmZwLUkmbWZyYWNHRiQ2KC1GIzYmRl9yLUY2Ni1RKCZtaW51cztGJ0Y5RjtGPkZARkJGREZGRkhGUkZURlVGOS1GIzYkLUYsNiVGZHJGL0YyRjkvJS5saW5ldGhpY2tuZXNzR0ZYLyUrZGVub21hbGlnbkdRJ2NlbnRlckYnLyUpbnVtYWxpZ25HRmhzLyUpYmV2ZWxsZWRHRj0tRjY2LVEmJmxlcTtGJ0Y5RjtGPkZARkJGREZGRkhGSkZNRmZwLUklbXN1YkdGJDYlLUYsNiVRI00yRidGL0YyLUYjNiYtRiw2JUZbcUYvRjItRjY2LVEiLEYnRjlGOy9GP0YxRkBGQkZERkZGSEZkcC9GTlEsMC4zMzMzMzMzZW1GJy1GLDYlRl5yRi9GMkY5LyUvc3Vic2NyaXB0c2hpZnRHUSIwRidGZnAtRjY2LVEiPEYnRjlGO0Y+RkBGQkZERkZGSEZKRk0tRmlyNigtRiM2JEZfckY5RmBzRmRzRmZzRmlzRlt0RmZwLUY2Ni9RJXRoZW5GJ0ZecEZgcEZicEY7Rj5GQEZCRkRGRkZIRmRwRmVwRmZwRitGNS1GLDYlRmFyRi9GMkZZRmZwLUY2Ni9RJGVuZEYnRl5wRmBwRmJwRjtGPkZARkJGREZGRkhGZHBGZXBGZnBGZXJGWUZpbkZmcEZmcEZmcEZmcEZmcEZmcEZmcEZmcEZlckZmcEZockZmcEZddEZmcC1GYXQ2JS1GLDYlUSNNM0YnRi9GMkZmdEZidUZmcEZldUZmcEZodUZmcEZcdkZmcEZmbkY1Rl92RmZwRllGZnBGYXZGZnBGZXJGWUZpbkZmcEZmcEZmcEZmcEZhdi1GNjYvRmhwRl5wRmBwRmJwRjtGPkZARkJGREZGRkhGZHBGZXBGaXEtRjY2L0ZlbkZecEZgcEZicEY7Rj5GQEZCRkRGRkZIRkpGTUZpbkZpdkZpdkZpdkZpdkZlckZmcEZodC1GNjYtUSsmTm90RXF1YWw7RidGOUY7Rj5GQEZCRkRGRkZIRkpGTUZgdUZmcEZcdkZmcC1GYXQ2JS1GLDYlUSRNMjNGJ0YvRjItRiM2JkYrRmp0RmZuRjlGYnVGNUZgdy1GNjYtUSIrRidGOUY7Rj5GQEZCRkRGRkZIRlJGVEZVRllGZnBGYXZGZnBGZXJGWUZpbkZpbkZpbkZmcEZmcEZmcEZhdkZmcEZpcUZZRmluRmZwRmF2RmZwRmlxRllGOQ==">LUklbXJvd0c2Iy9JK21vZHVsZW5hbWVHNiJJLFR5cGVzZXR0aW5nR0koX3N5c2xpYkdGJzZkdi1JI21pR0YkNiVRInhGJy8lJ2l0YWxpY0dRJXRydWVGJy8lLG1hdGh2YXJpYW50R1EnaXRhbGljRictSSNtb0dGJDYtUSomY29sb25lcTtGJy9GM1Enbm9ybWFsRicvJSZmZW5jZUdRJmZhbHNlRicvJSpzZXBhcmF0b3JHRj0vJSlzdHJldGNoeUdGPS8lKnN5bW1ldHJpY0dGPS8lKGxhcmdlb3BHRj0vJS5tb3ZhYmxlbGltaXRzR0Y9LyUnYWNjZW50R0Y9LyUnbHNwYWNlR1EsMC4yNzc3Nzc4ZW1GJy8lJ3JzcGFjZUdGTC1GNjYtUSomdW1pbnVzMDtGJ0Y5RjtGPkZARkJGREZGRkgvRktRLDAuMjIyMjIyMmVtRicvRk5GUy1JI21uR0YkNiRRIjFGJ0Y5LUY2Ni1RIjpGJ0Y5RjtGPkZARkJGREZGRkhGSkZNLUYsNiVRInlGJ0YvRjJGNUZPRlVGWS1JJ21zcGFjZUdGJDYmLyUnaGVpZ2h0R1EmMC4wZXhGJy8lJndpZHRoR1EmMC4wZW1GJy8lJmRlcHRoR0Zeby8lKmxpbmVicmVha0dRKG5ld2xpbmVGJy1Gam42JkZcb0Zfb0Ziby9GZW9RJWF1dG9GJy1GNjYvUSRmb3JGJy8lJWJvbGRHRjEvRjNRJWJvbGRGJy8lK2ZvbnR3ZWlnaHRHRmFwRjtGPkZARkJGREZGRkgvRktGYW8vRk5GYW8tRjY2LVEifkYnRjlGO0Y+RkBGQkZERkZGSEZkcEZlcC1GLDYlUSJpRicvRjBGPUY5RmZwLUY2Ni9RJWZyb21GJ0ZecEZgcEZicEY7Rj5GQEZCRkRGRkZIRmRwRmVwRmZwRlVGZnAtRjY2L1EjYnlGJ0ZecEZgcEZicEY7Rj5GQEZCRkRGRkZIRmRwRmVwRmZwRlVGZnAtRjY2L1EjdG9GJ0ZecEZgcEZicEY7Rj5GQEZCRkRGRkZIRmRwRmVwRmZwLUYsNiVRKmFjdXBvaW50c0YnRlxxRjlGZnAtRjY2L1EjZG9GJ0ZecEZgcEZicEY7Rj5GQEZCRkRGRkZIRmRwRmVwRmluRmZwRmZwRltwRmZwLUYsNiVRImpGJ0ZccUY5RmZwRl1xRmZwRlVGZnBGYHFGZnBGVUZmcEZjcUZmcEZmcUZmcEZpcUZpbkZmcEZmcEZmcEZmcEZbcEZmcC1GLDYlUSJrRidGXHFGOUZmcEZdcUZmcEZVRmZwRmBxRmZwRlVGZnBGY3FGZnAtRiw2JVEoY2xhc3Nlc0YnRlxxRjlGZnBGaXFGaW5GZnBGZnBGZnBGZnBGZnBGZnBGZnBGZnAtRjY2L1EjaWZGJ0ZecEZgcEZicEY7Rj5GQEZCRkRGRkZIRmRwRmVwRmZwLUkmbWZyYWNHRiQ2KC1GIzYmRl9yLUY2Ni1RKCZtaW51cztGJ0Y5RjtGPkZARkJGREZGRkhGUkZURlVGOS1GIzYkLUYsNiVGZHJGL0YyRjkvJS5saW5ldGhpY2tuZXNzR0ZYLyUrZGVub21hbGlnbkdRJ2NlbnRlckYnLyUpbnVtYWxpZ25HRmhzLyUpYmV2ZWxsZWRHRj0tRjY2LVEmJmxlcTtGJ0Y5RjtGPkZARkJGREZGRkhGSkZNRmZwLUklbXN1YkdGJDYlLUYsNiVRI00yRidGL0YyLUYjNiYtRiw2JUZbcUYvRjItRjY2LVEiLEYnRjlGOy9GP0YxRkBGQkZERkZGSEZkcC9GTlEsMC4zMzMzMzMzZW1GJy1GLDYlRl5yRi9GMkY5LyUvc3Vic2NyaXB0c2hpZnRHUSIwRidGZnAtRjY2LVEiPEYnRjlGO0Y+RkBGQkZERkZGSEZKRk0tRmlyNigtRiM2JEZfckY5RmBzRmRzRmZzRmlzRlt0RmZwLUY2Ni9RJXRoZW5GJ0ZecEZgcEZicEY7Rj5GQEZCRkRGRkZIRmRwRmVwRmZwRitGNS1GLDYlRmFyRi9GMkZZRmZwLUY2Ni9RJGVuZEYnRl5wRmBwRmJwRjtGPkZARkJGREZGRkhGZHBGZXBGZnBGZXJGWUZpbkZmcEZmcEZmcEZmcEZmcEZmcEZmcEZmcEZlckZmcEZockZmcEZddEZmcC1GYXQ2JS1GLDYlUSNNM0YnRi9GMkZmdEZidUZmcEZldUZmcEZodUZmcEZcdkZmcEZmbkY1Rl92RmZwRllGZnBGYXZGZnBGZXJGWUZpbkZmcEZmcEZmcEZmcEZhdi1GNjYvRmhwRl5wRmBwRmJwRjtGPkZARkJGREZGRkhGZHBGZXBGaXEtRjY2L0ZlbkZecEZgcEZicEY7Rj5GQEZCRkRGRkZIRkpGTUZpbkZpdkZpdkZpdkZpdkZlckZmcEZodC1GNjYtUSsmTm90RXF1YWw7RidGOUY7Rj5GQEZCRkRGRkZIRkpGTUZgdUZmcEZcdkZmcC1GYXQ2JS1GLDYlUSRNMjNGJ0YvRjItRiM2JkYrRmp0RmZuRjlGYnVGNUZgdy1GNjYtUSIrRidGOUY7Rj5GQEZCRkRGRkZIRlJGVEZVRllGZnBGYXZGZnBGZXJGWUZpbkZpbkZpbkZmcEZmcEZmcEZhdkZmcEZpcUZZRmluRmZwRmF2RmZwRmlxRllGOQ==</Equation></Text-field>
</Input>
</Group></Presentation-Block><Presentation-Block>
<Group view="code" labelreference="L20182" drawlabel="true">
<Input>
<Text-field prompt="&gt; " style="Maple Input" layout="Normal"># Calculation of concordance and discordance in paired observations (diagonal removed)</Text-field>
</Input>
</Group>
<Group view="code" labelreference="L20181" drawlabel="true">
<Input>
<Text-field prompt="&gt; " style="Maple Input" layout="Normal"><Equation executable="true" style="2D Input" input-equation="" display="LUklbXJvd0c2Iy9JK21vZHVsZW5hbWVHNiJJLFR5cGVzZXR0aW5nR0koX3N5c2xpYkdGJzZgeC1JI21pR0YkNiVRJE0yM0YnLyUnaXRhbGljR1EldHJ1ZUYnLyUsbWF0aHZhcmlhbnRHUSdpdGFsaWNGJy1JI21vR0YkNi1RIjtGJy9GM1Enbm9ybWFsRicvJSZmZW5jZUdRJmZhbHNlRicvJSpzZXBhcmF0b3JHRjEvJSlzdHJldGNoeUdGPS8lKnN5bW1ldHJpY0dGPS8lKGxhcmdlb3BHRj0vJS5tb3ZhYmxlbGltaXRzR0Y9LyUnYWNjZW50R0Y9LyUnbHNwYWNlR1EmMC4wZW1GJy8lJ3JzcGFjZUdRLDAuMjc3Nzc3OGVtRictSSdtc3BhY2VHRiQ2Ji8lJ2hlaWdodEdRJjAuMGV4RicvJSZ3aWR0aEdGTC8lJmRlcHRoR0ZVLyUqbGluZWJyZWFrR1EobmV3bGluZUYnLUZRNiZGU0ZWRlgvRmVuUSVhdXRvRictRiw2JVEsY29uY29yZGFudGVGJ0YvRjItRjY2LVEqJmNvbG9uZXE7RidGOUY7L0Y/Rj1GQEZCRkRGRkZIL0ZLRk9GTS1JI21uR0YkNiRRIjBGJ0Y5LUY2Ni1RIjpGJ0Y5RjtGYW9GQEZCRkRGRkZIRmJvRk1GUEZnbi1GNjYvUSRmb3JGJy8lJWJvbGRHRjEvRjNRJWJvbGRGJy8lK2ZvbnR3ZWlnaHRHRmBwRjtGYW9GQEZCRkRGRkZIRkovRk5GTC1GNjYtUSJ+RidGOUY7RmFvRkBGQkZERkZGSEZKRmNwLUYsNiVRImlGJ0YvRjJGZHAtRjY2L1ElZnJvbUYnRl1wRl9wRmFwRjtGYW9GQEZCRkRGRkZIRkpGY3BGZHAtRmRvNiRRIjFGJ0Y5RmRwLUY2Ni9RI2J5RidGXXBGX3BGYXBGO0Zhb0ZARkJGREZGRkhGSkZjcEZkcEZdcUZkcC1GNjYvUSN0b0YnRl1wRl9wRmFwRjtGYW9GQEZCRkRGRkZIRkpGY3BGZHAtRiw2JVEoY2xhc3Nlc0YnRi9GMkZkcC1GNjYvUSNkb0YnRl1wRl9wRmFwRjtGYW9GQEZCRkRGRkZIRkpGY3BGUEZQRmRwRmRwRmpvRmRwLUYsNiVRImpGJ0YvRjJGZHBGanBGZHBGXXFGZHBGYHFGZHBGXXFGZHBGY3FGZHAtRiw2JUZocS9GMEY9RjlGZHBGaXFGUEZkcEZkcEZkcEZkcC1GLDYlUSJhRidGL0YyRl5vLUklbXN1YkdGJDYlRistRiM2J0ZncC1GNjYtUSIsRidGOUY7Rj5GQEZCRkRGRkZIRkovRk5RLDAuMzMzMzMzM2VtRidGXHJGL0YyLyUvc3Vic2NyaXB0c2hpZnRHRmZvRjUtRiw2JVEiYkYnRi9GMkZeby1GZnI2JUYrLUYjNjBGZ3AtRjY2LVEiK0YnRjlGO0Zhb0ZARkJGREZGRkgvRktRLDAuMjIyMjIyMmVtRicvRk5GXHRGXXEtRjY2LVEjLi5GJ0Y5RjtGYW9GQEZCRkRGRkZIRlt0RmNwRmZxRmpyRlxyRmhzRl1xRl50RmRwRmZxRi9GMkZfc0Y1LUYsNiVRImNGJ0YvRjJGXm8tRiw2JVEkYWRkRidGL0YyLUkobWZlbmNlZEdGJDYkLUYjNi1GZHQtRmh0NiQtRiM2LUZhcy1GaHQ2Ji1GIzYmLUYsNiVRIm1GJ0YvRjJGanItRiw2JVEibkYnRi9GMkY5RjkvJSVvcGVuR1EiW0YnLyUmY2xvc2VHUSJdRidGanJGZHUtRjY2LVEiPUYnRjlGO0Zhb0ZARkJGREZGRkhGYm9GTUZdcUZedEZmcS1GNjYtUSgmbWludXM7RidGOUY7RmFvRkBGQkZERkZGSEZbdEZddEZncEY5RjlGanJGZ3VGYHZGXXFGXnRGZnFGY3ZGXHJGOUY5RjVGZHBGUEZkcEZkcEZkcEZkcEZbb0Zeb0Zbb0Zoc0Zici1GNjYtUScmc2RvdDtGJ0Y5RjtGYW9GQEZCRkRGRkZIRkpGY3BGYXRGNUZQRmRwRmRwLUY2Ni9RJGVuZEYnRl1wRl9wRmFwRjtGYW9GQEZCRkRGRkZIRkpGY3BGZHBGaXFGZ29GZHBGUEZkcEZpdkZkcEZpcUZnb0ZnbkZQRlBGUEZQRmduLUYsNiVRLGRpc2NvcmRhbnRlRidGL0YyRl5vRmNvRmdvRmRwRlBGZ25Gam9GZHBGZ3BGZHBGanBGZHBGXXFGZHBGYHFGZHBGXXFGZHBGY3FGZHBGZnFGZHBGaXFGUEZQRmRwRmRwRmpvRmRwRlxyRmRwRmpwRmRwRl1xRmRwRmBxRmRwRl1xRmRwRmNxRmRwRl9yRmRwRmlxRlBGZHBGZHBGZHBGZHBGYnJGXm8tRmZyNiVGKy1GIzYqRmdwRmpyRmZxRmN2RlxyRmhzRl1xRjlGX3NGNUZhc0Zeby1GZnI2JUYrLUYjNi9GZ3BGaHNGXXFGXnRGZnFGanJGXXFGXnRGZHBGZnFGY3ZGXHJGOUZfc0Y1RmF0Rl5vRmR0Rmd0RjVGZHBGUEZkcEZkcEZkcEZkcEZcd0Zeb0Zcd0Zoc0ZickZmdkZhdEY1RlBGZHBGZHBGaXZGZHBGaXFGZ29GZHBGUEZkcEZpdkZkcEZpcUZnb0ZQRlBGZHAtRiw2JVErR0tnYW1tYU0yM0YnRi9GMkZeby1GLDYlUSZldmFsZkYnRi9GMi1GaHQ2JC1GIzYlLUkmbWZyYWNHRiQ2KC1GIzYnRltvRmN2Rlx3LyUrZXhlY3V0YWJsZUdGPUY5LUYjNidGW29GaHNGXHdGL0YyLyUubGluZXRoaWNrbmVzc0dGX3EvJStkZW5vbWFsaWduR1EnY2VudGVyRicvJSludW1hbGlnbkdGXnkvJSliZXZlbGxlZEdGPUZmeEY5RjlGNUZkcC1GNjYuRmZwRi9GMkY7RmFvRkBGQkZERkZGSEZKRmNwLUYsNiVRKlJnYW1tYU0yM0YnRi9GMkZeb0Zqdy1GaHQ2JC1GIzYmLUZieDYoLUYjNigtRiw2JVElc3FydEYnRmFyRjktRmh0NiQtRiM2JEZbb0Y5RjlGY3ZGYHotRmh0NiQtRiM2JEZcd0Y5RjlGOS1GIzYlRmB6LUZodDYkLUYjNiZGW29GaHNGXHdGOUY5RjlGanhGXHlGX3lGYXktRjY2LVEhRidGOUY7RmFvRkBGQkZERkZGSEZKRmNwRi9GMkY5RjUtRiw2JVEqUjJsaWtlTTIzRidGL0YyRl5vLUklbXN1cEdGJDYlRmV5LUYjNictRmRvNiRRIjJGJ0Y5Ri8vJStmb3JlZ3JvdW5kR1EsWzIwMCwwLDIwMF1GJy8lLHBsYWNlaG9sZGVyR0YxRjIvJTFzdXBlcnNjcmlwdHNoaWZ0R0Zmb0Y1RmZ4Rjk=">LUklbXJvd0c2Iy9JK21vZHVsZW5hbWVHNiJJLFR5cGVzZXR0aW5nR0koX3N5c2xpYkdGJzZgeC1JI21pR0YkNiVRJE0yM0YnLyUnaXRhbGljR1EldHJ1ZUYnLyUsbWF0aHZhcmlhbnRHUSdpdGFsaWNGJy1JI21vR0YkNi1RIjtGJy9GM1Enbm9ybWFsRicvJSZmZW5jZUdRJmZhbHNlRicvJSpzZXBhcmF0b3JHRjEvJSlzdHJldGNoeUdGPS8lKnN5bW1ldHJpY0dGPS8lKGxhcmdlb3BHRj0vJS5tb3ZhYmxlbGltaXRzR0Y9LyUnYWNjZW50R0Y9LyUnbHNwYWNlR1EmMC4wZW1GJy8lJ3JzcGFjZUdRLDAuMjc3Nzc3OGVtRictSSdtc3BhY2VHRiQ2Ji8lJ2hlaWdodEdRJjAuMGV4RicvJSZ3aWR0aEdGTC8lJmRlcHRoR0ZVLyUqbGluZWJyZWFrR1EobmV3bGluZUYnLUZRNiZGU0ZWRlgvRmVuUSVhdXRvRictRiw2JVEsY29uY29yZGFudGVGJ0YvRjItRjY2LVEqJmNvbG9uZXE7RidGOUY7L0Y/Rj1GQEZCRkRGRkZIL0ZLRk9GTS1JI21uR0YkNiRRIjBGJ0Y5LUY2Ni1RIjpGJ0Y5RjtGYW9GQEZCRkRGRkZIRmJvRk1GUEZnbi1GNjYvUSRmb3JGJy8lJWJvbGRHRjEvRjNRJWJvbGRGJy8lK2ZvbnR3ZWlnaHRHRmBwRjtGYW9GQEZCRkRGRkZIRkovRk5GTC1GNjYtUSJ+RidGOUY7RmFvRkBGQkZERkZGSEZKRmNwLUYsNiVRImlGJ0YvRjJGZHAtRjY2L1ElZnJvbUYnRl1wRl9wRmFwRjtGYW9GQEZCRkRGRkZIRkpGY3BGZHAtRmRvNiRRIjFGJ0Y5RmRwLUY2Ni9RI2J5RidGXXBGX3BGYXBGO0Zhb0ZARkJGREZGRkhGSkZjcEZkcEZdcUZkcC1GNjYvUSN0b0YnRl1wRl9wRmFwRjtGYW9GQEZCRkRGRkZIRkpGY3BGZHAtRiw2JVEoY2xhc3Nlc0YnRi9GMkZkcC1GNjYvUSNkb0YnRl1wRl9wRmFwRjtGYW9GQEZCRkRGRkZIRkpGY3BGUEZQRmRwRmRwRmpvRmRwLUYsNiVRImpGJ0YvRjJGZHBGanBGZHBGXXFGZHBGYHFGZHBGXXFGZHBGY3FGZHAtRiw2JUZocS9GMEY9RjlGZHBGaXFGUEZkcEZkcEZkcEZkcC1GLDYlUSJhRidGL0YyRl5vLUklbXN1YkdGJDYlRistRiM2J0ZncC1GNjYtUSIsRidGOUY7Rj5GQEZCRkRGRkZIRkovRk5RLDAuMzMzMzMzM2VtRidGXHJGL0YyLyUvc3Vic2NyaXB0c2hpZnRHRmZvRjUtRiw2JVEiYkYnRi9GMkZeby1GZnI2JUYrLUYjNjBGZ3AtRjY2LVEiK0YnRjlGO0Zhb0ZARkJGREZGRkgvRktRLDAuMjIyMjIyMmVtRicvRk5GXHRGXXEtRjY2LVEjLi5GJ0Y5RjtGYW9GQEZCRkRGRkZIRlt0RmNwRmZxRmpyRlxyRmhzRl1xRl50RmRwRmZxRi9GMkZfc0Y1LUYsNiVRImNGJ0YvRjJGXm8tRiw2JVEkYWRkRidGL0YyLUkobWZlbmNlZEdGJDYkLUYjNi1GZHQtRmh0NiQtRiM2LUZhcy1GaHQ2Ji1GIzYmLUYsNiVRIm1GJ0YvRjJGanItRiw2JVEibkYnRi9GMkY5RjkvJSVvcGVuR1EiW0YnLyUmY2xvc2VHUSJdRidGanJGZHUtRjY2LVEiPUYnRjlGO0Zhb0ZARkJGREZGRkhGYm9GTUZdcUZedEZmcS1GNjYtUSgmbWludXM7RidGOUY7RmFvRkBGQkZERkZGSEZbdEZddEZncEY5RjlGanJGZ3VGYHZGXXFGXnRGZnFGY3ZGXHJGOUY5RjVGZHBGUEZkcEZkcEZkcEZkcEZbb0Zeb0Zbb0Zoc0Zici1GNjYtUScmc2RvdDtGJ0Y5RjtGYW9GQEZCRkRGRkZIRkpGY3BGYXRGNUZQRmRwRmRwLUY2Ni9RJGVuZEYnRl1wRl9wRmFwRjtGYW9GQEZCRkRGRkZIRkpGY3BGZHBGaXFGZ29GZHBGUEZkcEZpdkZkcEZpcUZnb0ZnbkZQRlBGUEZQRmduLUYsNiVRLGRpc2NvcmRhbnRlRidGL0YyRl5vRmNvRmdvRmRwRlBGZ25Gam9GZHBGZ3BGZHBGanBGZHBGXXFGZHBGYHFGZHBGXXFGZHBGY3FGZHBGZnFGZHBGaXFGUEZQRmRwRmRwRmpvRmRwRlxyRmRwRmpwRmRwRl1xRmRwRmBxRmRwRl1xRmRwRmNxRmRwRl9yRmRwRmlxRlBGZHBGZHBGZHBGZHBGYnJGXm8tRmZyNiVGKy1GIzYqRmdwRmpyRmZxRmN2RlxyRmhzRl1xRjlGX3NGNUZhc0Zeby1GZnI2JUYrLUYjNi9GZ3BGaHNGXXFGXnRGZnFGanJGXXFGXnRGZHBGZnFGY3ZGXHJGOUZfc0Y1RmF0Rl5vRmR0Rmd0RjVGZHBGUEZkcEZkcEZkcEZkcEZcd0Zeb0Zcd0Zoc0ZickZmdkZhdEY1RlBGZHBGZHBGaXZGZHBGaXFGZ29GZHBGUEZkcEZpdkZkcEZpcUZnb0ZQRlBGZHAtRiw2JVErR0tnYW1tYU0yM0YnRi9GMkZeby1GLDYlUSZldmFsZkYnRi9GMi1GaHQ2JC1GIzYlLUkmbWZyYWNHRiQ2KC1GIzYnRltvRmN2Rlx3LyUrZXhlY3V0YWJsZUdGPUY5LUYjNidGW29GaHNGXHdGL0YyLyUubGluZXRoaWNrbmVzc0dGX3EvJStkZW5vbWFsaWduR1EnY2VudGVyRicvJSludW1hbGlnbkdGXnkvJSliZXZlbGxlZEdGPUZmeEY5RjlGNUZkcC1GNjYuRmZwRi9GMkY7RmFvRkBGQkZERkZGSEZKRmNwLUYsNiVRKlJnYW1tYU0yM0YnRi9GMkZeb0Zqdy1GaHQ2JC1GIzYmLUZieDYoLUYjNigtRiw2JVElc3FydEYnRmFyRjktRmh0NiQtRiM2JEZbb0Y5RjlGY3ZGYHotRmh0NiQtRiM2JEZcd0Y5RjlGOS1GIzYlRmB6LUZodDYkLUYjNiZGW29GaHNGXHdGOUY5RjlGanhGXHlGX3lGYXktRjY2LVEhRidGOUY7RmFvRkBGQkZERkZGSEZKRmNwRi9GMkY5RjUtRiw2JVEqUjJsaWtlTTIzRidGL0YyRl5vLUklbXN1cEdGJDYlRmV5LUYjNictRmRvNiRRIjJGJ0Y5Ri8vJStmb3JlZ3JvdW5kR1EsWzIwMCwwLDIwMF1GJy8lLHBsYWNlaG9sZGVyR0YxRjIvJTFzdXBlcnNjcmlwdHNoaWZ0R0Zmb0Y1RmZ4Rjk=</Equation></Text-field>
</Input>
</Group></Presentation-Block><Presentation-Block>
<Group view="code" labelreference="L19123" drawlabel="true">
<Input>
<Text-field prompt="&gt; " style="Maple Input" layout="Normal"># Storing matrices...</Text-field>
</Input>
</Group>
<Group view="code" labelreference="L19124" drawlabel="true">
<Input>
<Text-field prompt="&gt; " style="Maple Input" layout="Normal"><Equation executable="true" style="2D Input" input-equation="" display="LUklbXJvd0c2Iy9JK21vZHVsZW5hbWVHNiJJLFR5cGVzZXR0aW5nR0koX3N5c2xpYkdGJzYwLUkjbWlHRiQ2JVEtRXhwb3J0TWF0cml4RicvJSdpdGFsaWNHUSV0cnVlRicvJSxtYXRodmFyaWFudEdRJ2l0YWxpY0YnLUkobWZlbmNlZEdGJDYkLUYjNjAtSSNtb0dGJDYtUSFGJy9GM1Enbm9ybWFsRicvJSZmZW5jZUdRJmZhbHNlRicvJSpzZXBhcmF0b3JHRkIvJSlzdHJldGNoeUdGQi8lKnN5bW1ldHJpY0dGQi8lKGxhcmdlb3BHRkIvJS5tb3ZhYmxlbGltaXRzR0ZCLyUnYWNjZW50R0ZCLyUnbHNwYWNlR1EmMC4wZW1GJy8lJ3JzcGFjZUdGUS1JI21zR0YkNiNRLE0xMmRhdGEudHh0RictRjs2LVEiLEYnRj5GQC9GREYxRkVGR0ZJRktGTUZPL0ZTUSwwLjMzMzMzMzNlbUYnLUYsNiVRJE0xMkYnRi9GMkZYLUYsNiVRJ3RhcmdldEYnRi9GMi1GOzYtUSI9RidGPkZARkNGRUZHRklGS0ZNL0ZQUSwwLjI3Nzc3NzhlbUYnL0ZTRmJvLUYsNiVRKmRlbGltaXRlZEYnRi9GMkZYLUY7Ni1RIn5GJ0Y+RkBGQ0ZFRkdGSUZLRk1GT0ZSLUYsNiVRJW1vZGVGJ0YvRjJGXm8tRiw2JVEmYXNjaWlGJ0YvRjJGPkY+LUY7Ni1RIjpGJ0Y+RkBGQ0ZFRkdGSUZLRk1GYW9GY28tSSdtc3BhY2VHRiQ2Ji8lJ2hlaWdodEdRJjAuMGV4RicvJSZ3aWR0aEdGUS8lJmRlcHRoR0ZocC8lKmxpbmVicmVha0dRKG5ld2xpbmVGJ0YrLUY2NiQtRiM2MEY6LUZVNiNRLE0xM2RhdGEudHh0RidGWC1GLDYlUSRNMTNGJ0YvRjJGWEZbb0Zeb0Zkb0ZYRmdvRmpvRl5vRl1wRj5GPkZgcEZjcC1GZHA2JkZmcEZpcEZbcS9GXnFRJWF1dG9GJ0YrLUY2NiQtRiM2MEY6LUZVNiNRLE0yM2RhdGEudHh0RidGWC1GLDYlUSRNMjNGJ0YvRjJGWEZbb0Zeb0Zkb0ZYRmdvRmpvRl5vRl1wRj5GPkZgcC8lK2V4ZWN1dGFibGVHRkJGPg==">LUklbXJvd0c2Iy9JK21vZHVsZW5hbWVHNiJJLFR5cGVzZXR0aW5nR0koX3N5c2xpYkdGJzYwLUkjbWlHRiQ2JVEtRXhwb3J0TWF0cml4RicvJSdpdGFsaWNHUSV0cnVlRicvJSxtYXRodmFyaWFudEdRJ2l0YWxpY0YnLUkobWZlbmNlZEdGJDYkLUYjNjAtSSNtb0dGJDYtUSFGJy9GM1Enbm9ybWFsRicvJSZmZW5jZUdRJmZhbHNlRicvJSpzZXBhcmF0b3JHRkIvJSlzdHJldGNoeUdGQi8lKnN5bW1ldHJpY0dGQi8lKGxhcmdlb3BHRkIvJS5tb3ZhYmxlbGltaXRzR0ZCLyUnYWNjZW50R0ZCLyUnbHNwYWNlR1EmMC4wZW1GJy8lJ3JzcGFjZUdGUS1JI21zR0YkNiNRLE0xMmRhdGEudHh0RictRjs2LVEiLEYnRj5GQC9GREYxRkVGR0ZJRktGTUZPL0ZTUSwwLjMzMzMzMzNlbUYnLUYsNiVRJE0xMkYnRi9GMkZYLUYsNiVRJ3RhcmdldEYnRi9GMi1GOzYtUSI9RidGPkZARkNGRUZHRklGS0ZNL0ZQUSwwLjI3Nzc3NzhlbUYnL0ZTRmJvLUYsNiVRKmRlbGltaXRlZEYnRi9GMkZYLUY7Ni1RIn5GJ0Y+RkBGQ0ZFRkdGSUZLRk1GT0ZSLUYsNiVRJW1vZGVGJ0YvRjJGXm8tRiw2JVEmYXNjaWlGJ0YvRjJGPkY+LUY7Ni1RIjpGJ0Y+RkBGQ0ZFRkdGSUZLRk1GYW9GY28tSSdtc3BhY2VHRiQ2Ji8lJ2hlaWdodEdRJjAuMGV4RicvJSZ3aWR0aEdGUS8lJmRlcHRoR0ZocC8lKmxpbmVicmVha0dRKG5ld2xpbmVGJ0YrLUY2NiQtRiM2MEY6LUZVNiNRLE0xM2RhdGEudHh0RidGWC1GLDYlUSRNMTNGJ0YvRjJGWEZbb0Zeb0Zkb0ZYRmdvRmpvRl5vRl1wRj5GPkZgcEZjcC1GZHA2JkZmcEZpcEZbcS9GXnFRJWF1dG9GJ0YrLUY2NiQtRiM2MEY6LUZVNiNRLE0yM2RhdGEudHh0RidGWC1GLDYlUSRNMjNGJ0YvRjJGWEZbb0Zeb0Zkb0ZYRmdvRmpvRl5vRl1wRj5GPkZgcC8lK2V4ZWN1dGFibGVHRkJGPg==</Equation></Text-field>
</Input>
</Group></Presentation-Block><Presentation-Block>
<Group view="code" labelreference="L20184" drawlabel="true">
<Input>
<Text-field prompt="&gt; " style="Maple Input" layout="Normal"># Saving results...</Text-field>
</Input>
</Group>
<Group view="code" labelreference="L20187" drawlabel="true">
<Input>
<Text-field prompt="&gt; " style="Maple Input" layout="Normal"><Equation executable="true" style="2D Input" input-equation="" display="LUklbXJvd0c2Iy9JK21vZHVsZW5hbWVHNiJJLFR5cGVzZXR0aW5nR0koX3N5c2xpYkdGJzZobi1JI21pR0YkNiVRJ2xhYmVsc0YnLyUnaXRhbGljR1EldHJ1ZUYnLyUsbWF0aHZhcmlhbnRHUSdpdGFsaWNGJy1JI21vR0YkNi1RKiZjb2xvbmVxO0YnL0YzUSdub3JtYWxGJy8lJmZlbmNlR1EmZmFsc2VGJy8lKnNlcGFyYXRvckdGPS8lKXN0cmV0Y2h5R0Y9LyUqc3ltbWV0cmljR0Y9LyUobGFyZ2VvcEdGPS8lLm1vdmFibGVsaW1pdHNHRj0vJSdhY2NlbnRHRj0vJSdsc3BhY2VHUSwwLjI3Nzc3NzhlbUYnLyUncnNwYWNlR0ZMLUYsNiVRJ01hdHJpeEYnRi9GMi1JKG1mZW5jZWRHRiQ2JC1GIzYqLUkjbW5HRiQ2JFEiMUYnRjktRjY2LVEjLi5GJ0Y5RjtGPkZARkJGREZGRkgvRktRLDAuMjIyMjIyMmVtRicvRk5RJjAuMGVtRictRlM2JC1GIzYmLUYsNiVRKGNsYXNzZXNGJ0YvRjItRjY2LVEiK0YnRjlGO0Y+RkBGQkZERkZGSEZobi9GTkZpbkZXRjlGOS1GNjYtUSIsRidGOUY7L0Y/RjFGQEZCRkRGRkZIL0ZLRltvL0ZOUSwwLjMzMzMzMzNlbUYnRldGZW5GXG9GOUY5LUY2Ni1RIjpGJ0Y5RjtGPkZARkJGREZGRkhGSkZNLUknbXNwYWNlR0YkNiYvJSdoZWlnaHRHUSYwLjBleEYnLyUmd2lkdGhHRltvLyUmZGVwdGhHRmZwLyUqbGluZWJyZWFrR1EobmV3bGluZUYnLUZicDYmRmRwRmdwRmlwL0ZccVElYXV0b0YnLUY2Ni9RJGZvckYnLyUlYm9sZEdGMS9GM1ElYm9sZEYnLyUrZm9udHdlaWdodEdGaHFGO0Y+RkBGQkZERkZGSEZbcEZqbi1GNjYtUSJ+RidGOUY7Rj5GQEZCRkRGRkZIRltwRmpuLUYsNiVRImtGJ0YvRjJGW3ItRjY2L1ElZnJvbUYnRmVxRmdxRmlxRjtGPkZARkJGREZGRkhGW3BGam5GW3JGV0Zbci1GNjYvUSNieUYnRmVxRmdxRmlxRjtGPkZARkJGREZGRkhGW3BGam5GW3JGV0Zbci1GNjYvUSN0b0YnRmVxRmdxRmlxRjtGPkZARkJGREZGRkhGW3BGam5GW3JGYG9GW3ItRjY2L1EjZG9GJ0ZlcUZncUZpcUY7Rj5GQEZCRkRGRkZIRltwRmpuRmFwRltyRltyRltyLUYsNiVRInhGJ0YvRjJGNS1JJm1mcmFjR0YkNigtRiM2J0Zeci1GNjYtUSgmbWludXM7RidGOUY7Rj5GQEZCRkRGRkZIRmhuRmZvRldGL0YyLUYjNiVGYG9GL0YyLyUubGluZXRoaWNrbmVzc0dGWi8lK2Rlbm9tYWxpZ25HUSdjZW50ZXJGJy8lKW51bWFsaWduR0ZedC8lKWJldmVsbGVkR0Y9Rl5wRltyLUYsNiVRInlGJ0YvRjJGNS1GYXM2KEZeckZoc0Zqc0ZcdEZfdEZhdEZecEZbckZhcEZbckZbci1JJW1zdWJHRiQ2JUYrLUYjNipGV0Znb0ZbckZeckZjb0ZXRi9GMi8lL3N1YnNjcmlwdHNoaWZ0R1EiMEYnRjUtRiw2JVElSm9pbkYnRi9GMi1GUzYkLUYjNiUtRlM2Ji1GIzYrLUYsNiVRKGNvbnZlcnRGJ0YvRjItRlM2JC1GIzYoLUYsNiVRJmV2YWxmRidGL0YyLUZTNiQtRiM2JUZdcy8lK2V4ZWN1dGFibGVHRj1GOUY5RmdvLUYsNiVRJ3N0cmluZ0YnRi9GMkZpdkY5RjlGZ28tSSNtc0dGJDYjUSN8Z3ItRidGZ29GW3YtRlM2JC1GIzYoRmJ2LUZTNiQtRiM2JUZjdEZpdkY5RjlGZ29GW3dGaXZGOUY5Rml2RjlGOS8lJW9wZW5HUSJbRicvJSZjbG9zZUdRIl1GJ0ZpdkY5RjlGXnBGYXBGW3JGW3ItRml0NiVGKy1GIzYpRl5yRmNvRldGZ29GV0YvRjJGXXVGNS1GaXQ2JUYrLUYjNilGV0Znb0ZeckZjb0ZXRi9GMkZddUZecEZhcC1GNjYvUSRlbmRGJ0ZlcUZncUZpcUY7Rj5GQEZCRkRGRkZIRltwRmpuRltyRmpyRl5wRml2Rjk=">LUklbXJvd0c2Iy9JK21vZHVsZW5hbWVHNiJJLFR5cGVzZXR0aW5nR0koX3N5c2xpYkdGJzZobi1JI21pR0YkNiVRJ2xhYmVsc0YnLyUnaXRhbGljR1EldHJ1ZUYnLyUsbWF0aHZhcmlhbnRHUSdpdGFsaWNGJy1JI21vR0YkNi1RKiZjb2xvbmVxO0YnL0YzUSdub3JtYWxGJy8lJmZlbmNlR1EmZmFsc2VGJy8lKnNlcGFyYXRvckdGPS8lKXN0cmV0Y2h5R0Y9LyUqc3ltbWV0cmljR0Y9LyUobGFyZ2VvcEdGPS8lLm1vdmFibGVsaW1pdHNHRj0vJSdhY2NlbnRHRj0vJSdsc3BhY2VHUSwwLjI3Nzc3NzhlbUYnLyUncnNwYWNlR0ZMLUYsNiVRJ01hdHJpeEYnRi9GMi1JKG1mZW5jZWRHRiQ2JC1GIzYqLUkjbW5HRiQ2JFEiMUYnRjktRjY2LVEjLi5GJ0Y5RjtGPkZARkJGREZGRkgvRktRLDAuMjIyMjIyMmVtRicvRk5RJjAuMGVtRictRlM2JC1GIzYmLUYsNiVRKGNsYXNzZXNGJ0YvRjItRjY2LVEiK0YnRjlGO0Y+RkBGQkZERkZGSEZobi9GTkZpbkZXRjlGOS1GNjYtUSIsRidGOUY7L0Y/RjFGQEZCRkRGRkZIL0ZLRltvL0ZOUSwwLjMzMzMzMzNlbUYnRldGZW5GXG9GOUY5LUY2Ni1RIjpGJ0Y5RjtGPkZARkJGREZGRkhGSkZNLUknbXNwYWNlR0YkNiYvJSdoZWlnaHRHUSYwLjBleEYnLyUmd2lkdGhHRltvLyUmZGVwdGhHRmZwLyUqbGluZWJyZWFrR1EobmV3bGluZUYnLUZicDYmRmRwRmdwRmlwL0ZccVElYXV0b0YnLUY2Ni9RJGZvckYnLyUlYm9sZEdGMS9GM1ElYm9sZEYnLyUrZm9udHdlaWdodEdGaHFGO0Y+RkBGQkZERkZGSEZbcEZqbi1GNjYtUSJ+RidGOUY7Rj5GQEZCRkRGRkZIRltwRmpuLUYsNiVRImtGJ0YvRjJGW3ItRjY2L1ElZnJvbUYnRmVxRmdxRmlxRjtGPkZARkJGREZGRkhGW3BGam5GW3JGV0Zbci1GNjYvUSNieUYnRmVxRmdxRmlxRjtGPkZARkJGREZGRkhGW3BGam5GW3JGV0Zbci1GNjYvUSN0b0YnRmVxRmdxRmlxRjtGPkZARkJGREZGRkhGW3BGam5GW3JGYG9GW3ItRjY2L1EjZG9GJ0ZlcUZncUZpcUY7Rj5GQEZCRkRGRkZIRltwRmpuRmFwRltyRltyRltyLUYsNiVRInhGJ0YvRjJGNS1JJm1mcmFjR0YkNigtRiM2J0Zeci1GNjYtUSgmbWludXM7RidGOUY7Rj5GQEZCRkRGRkZIRmhuRmZvRldGL0YyLUYjNiVGYG9GL0YyLyUubGluZXRoaWNrbmVzc0dGWi8lK2Rlbm9tYWxpZ25HUSdjZW50ZXJGJy8lKW51bWFsaWduR0ZedC8lKWJldmVsbGVkR0Y9Rl5wRltyLUYsNiVRInlGJ0YvRjJGNS1GYXM2KEZeckZoc0Zqc0ZcdEZfdEZhdEZecEZbckZhcEZbckZbci1JJW1zdWJHRiQ2JUYrLUYjNipGV0Znb0ZbckZeckZjb0ZXRi9GMi8lL3N1YnNjcmlwdHNoaWZ0R1EiMEYnRjUtRiw2JVElSm9pbkYnRi9GMi1GUzYkLUYjNiUtRlM2Ji1GIzYrLUYsNiVRKGNvbnZlcnRGJ0YvRjItRlM2JC1GIzYoLUYsNiVRJmV2YWxmRidGL0YyLUZTNiQtRiM2JUZdcy8lK2V4ZWN1dGFibGVHRj1GOUY5RmdvLUYsNiVRJ3N0cmluZ0YnRi9GMkZpdkY5RjlGZ28tSSNtc0dGJDYjUSN8Z3ItRidGZ29GW3YtRlM2JC1GIzYoRmJ2LUZTNiQtRiM2JUZjdEZpdkY5RjlGZ29GW3dGaXZGOUY5Rml2RjlGOS8lJW9wZW5HUSJbRicvJSZjbG9zZUdRIl1GJ0ZpdkY5RjlGXnBGYXBGW3JGW3ItRml0NiVGKy1GIzYpRl5yRmNvRldGZ29GV0YvRjJGXXVGNS1GaXQ2JUYrLUYjNilGV0Znb0ZeckZjb0ZXRi9GMkZddUZecEZhcC1GNjYvUSRlbmRGJ0ZlcUZncUZpcUY7Rj5GQEZCRkRGRkZIRltwRmpuRltyRmpyRl5wRml2Rjk=</Equation></Text-field>
</Input>
</Group>
<Group view="code" labelreference="L20191" drawlabel="true">
<Input>
<Text-field prompt="&gt; " style="Maple Input" layout="Normal"><Equation executable="true" style="2D Input" input-equation="" display="LUklbXJvd0c2Iy9JK21vZHVsZW5hbWVHNiJJLFR5cGVzZXR0aW5nR0koX3N5c2xpYkdGJzY8LUkjbW9HRiQ2LVEhRicvJSxtYXRodmFyaWFudEdRJ25vcm1hbEYnLyUmZmVuY2VHUSZmYWxzZUYnLyUqc2VwYXJhdG9yR0Y0LyUpc3RyZXRjaHlHRjQvJSpzeW1tZXRyaWNHRjQvJShsYXJnZW9wR0Y0LyUubW92YWJsZWxpbWl0c0dGNC8lJ2FjY2VudEdGNC8lJ2xzcGFjZUdRJjAuMGVtRicvJSdyc3BhY2VHRkMtSSNtaUdGJDYlUSp2YXJpYXZlaXNGJy8lJ2l0YWxpY0dRJXRydWVGJy9GMFEnaXRhbGljRictRiw2LVEqJmNvbG9uZXE7RidGL0YyRjVGN0Y5RjtGPUY/L0ZCUSwwLjI3Nzc3NzhlbUYnL0ZFRlMtSSVtc3ViR0YkNiUtRkc2JVEnVmVjdG9yRidGSkZNLUYjNiQtRkc2JVEkcm93RidGSkZNRi8vJS9zdWJzY3JpcHRzaGlmdEdRIjBGJy1JKG1mZW5jZWRHRiQ2JC1GIzYkLUZebzYmLUYjNitGKy1JI21zR0YkNiNRNkdvb2RtYW4tS3J1c2thbH5nYW1tYUYnLUYsNi1RIixGJ0YvRjIvRjZGTEY3RjlGO0Y9Rj9GQS9GRVEsMC4zMzMzMzMzZW1GJy1GLDYtUSJ+RidGL0YyRjVGN0Y5RjtGPUY/RkFGRC1GZ282I1EuUm91c3Nvbn5nYW1tYUYnRmpvLUZnbzYjUShSMi1saWtlRidGK0YvRi8vJSVvcGVuR1EiW0YnLyUmY2xvc2VHUSJdRidGL0YvLUYsNi1RIjpGJ0YvRjJGNUY3RjlGO0Y9Rj9GUkZULUknbXNwYWNlR0YkNiYvJSdoZWlnaHRHUSYwLjBleEYnLyUmd2lkdGhHRkMvJSZkZXB0aEdGZ3EvJSpsaW5lYnJlYWtHUShuZXdsaW5lRictRkc2JVEpcmVzdWx0czFGJ0ZKRk1GT0ZVLUZebzYkLUYjNiQtRl5vNiYtRiM2KS1GRzYlUStHS2dhbW1hTTEyRidGSkZNRmpvRmBwLUZHNiVRKlJnYW1tYU0xMkYnRkpGTUZqby1GRzYlUSpSMmxpa2VNMTJGJ0ZKRk1GL0YvRmlwRlxxRi9GL0ZfcUZicS1GRzYlUSlyZXN1bHRzMkYnRkpGTUZPRlUtRl5vNiQtRiM2JC1GXm82Ji1GIzYpLUZHNiVRK0dLZ2FtbWFNMTNGJ0ZKRk1Gam9GYHAtRkc2JVEqUmdhbW1hTTEzRidGSkZNRmpvLUZHNiVRKlIybGlrZU0xM0YnRkpGTUYvRi9GaXBGXHFGL0YvRl9xRmJxLUZHNiVRKXJlc3VsdHMzRidGSkZNRk9GVS1GXm82JC1GIzYkLUZebzYmLUYjNiktRkc2JVErR0tnYW1tYU0yM0YnRkpGTUZqb0ZgcC1GRzYlUSpSZ2FtbWFNMjNGJ0ZKRk1Gam8tRkc2JVEqUjJsaWtlTTIzRidGSkZNRi9GL0ZpcEZccUYvRi9GX3EvJStleGVjdXRhYmxlR0Y0Ri8=">LUklbXJvd0c2Iy9JK21vZHVsZW5hbWVHNiJJLFR5cGVzZXR0aW5nR0koX3N5c2xpYkdGJzY8LUkjbW9HRiQ2LVEhRicvJSxtYXRodmFyaWFudEdRJ25vcm1hbEYnLyUmZmVuY2VHUSZmYWxzZUYnLyUqc2VwYXJhdG9yR0Y0LyUpc3RyZXRjaHlHRjQvJSpzeW1tZXRyaWNHRjQvJShsYXJnZW9wR0Y0LyUubW92YWJsZWxpbWl0c0dGNC8lJ2FjY2VudEdGNC8lJ2xzcGFjZUdRJjAuMGVtRicvJSdyc3BhY2VHRkMtSSNtaUdGJDYlUSp2YXJpYXZlaXNGJy8lJ2l0YWxpY0dRJXRydWVGJy9GMFEnaXRhbGljRictRiw2LVEqJmNvbG9uZXE7RidGL0YyRjVGN0Y5RjtGPUY/L0ZCUSwwLjI3Nzc3NzhlbUYnL0ZFRlMtSSVtc3ViR0YkNiUtRkc2JVEnVmVjdG9yRidGSkZNLUYjNiQtRkc2JVEkcm93RidGSkZNRi8vJS9zdWJzY3JpcHRzaGlmdEdRIjBGJy1JKG1mZW5jZWRHRiQ2JC1GIzYkLUZebzYmLUYjNitGKy1JI21zR0YkNiNRNkdvb2RtYW4tS3J1c2thbH5nYW1tYUYnLUYsNi1RIixGJ0YvRjIvRjZGTEY3RjlGO0Y9Rj9GQS9GRVEsMC4zMzMzMzMzZW1GJy1GLDYtUSJ+RidGL0YyRjVGN0Y5RjtGPUY/RkFGRC1GZ282I1EuUm91c3Nvbn5nYW1tYUYnRmpvLUZnbzYjUShSMi1saWtlRidGK0YvRi8vJSVvcGVuR1EiW0YnLyUmY2xvc2VHUSJdRidGL0YvLUYsNi1RIjpGJ0YvRjJGNUY3RjlGO0Y9Rj9GUkZULUknbXNwYWNlR0YkNiYvJSdoZWlnaHRHUSYwLjBleEYnLyUmd2lkdGhHRkMvJSZkZXB0aEdGZ3EvJSpsaW5lYnJlYWtHUShuZXdsaW5lRictRkc2JVEpcmVzdWx0czFGJ0ZKRk1GT0ZVLUZebzYkLUYjNiQtRl5vNiYtRiM2KS1GRzYlUStHS2dhbW1hTTEyRidGSkZNRmpvRmBwLUZHNiVRKlJnYW1tYU0xMkYnRkpGTUZqby1GRzYlUSpSMmxpa2VNMTJGJ0ZKRk1GL0YvRmlwRlxxRi9GL0ZfcUZicS1GRzYlUSlyZXN1bHRzMkYnRkpGTUZPRlUtRl5vNiQtRiM2JC1GXm82Ji1GIzYpLUZHNiVRK0dLZ2FtbWFNMTNGJ0ZKRk1Gam9GYHAtRkc2JVEqUmdhbW1hTTEzRidGSkZNRmpvLUZHNiVRKlIybGlrZU0xM0YnRkpGTUYvRi9GaXBGXHFGL0YvRl9xRmJxLUZHNiVRKXJlc3VsdHMzRidGSkZNRk9GVS1GXm82JC1GIzYkLUZebzYmLUYjNiktRkc2JVErR0tnYW1tYU0yM0YnRkpGTUZqb0ZgcC1GRzYlUSpSZ2FtbWFNMjNGJ0ZKRk1Gam8tRkc2JVEqUjJsaWtlTTIzRidGSkZNRi9GL0ZpcEZccUYvRi9GX3EvJStleGVjdXRhYmxlR0Y0Ri8=</Equation></Text-field>
</Input>
</Group>
<Group view="code" labelreference="L20186" drawlabel="true">
<Input>
<Text-field prompt="&gt; " style="Maple Input" layout="Normal"><Equation executable="true" style="2D Input" input-equation="" display="LUklbXJvd0c2Iy9JK21vZHVsZW5hbWVHNiJJLFR5cGVzZXR0aW5nR0koX3N5c2xpYkdGJzY1LUkjbWlHRiQ2JVEnRXhwb3J0RicvJSdpdGFsaWNHUSV0cnVlRicvJSxtYXRodmFyaWFudEdRJ2l0YWxpY0YnLUkobWZlbmNlZEdGJDYkLUYjNi0tRiw2JVEnbGFiZWxzRidGL0YyLUkjbW9HRiQ2LVEiLEYnL0YzUSdub3JtYWxGJy8lJmZlbmNlR1EmZmFsc2VGJy8lKnNlcGFyYXRvckdGMS8lKXN0cmV0Y2h5R0ZFLyUqc3ltbWV0cmljR0ZFLyUobGFyZ2VvcEdGRS8lLm1vdmFibGVsaW1pdHNHRkUvJSdhY2NlbnRHRkUvJSdsc3BhY2VHUSYwLjBlbUYnLyUncnNwYWNlR1EsMC4zMzMzMzMzZW1GJy1JI21zR0YkNiNRLFJlc3VsdHMueGxzRidGPS1GWTYjUStHS2dhbW1hTTEyRidGPS1GPjYtUSJ+RidGQUZDL0ZHRkVGSEZKRkxGTkZQRlIvRlZGVC1GWTYjUSNBMUYnLUY+Ni1RIUYnRkFGQ0Zcb0ZIRkpGTEZORlBGUkZdby8lK2V4ZWN1dGFibGVHRkVGQUZBLUY+Ni1RIjpGJ0ZBRkNGXG9GSEZKRkxGTkZQL0ZTUSwwLjI3Nzc3NzhlbUYnL0ZWRmpvLUknbXNwYWNlR0YkNiYvJSdoZWlnaHRHUSYwLjBleEYnLyUmd2lkdGhHRlQvJSZkZXB0aEdGYXAvJSpsaW5lYnJlYWtHUShuZXdsaW5lRidGKy1GNjYkLUYjNistRiw2JVEkTTEyRidGL0YyRj1GWEY9RmZuRj0tRlk2I1EjQjJGJ0Zhb0ZBRkFGZm9GaW5GXHBGKy1GNjYkLUYjNiwtRiw2JVEqdmFyaWF2ZWlzRidGL0YyRj1GWEY9RmZuRj0tRlk2I1EjSTFGJ0Zhb0Zkb0ZBRkFGZm9GXHBGKy1GNjYkLUYjNistRiw2JVEpcmVzdWx0czFGJ0YvRjJGPUZYRj1GZm5GPS1GWTYjUSNJMkYnRmFvRkFGQUZmb0ZpbkZkb0ZB">LUklbXJvd0c2Iy9JK21vZHVsZW5hbWVHNiJJLFR5cGVzZXR0aW5nR0koX3N5c2xpYkdGJzY1LUkjbWlHRiQ2JVEnRXhwb3J0RicvJSdpdGFsaWNHUSV0cnVlRicvJSxtYXRodmFyaWFudEdRJ2l0YWxpY0YnLUkobWZlbmNlZEdGJDYkLUYjNi0tRiw2JVEnbGFiZWxzRidGL0YyLUkjbW9HRiQ2LVEiLEYnL0YzUSdub3JtYWxGJy8lJmZlbmNlR1EmZmFsc2VGJy8lKnNlcGFyYXRvckdGMS8lKXN0cmV0Y2h5R0ZFLyUqc3ltbWV0cmljR0ZFLyUobGFyZ2VvcEdGRS8lLm1vdmFibGVsaW1pdHNHRkUvJSdhY2NlbnRHRkUvJSdsc3BhY2VHUSYwLjBlbUYnLyUncnNwYWNlR1EsMC4zMzMzMzMzZW1GJy1JI21zR0YkNiNRLFJlc3VsdHMueGxzRidGPS1GWTYjUStHS2dhbW1hTTEyRidGPS1GPjYtUSJ+RidGQUZDL0ZHRkVGSEZKRkxGTkZQRlIvRlZGVC1GWTYjUSNBMUYnLUY+Ni1RIUYnRkFGQ0Zcb0ZIRkpGTEZORlBGUkZdby8lK2V4ZWN1dGFibGVHRkVGQUZBLUY+Ni1RIjpGJ0ZBRkNGXG9GSEZKRkxGTkZQL0ZTUSwwLjI3Nzc3NzhlbUYnL0ZWRmpvLUknbXNwYWNlR0YkNiYvJSdoZWlnaHRHUSYwLjBleEYnLyUmd2lkdGhHRlQvJSZkZXB0aEdGYXAvJSpsaW5lYnJlYWtHUShuZXdsaW5lRidGKy1GNjYkLUYjNistRiw2JVEkTTEyRidGL0YyRj1GWEY9RmZuRj0tRlk2I1EjQjJGJ0Zhb0ZBRkFGZm9GaW5GXHBGKy1GNjYkLUYjNiwtRiw2JVEqdmFyaWF2ZWlzRidGL0YyRj1GWEY9RmZuRj0tRlk2I1EjSTFGJ0Zhb0Zkb0ZBRkFGZm9GXHBGKy1GNjYkLUYjNistRiw2JVEpcmVzdWx0czFGJ0YvRjJGPUZYRj1GZm5GPS1GWTYjUSNJMkYnRmFvRkFGQUZmb0ZpbkZkb0ZB</Equation></Text-field>
</Input>
</Group>
<Group view="code" labelreference="L20192" drawlabel="true">
<Input>
<Text-field prompt="&gt; " style="Maple Input" layout="Normal"><Equation executable="true" style="2D Input" input-equation="" display="LUklbXJvd0c2Iy9JK21vZHVsZW5hbWVHNiJJLFR5cGVzZXR0aW5nR0koX3N5c2xpYkdGJzY1LUkjbWlHRiQ2JVEnRXhwb3J0RicvJSdpdGFsaWNHUSV0cnVlRicvJSxtYXRodmFyaWFudEdRJ2l0YWxpY0YnLUkobWZlbmNlZEdGJDYkLUYjNiwtRiw2JVEnbGFiZWxzRidGL0YyLUkjbW9HRiQ2LVEiLEYnL0YzUSdub3JtYWxGJy8lJmZlbmNlR1EmZmFsc2VGJy8lKnNlcGFyYXRvckdGMS8lKXN0cmV0Y2h5R0ZFLyUqc3ltbWV0cmljR0ZFLyUobGFyZ2VvcEdGRS8lLm1vdmFibGVsaW1pdHNHRkUvJSdhY2NlbnRHRkUvJSdsc3BhY2VHUSYwLjBlbUYnLyUncnNwYWNlR1EsMC4zMzMzMzMzZW1GJy1JI21zR0YkNiNRLFJlc3VsdHMueGxzRidGPS1GWTYjUStHS2dhbW1hTTEzRidGPS1GPjYtUSJ+RidGQUZDL0ZHRkVGSEZKRkxGTkZQRlIvRlZGVC1GWTYjUSNBMUYnLUY+Ni1RIUYnRkFGQ0Zcb0ZIRkpGTEZORlBGUkZdb0ZBRkEtRj42LVEiOkYnRkFGQ0Zcb0ZIRkpGTEZORlAvRlNRLDAuMjc3Nzc3OGVtRicvRlZGaG8tSSdtc3BhY2VHRiQ2Ji8lJ2hlaWdodEdRJjAuMGV4RicvJSZ3aWR0aEdGVC8lJmRlcHRoR0ZfcC8lKmxpbmVicmVha0dRKG5ld2xpbmVGJ0YrLUY2NiQtRiM2Ky1GLDYlUSRNMTNGJ0YvRjJGPUZYRj1GZm5GPS1GWTYjUSNCMkYnRmFvRkFGQUZkb0ZpbkZqb0YrLUY2NiQtRiM2Ky1GLDYlUSp2YXJpYXZlaXNGJ0YvRjJGPUZYRj1GZm5GPS1GWTYjUSNJMUYnRmFvRkFGQUZkb0Zqb0YrLUY2NiQtRiM2Ky1GLDYlUSlyZXN1bHRzMkYnRi9GMkY9RlhGPUZmbkY9LUZZNiNRI0kyRidGYW9GQUZBRmRvRmluLyUrZXhlY3V0YWJsZUdGRUZB">LUklbXJvd0c2Iy9JK21vZHVsZW5hbWVHNiJJLFR5cGVzZXR0aW5nR0koX3N5c2xpYkdGJzY1LUkjbWlHRiQ2JVEnRXhwb3J0RicvJSdpdGFsaWNHUSV0cnVlRicvJSxtYXRodmFyaWFudEdRJ2l0YWxpY0YnLUkobWZlbmNlZEdGJDYkLUYjNiwtRiw2JVEnbGFiZWxzRidGL0YyLUkjbW9HRiQ2LVEiLEYnL0YzUSdub3JtYWxGJy8lJmZlbmNlR1EmZmFsc2VGJy8lKnNlcGFyYXRvckdGMS8lKXN0cmV0Y2h5R0ZFLyUqc3ltbWV0cmljR0ZFLyUobGFyZ2VvcEdGRS8lLm1vdmFibGVsaW1pdHNHRkUvJSdhY2NlbnRHRkUvJSdsc3BhY2VHUSYwLjBlbUYnLyUncnNwYWNlR1EsMC4zMzMzMzMzZW1GJy1JI21zR0YkNiNRLFJlc3VsdHMueGxzRidGPS1GWTYjUStHS2dhbW1hTTEzRidGPS1GPjYtUSJ+RidGQUZDL0ZHRkVGSEZKRkxGTkZQRlIvRlZGVC1GWTYjUSNBMUYnLUY+Ni1RIUYnRkFGQ0Zcb0ZIRkpGTEZORlBGUkZdb0ZBRkEtRj42LVEiOkYnRkFGQ0Zcb0ZIRkpGTEZORlAvRlNRLDAuMjc3Nzc3OGVtRicvRlZGaG8tSSdtc3BhY2VHRiQ2Ji8lJ2hlaWdodEdRJjAuMGV4RicvJSZ3aWR0aEdGVC8lJmRlcHRoR0ZfcC8lKmxpbmVicmVha0dRKG5ld2xpbmVGJ0YrLUY2NiQtRiM2Ky1GLDYlUSRNMTNGJ0YvRjJGPUZYRj1GZm5GPS1GWTYjUSNCMkYnRmFvRkFGQUZkb0ZpbkZqb0YrLUY2NiQtRiM2Ky1GLDYlUSp2YXJpYXZlaXNGJ0YvRjJGPUZYRj1GZm5GPS1GWTYjUSNJMUYnRmFvRkFGQUZkb0Zqb0YrLUY2NiQtRiM2Ky1GLDYlUSlyZXN1bHRzMkYnRi9GMkY9RlhGPUZmbkY9LUZZNiNRI0kyRidGYW9GQUZBRmRvRmluLyUrZXhlY3V0YWJsZUdGRUZB</Equation></Text-field>
</Input>
</Group>
<Group view="code" labelreference="L20133" drawlabel="true">
<Input>
<Text-field prompt="&gt; " style="Maple Input" layout="Normal"><Equation executable="true" style="2D Input" input-equation="" display="LUklbXJvd0c2Iy9JK21vZHVsZW5hbWVHNiJJLFR5cGVzZXR0aW5nR0koX3N5c2xpYkdGJzY1LUkjbWlHRiQ2JVEnRXhwb3J0RicvJSdpdGFsaWNHUSV0cnVlRicvJSxtYXRodmFyaWFudEdRJ2l0YWxpY0YnLUkobWZlbmNlZEdGJDYkLUYjNiwtRiw2JVEnbGFiZWxzRidGL0YyLUkjbW9HRiQ2LVEiLEYnL0YzUSdub3JtYWxGJy8lJmZlbmNlR1EmZmFsc2VGJy8lKnNlcGFyYXRvckdGMS8lKXN0cmV0Y2h5R0ZFLyUqc3ltbWV0cmljR0ZFLyUobGFyZ2VvcEdGRS8lLm1vdmFibGVsaW1pdHNHRkUvJSdhY2NlbnRHRkUvJSdsc3BhY2VHUSYwLjBlbUYnLyUncnNwYWNlR1EsMC4zMzMzMzMzZW1GJy1JI21zR0YkNiNRLFJlc3VsdHMueGxzRidGPS1GWTYjUStHS2dhbW1hTTIzRidGPS1GPjYtUSJ+RidGQUZDL0ZHRkVGSEZKRkxGTkZQRlIvRlZGVC1GWTYjUSNBMUYnLUY+Ni1RIUYnRkFGQ0Zcb0ZIRkpGTEZORlBGUkZdb0ZBRkEtRj42LVEiOkYnRkFGQ0Zcb0ZIRkpGTEZORlAvRlNRLDAuMjc3Nzc3OGVtRicvRlZGaG8tSSdtc3BhY2VHRiQ2Ji8lJ2hlaWdodEdRJjAuMGV4RicvJSZ3aWR0aEdGVC8lJmRlcHRoR0ZfcC8lKmxpbmVicmVha0dRKG5ld2xpbmVGJ0YrLUY2NiQtRiM2Ky1GLDYlUSRNMjNGJ0YvRjJGPUZYRj1GZm5GPS1GWTYjUSNCMkYnRmFvRkFGQUZkb0ZpbkZqb0YrLUY2NiQtRiM2Ky1GLDYlUSp2YXJpYXZlaXNGJ0YvRjJGPUZYRj1GZm5GPS1GWTYjUSNJMUYnRmFvRkFGQUZkb0Zqb0YrLUY2NiQtRiM2Ky1GLDYlUSlyZXN1bHRzM0YnRi9GMkY9RlhGPUZmbkY9LUZZNiNRI0kyRidGYW9GQUZBRmRvRmluLyUrZXhlY3V0YWJsZUdGRUZB">LUklbXJvd0c2Iy9JK21vZHVsZW5hbWVHNiJJLFR5cGVzZXR0aW5nR0koX3N5c2xpYkdGJzY1LUkjbWlHRiQ2JVEnRXhwb3J0RicvJSdpdGFsaWNHUSV0cnVlRicvJSxtYXRodmFyaWFudEdRJ2l0YWxpY0YnLUkobWZlbmNlZEdGJDYkLUYjNiwtRiw2JVEnbGFiZWxzRidGL0YyLUkjbW9HRiQ2LVEiLEYnL0YzUSdub3JtYWxGJy8lJmZlbmNlR1EmZmFsc2VGJy8lKnNlcGFyYXRvckdGMS8lKXN0cmV0Y2h5R0ZFLyUqc3ltbWV0cmljR0ZFLyUobGFyZ2VvcEdGRS8lLm1vdmFibGVsaW1pdHNHRkUvJSdhY2NlbnRHRkUvJSdsc3BhY2VHUSYwLjBlbUYnLyUncnNwYWNlR1EsMC4zMzMzMzMzZW1GJy1JI21zR0YkNiNRLFJlc3VsdHMueGxzRidGPS1GWTYjUStHS2dhbW1hTTIzRidGPS1GPjYtUSJ+RidGQUZDL0ZHRkVGSEZKRkxGTkZQRlIvRlZGVC1GWTYjUSNBMUYnLUY+Ni1RIUYnRkFGQ0Zcb0ZIRkpGTEZORlBGUkZdb0ZBRkEtRj42LVEiOkYnRkFGQ0Zcb0ZIRkpGTEZORlAvRlNRLDAuMjc3Nzc3OGVtRicvRlZGaG8tSSdtc3BhY2VHRiQ2Ji8lJ2hlaWdodEdRJjAuMGV4RicvJSZ3aWR0aEdGVC8lJmRlcHRoR0ZfcC8lKmxpbmVicmVha0dRKG5ld2xpbmVGJ0YrLUY2NiQtRiM2Ky1GLDYlUSRNMjNGJ0YvRjJGPUZYRj1GZm5GPS1GWTYjUSNCMkYnRmFvRkFGQUZkb0ZpbkZqb0YrLUY2NiQtRiM2Ky1GLDYlUSp2YXJpYXZlaXNGJ0YvRjJGPUZYRj1GZm5GPS1GWTYjUSNJMUYnRmFvRkFGQUZkb0Zqb0YrLUY2NiQtRiM2Ky1GLDYlUSlyZXN1bHRzM0YnRi9GMkY9RlhGPUZmbkY9LUZZNiNRI0kyRidGYW9GQUZBRmRvRmluLyUrZXhlY3V0YWJsZUdGRUZB</Equation></Text-field>
</Input>
</Group>
<Group view="code" labelreference="L20193" drawlabel="true">
<Input>
<Text-field prompt="&gt; " style="Maple Input" layout="Normal"><Equation executable="true" style="2D Input" input-equation="" display="LUklbXJvd0c2Iy9JK21vZHVsZW5hbWVHNiJJLFR5cGVzZXR0aW5nR0koX3N5c2xpYkdGJzYlLUkjbW9HRiQ2LVEhRicvJSxtYXRodmFyaWFudEdRJ25vcm1hbEYnLyUmZmVuY2VHUSZmYWxzZUYnLyUqc2VwYXJhdG9yR0Y0LyUpc3RyZXRjaHlHRjQvJSpzeW1tZXRyaWNHRjQvJShsYXJnZW9wR0Y0LyUubW92YWJsZWxpbWl0c0dGNC8lJ2FjY2VudEdGNC8lJ2xzcGFjZUdRJjAuMGVtRicvJSdyc3BhY2VHRkMvJStleGVjdXRhYmxlR0Y0Ri8=">LUklbXJvd0c2Iy9JK21vZHVsZW5hbWVHNiJJLFR5cGVzZXR0aW5nR0koX3N5c2xpYkdGJzYlLUkjbW9HRiQ2LVEhRicvJSxtYXRodmFyaWFudEdRJ25vcm1hbEYnLyUmZmVuY2VHUSZmYWxzZUYnLyUqc2VwYXJhdG9yR0Y0LyUpc3RyZXRjaHlHRjQvJSpzeW1tZXRyaWNHRjQvJShsYXJnZW9wR0Y0LyUubW92YWJsZWxpbWl0c0dGNC8lJ2FjY2VudEdGNC8lJ2xzcGFjZUdRJjAuMGVtRicvJSdyc3BhY2VHRkMvJStleGVjdXRhYmxlR0Y0Ri8=</Equation></Text-field>
</Input>
</Group>
<Group view="code" labelreference="L19009" drawlabel="true">
<Input><Pagebreak></Pagebreak>
</Input>
</Group></Presentation-Block><Presentation-Block>
<Group view="code" labelreference="L20174" drawlabel="true">
<Input>
<Text-field prompt="&gt; " style="Maple Input" foreground="[0,0,255]" layout="Normal"><Font foreground="[0,0,255]" size="14"># PART 5A: READING FOR BOOTSTRAP RESAMPLING AND ANALYSIS OF GOODMAN-KRUSKAL GAMMA AND EXPLAINED VARIANCE</Font></Text-field>
</Input>
</Group>
<Group view="code" labelreference="L20162" drawlabel="true">
<Input>
<Text-field prompt="&gt; " style="Maple Input" layout="Normal"># Loading packages...</Text-field>
</Input>
</Group>
<Group view="code" labelreference="L20156" drawlabel="true">
<Input>
<Text-field prompt="&gt; " style="Maple Input" layout="Normal"><Equation executable="true" style="2D Input" input-equation="" display="LUklbXJvd0c2Iy9JK21vZHVsZW5hbWVHNiJJLFR5cGVzZXR0aW5nR0koX3N5c2xpYkdGJzYnLUkjbWlHRiQ2JVEocmVzdGFydEYnLyUnaXRhbGljR1EldHJ1ZUYnLyUsbWF0aHZhcmlhbnRHUSdpdGFsaWNGJy1JI21vR0YkNi1RIjpGJy9GM1Enbm9ybWFsRicvJSZmZW5jZUdRJmZhbHNlRicvJSpzZXBhcmF0b3JHRj0vJSlzdHJldGNoeUdGPS8lKnN5bW1ldHJpY0dGPS8lKGxhcmdlb3BHRj0vJS5tb3ZhYmxlbGltaXRzR0Y9LyUnYWNjZW50R0Y9LyUnbHNwYWNlR1EsMC4yNzc3Nzc4ZW1GJy8lJ3JzcGFjZUdGTC1GNjYtUSFGJ0Y5RjtGPkZARkJGREZGRkgvRktRJjAuMGVtRicvRk5GUy8lK2V4ZWN1dGFibGVHRj1GOQ==">LUklbXJvd0c2Iy9JK21vZHVsZW5hbWVHNiJJLFR5cGVzZXR0aW5nR0koX3N5c2xpYkdGJzYnLUkjbWlHRiQ2JVEocmVzdGFydEYnLyUnaXRhbGljR1EldHJ1ZUYnLyUsbWF0aHZhcmlhbnRHUSdpdGFsaWNGJy1JI21vR0YkNi1RIjpGJy9GM1Enbm9ybWFsRicvJSZmZW5jZUdRJmZhbHNlRicvJSpzZXBhcmF0b3JHRj0vJSlzdHJldGNoeUdGPS8lKnN5bW1ldHJpY0dGPS8lKGxhcmdlb3BHRj0vJS5tb3ZhYmxlbGltaXRzR0Y9LyUnYWNjZW50R0Y9LyUnbHNwYWNlR1EsMC4yNzc3Nzc4ZW1GJy8lJ3JzcGFjZUdGTC1GNjYtUSFGJ0Y5RjtGPkZARkJGREZGRkgvRktRJjAuMGVtRicvRk5GUy8lK2V4ZWN1dGFibGVHRj1GOQ==</Equation></Text-field>
</Input>
</Group>
<Group labelreference="L20161" drawlabel="true">
<Input>
<Text-field prompt="&gt; " style="Maple Input" layout="Normal"><Equation executable="true" style="2D Input" input-equation="" display="LUklbXJvd0c2Iy9JK21vZHVsZW5hbWVHNiJJLFR5cGVzZXR0aW5nR0koX3N5c2xpYkdGJzZILUkjbWlHRiQ2JVEld2l0aEYnLyUnaXRhbGljR1EldHJ1ZUYnLyUsbWF0aHZhcmlhbnRHUSdpdGFsaWNGJy1JKG1mZW5jZWRHRiQ2JC1GIzYlLUYsNiVRK0V4Y2VsVG9vbHNGJ0YvRjIvJStleGVjdXRhYmxlR1EmZmFsc2VGJy9GM1Enbm9ybWFsRidGQC1JI21vR0YkNi1RIjpGJ0ZALyUmZmVuY2VHRj8vJSpzZXBhcmF0b3JHRj8vJSlzdHJldGNoeUdGPy8lKnN5bW1ldHJpY0dGPy8lKGxhcmdlb3BHRj8vJS5tb3ZhYmxlbGltaXRzR0Y/LyUnYWNjZW50R0Y/LyUnbHNwYWNlR1EsMC4yNzc3Nzc4ZW1GJy8lJ3JzcGFjZUdGVi1JJ21zcGFjZUdGJDYmLyUnaGVpZ2h0R1EmMC4wZXhGJy8lJndpZHRoR1EmMC4wZW1GJy8lJmRlcHRoR0Zobi8lKmxpbmVicmVha0dRKG5ld2xpbmVGJ0YrLUY2NiQtRiM2JS1GLDYlUSpMaXN0VG9vbHNGJ0YvRjJGPUZARkBGQkZZRistRjY2JC1GIzYlLUYsNiVRLFN0cmluZ1Rvb2xzRidGL0YyRj1GQEZARkJGWS1GWjYmRmZuRmluRlxvL0Zfb1ElYXV0b0YnRistRjY2JC1GIzYkLUYsNiVRJnBsb3RzRidGL0YyRkBGQEZCRllGKy1GNjYkLUYjNiUtRiw2JVErQXJyYXlUb29sc0YnRi9GMkY9RkBGQEZCRllGX3BGKy1GNjYkLUYjNiQtRiw2JVEuTGluZWFyQWxnZWJyYUYnRi9GMkZARkBGQkZZRllGX3AtRiw2JVEqaW50ZXJmYWNlRidGL0YyLUY2NiQtRiM2Ji1GQzYtUSFGJ0ZARkZGSEZKRkxGTkZQRlIvRlVGW28vRlhGW28tRiM2Ji1GLDYlUSp3YXJubGV2ZWxGJ0YvRjItRkM2LVEiPUYnRkBGRkZIRkpGTEZORlBGUkZURlctSSNtbkdGJDYkUSIwRidGQEZARl9yRkBGQEZCRllGKy1GNjYkLUYjNiQtRiw2JVEvRHluYW1pY1N5c3RlbXNGJ0YvRjJGQEZARkJGX3JGPUZA">LUklbXJvd0c2Iy9JK21vZHVsZW5hbWVHNiJJLFR5cGVzZXR0aW5nR0koX3N5c2xpYkdGJzZILUkjbWlHRiQ2JVEld2l0aEYnLyUnaXRhbGljR1EldHJ1ZUYnLyUsbWF0aHZhcmlhbnRHUSdpdGFsaWNGJy1JKG1mZW5jZWRHRiQ2JC1GIzYlLUYsNiVRK0V4Y2VsVG9vbHNGJ0YvRjIvJStleGVjdXRhYmxlR1EmZmFsc2VGJy9GM1Enbm9ybWFsRidGQC1JI21vR0YkNi1RIjpGJ0ZALyUmZmVuY2VHRj8vJSpzZXBhcmF0b3JHRj8vJSlzdHJldGNoeUdGPy8lKnN5bW1ldHJpY0dGPy8lKGxhcmdlb3BHRj8vJS5tb3ZhYmxlbGltaXRzR0Y/LyUnYWNjZW50R0Y/LyUnbHNwYWNlR1EsMC4yNzc3Nzc4ZW1GJy8lJ3JzcGFjZUdGVi1JJ21zcGFjZUdGJDYmLyUnaGVpZ2h0R1EmMC4wZXhGJy8lJndpZHRoR1EmMC4wZW1GJy8lJmRlcHRoR0Zobi8lKmxpbmVicmVha0dRKG5ld2xpbmVGJ0YrLUY2NiQtRiM2JS1GLDYlUSpMaXN0VG9vbHNGJ0YvRjJGPUZARkBGQkZZRistRjY2JC1GIzYlLUYsNiVRLFN0cmluZ1Rvb2xzRidGL0YyRj1GQEZARkJGWS1GWjYmRmZuRmluRlxvL0Zfb1ElYXV0b0YnRistRjY2JC1GIzYkLUYsNiVRJnBsb3RzRidGL0YyRkBGQEZCRllGKy1GNjYkLUYjNiUtRiw2JVErQXJyYXlUb29sc0YnRi9GMkY9RkBGQEZCRllGX3BGKy1GNjYkLUYjNiQtRiw2JVEuTGluZWFyQWxnZWJyYUYnRi9GMkZARkBGQkZZRllGX3AtRiw2JVEqaW50ZXJmYWNlRidGL0YyLUY2NiQtRiM2Ji1GQzYtUSFGJ0ZARkZGSEZKRkxGTkZQRlIvRlVGW28vRlhGW28tRiM2Ji1GLDYlUSp3YXJubGV2ZWxGJ0YvRjItRkM2LVEiPUYnRkBGRkZIRkpGTEZORlBGUkZURlctSSNtbkdGJDYkUSIwRidGQEZARl9yRkBGQEZCRllGKy1GNjYkLUYjNiQtRiw2JVEvRHluYW1pY1N5c3RlbXNGJ0YvRjJGQEZARkJGX3JGPUZA</Equation></Text-field>
</Input>
</Group></Presentation-Block><Presentation-Block>
<Group view="code" labelreference="L20154" drawlabel="true">
<Input>
<Text-field prompt="&gt; " style="Maple Input" layout="Normal"><Equation executable="true" style="2D Input" input-equation="" display="LUklbXJvd0c2Iy9JK21vZHVsZW5hbWVHNiJJLFR5cGVzZXR0aW5nR0koX3N5c2xpYkdGJzYoLUkjbWlHRiQ2JVEqYWN1cG9pbnRzRicvJSdpdGFsaWNHUSV0cnVlRicvJSxtYXRodmFyaWFudEdRJ2l0YWxpY0YnLUkjbW9HRiQ2LVEqJmNvbG9uZXE7RicvRjNRJ25vcm1hbEYnLyUmZmVuY2VHUSZmYWxzZUYnLyUqc2VwYXJhdG9yR0Y9LyUpc3RyZXRjaHlHRj0vJSpzeW1tZXRyaWNHRj0vJShsYXJnZW9wR0Y9LyUubW92YWJsZWxpbWl0c0dGPS8lJ2FjY2VudEdGPS8lJ2xzcGFjZUdRLDAuMjc3Nzc3OGVtRicvJSdyc3BhY2VHRkwtSSNtbkdGJDYkUSQzNjFGJ0Y5LUY2Ni1RIjpGJ0Y5RjtGPkZARkJGREZGRkhGSkZNLyUrZXhlY3V0YWJsZUdGPUY5">LUklbXJvd0c2Iy9JK21vZHVsZW5hbWVHNiJJLFR5cGVzZXR0aW5nR0koX3N5c2xpYkdGJzYoLUkjbWlHRiQ2JVEqYWN1cG9pbnRzRicvJSdpdGFsaWNHUSV0cnVlRicvJSxtYXRodmFyaWFudEdRJ2l0YWxpY0YnLUkjbW9HRiQ2LVEqJmNvbG9uZXE7RicvRjNRJ25vcm1hbEYnLyUmZmVuY2VHUSZmYWxzZUYnLyUqc2VwYXJhdG9yR0Y9LyUpc3RyZXRjaHlHRj0vJSpzeW1tZXRyaWNHRj0vJShsYXJnZW9wR0Y9LyUubW92YWJsZWxpbWl0c0dGPS8lJ2FjY2VudEdGPS8lJ2xzcGFjZUdRLDAuMjc3Nzc3OGVtRicvJSdyc3BhY2VHRkwtSSNtbkdGJDYkUSQzNjFGJ0Y5LUY2Ni1RIjpGJ0Y5RjtGPkZARkJGREZGRkhGSkZNLyUrZXhlY3V0YWJsZUdGPUY5</Equation></Text-field>
</Input>
</Group>
<Group view="code" labelreference="L20281" drawlabel="true">
<Input>
<Text-field prompt="&gt; " style="Maple Input" layout="Normal"><Equation executable="true" style="2D Input" input-equation="" display="LUklbXJvd0c2Iy9JK21vZHVsZW5hbWVHNiJJLFR5cGVzZXR0aW5nR0koX3N5c2xpYkdGJzYoLUkjbWlHRiQ2JVEoY2xhc3Nlc0YnLyUnaXRhbGljR1EldHJ1ZUYnLyUsbWF0aHZhcmlhbnRHUSdpdGFsaWNGJy1JI21vR0YkNi1RKiZjb2xvbmVxO0YnL0YzUSdub3JtYWxGJy8lJmZlbmNlR1EmZmFsc2VGJy8lKnNlcGFyYXRvckdGPS8lKXN0cmV0Y2h5R0Y9LyUqc3ltbWV0cmljR0Y9LyUobGFyZ2VvcEdGPS8lLm1vdmFibGVsaW1pdHNHRj0vJSdhY2NlbnRHRj0vJSdsc3BhY2VHUSwwLjI3Nzc3NzhlbUYnLyUncnNwYWNlR0ZMLUkjbW5HRiQ2JFEiNkYnRjktRjY2LVEiOkYnRjlGO0Y+RkBGQkZERkZGSEZKRk0vJStleGVjdXRhYmxlR0Y9Rjk=">LUklbXJvd0c2Iy9JK21vZHVsZW5hbWVHNiJJLFR5cGVzZXR0aW5nR0koX3N5c2xpYkdGJzYoLUkjbWlHRiQ2JVEoY2xhc3Nlc0YnLyUnaXRhbGljR1EldHJ1ZUYnLyUsbWF0aHZhcmlhbnRHUSdpdGFsaWNGJy1JI21vR0YkNi1RKiZjb2xvbmVxO0YnL0YzUSdub3JtYWxGJy8lJmZlbmNlR1EmZmFsc2VGJy8lKnNlcGFyYXRvckdGPS8lKXN0cmV0Y2h5R0Y9LyUqc3ltbWV0cmljR0Y9LyUobGFyZ2VvcEdGPS8lLm1vdmFibGVsaW1pdHNHRj0vJSdhY2NlbnRHRj0vJSdsc3BhY2VHUSwwLjI3Nzc3NzhlbUYnLyUncnNwYWNlR0ZMLUkjbW5HRiQ2JFEiNkYnRjktRjY2LVEiOkYnRjlGO0Y+RkBGQkZERkZGSEZKRk0vJStleGVjdXRhYmxlR0Y9Rjk=</Equation></Text-field>
</Input>
</Group>
<Group view="code" labelreference="L20159" drawlabel="true">
<Input>
<Text-field prompt="&gt; " style="Maple Input" layout="Normal"># Reading files with matrices</Text-field>
</Input>
</Group>
<Group view="code" labelreference="L20155" drawlabel="true">
<Input>
<Text-field prompt="&gt; " style="Maple Input" layout="Normal"><Equation executable="true" style="2D Input" input-equation="" display="LUklbXJvd0c2Iy9JK21vZHVsZW5hbWVHNiJJLFR5cGVzZXR0aW5nR0koX3N5c2xpYkdGJzZSLUkjbWlHRiQ2JVElTGluaUYnLyUnaXRhbGljR1EldHJ1ZUYnLyUsbWF0aHZhcmlhbnRHUSdpdGFsaWNGJy1JI21vR0YkNi1RKiZjb2xvbmVxO0YnL0YzUSdub3JtYWxGJy8lJmZlbmNlR1EmZmFsc2VGJy8lKnNlcGFyYXRvckdGPS8lKXN0cmV0Y2h5R0Y9LyUqc3ltbWV0cmljR0Y9LyUobGFyZ2VvcEdGPS8lLm1vdmFibGVsaW1pdHNHRj0vJSdhY2NlbnRHRj0vJSdsc3BhY2VHUSwwLjI3Nzc3NzhlbUYnLyUncnNwYWNlR0ZMLUYsNiVRKGNvbnZlcnRGJ0YvRjItSShtZmVuY2VkR0YkNiQtRiM2Ji1JI21uR0YkNiRRIjJGJ0Y5LUY2Ni1RIixGJ0Y5RjsvRj9GMUZARkJGREZGRkgvRktRJjAuMGVtRicvRk5RLDAuMzMzMzMzM2VtRictRiw2JVEnc3RyaW5nRidGL0YyRjlGOS1GNjYtUSI6RidGOUY7Rj5GQEZCRkRGRkZIRkpGTS1GLDYlUSVMZmltRidGL0YyRjVGTy1GUzYkLUYjNiktRiw2JVEqYWN1cG9pbnRzRidGL0YyLUY2Ni1RIitGJ0Y5RjtGPkZARkJGREZGRkgvRktRLDAuMjIyMjIyMmVtRicvRk5GYXAtRlg2JFEiMUYnRjlGZW5GXW8vJStleGVjdXRhYmxlR0Y9RjlGOUZgby1GNjYtUSJ+RidGOUY7Rj5GQEZCRkRGRkZIRmluL0ZORmpuLUYsNiVRIkNGJ0YvRjJGNS1GUzYkLUYjNiYtRjY2LVEhRidGOUY7Rj5GQEZCRkRGRkZIRmluRltxLUkjbXNHRiQ2I1EiUEYnRmNxRjlGOUZgb0ZocC1GLDYlUSVjZWxsRidGL0YyRjUtRiw2JVElSm9pbkYnRi9GMi1GUzYkLUYjNictRlM2Ji1GIzYsRlxxRmVuRitGZW4tRmdxNiNGYm9GZW5GXHFGZW5GY29GOUY5LyUlb3BlbkdRIltGJy8lJmNsb3NlR1EiXUYnRmVuLUZncTYjRmVxRmNxRjlGOUZgby1JJ21zcGFjZUdGJDYmLyUnaGVpZ2h0R1EmMC4wZXhGJy8lJndpZHRoR0Zqbi8lJmRlcHRoR0Zncy8lKmxpbmVicmVha0dRKG5ld2xpbmVGJy1GY3M2JkZlc0Zoc0Zqcy9GXXRRJWF1dG9GJy1GLDYlUSVERVJNRidGL0YyRjUtRlM2JC1GIzYmLUYsNiVRJ0ltcG9ydEYnRi9GMi1GUzYkLUYjNipGY3EtRmdxNiNRNkFkZGl0aW9uYWx+ZmlsZX4xLnhsc0YnRmVuRmhwLUZncTYjUSpBY3Vwb2ludHNGJ0ZlbkZqcUY5RjlGZnBGOUY5RmBvRmJzRl90LUYsNiVRI00xRidGL0YyRjUtRiw2JVEtSW1wb3J0TWF0cml4RidGL0YyLUZTNiQtRiM2LkZjcS1GZ3E2I1ErTTFkYXRhLnR4dEYnRmVuLUYsNiVRJ3NvdXJjZUYnRi9GMi1GNjYtUSI9RidGOUY7Rj5GQEZCRkRGRkZIRkpGTS1GLDYlUSpkZWxpbWl0ZWRGJ0YvRjJGZW4tRiw2JVEpZGF0YXR5cGVGJ0YvRjJGZ3YtRiw2JVEobnVtZXJpY0YnRi9GMkZmcEY5RjlGYG9GYnMtRiw2JVEjTTJGJ0YvRjJGNUZqdS1GUzYkLUYjNi1GY3EtRmdxNiNRK00yZGF0YS50eHRGJ0ZlbkZkdkZndkZqdkZlbkZdd0ZndkZgd0Y5RjlGYG9GYnMtRiw2JVEjTTNGJ0YvRjJGNUZqdS1GUzYkLUYjNi1GY3EtRmdxNiNRK00zZGF0YS50eHRGJ0ZlbkZkdkZndkZqdkZlbkZdd0ZndkZgd0Y5RjlGYG9GZnBGOQ==">LUklbXJvd0c2Iy9JK21vZHVsZW5hbWVHNiJJLFR5cGVzZXR0aW5nR0koX3N5c2xpYkdGJzZSLUkjbWlHRiQ2JVElTGluaUYnLyUnaXRhbGljR1EldHJ1ZUYnLyUsbWF0aHZhcmlhbnRHUSdpdGFsaWNGJy1JI21vR0YkNi1RKiZjb2xvbmVxO0YnL0YzUSdub3JtYWxGJy8lJmZlbmNlR1EmZmFsc2VGJy8lKnNlcGFyYXRvckdGPS8lKXN0cmV0Y2h5R0Y9LyUqc3ltbWV0cmljR0Y9LyUobGFyZ2VvcEdGPS8lLm1vdmFibGVsaW1pdHNHRj0vJSdhY2NlbnRHRj0vJSdsc3BhY2VHUSwwLjI3Nzc3NzhlbUYnLyUncnNwYWNlR0ZMLUYsNiVRKGNvbnZlcnRGJ0YvRjItSShtZmVuY2VkR0YkNiQtRiM2Ji1JI21uR0YkNiRRIjJGJ0Y5LUY2Ni1RIixGJ0Y5RjsvRj9GMUZARkJGREZGRkgvRktRJjAuMGVtRicvRk5RLDAuMzMzMzMzM2VtRictRiw2JVEnc3RyaW5nRidGL0YyRjlGOS1GNjYtUSI6RidGOUY7Rj5GQEZCRkRGRkZIRkpGTS1GLDYlUSVMZmltRidGL0YyRjVGTy1GUzYkLUYjNiktRiw2JVEqYWN1cG9pbnRzRidGL0YyLUY2Ni1RIitGJ0Y5RjtGPkZARkJGREZGRkgvRktRLDAuMjIyMjIyMmVtRicvRk5GYXAtRlg2JFEiMUYnRjlGZW5GXW8vJStleGVjdXRhYmxlR0Y9RjlGOUZgby1GNjYtUSJ+RidGOUY7Rj5GQEZCRkRGRkZIRmluL0ZORmpuLUYsNiVRIkNGJ0YvRjJGNS1GUzYkLUYjNiYtRjY2LVEhRidGOUY7Rj5GQEZCRkRGRkZIRmluRltxLUkjbXNHRiQ2I1EiUEYnRmNxRjlGOUZgb0ZocC1GLDYlUSVjZWxsRidGL0YyRjUtRiw2JVElSm9pbkYnRi9GMi1GUzYkLUYjNictRlM2Ji1GIzYsRlxxRmVuRitGZW4tRmdxNiNGYm9GZW5GXHFGZW5GY29GOUY5LyUlb3BlbkdRIltGJy8lJmNsb3NlR1EiXUYnRmVuLUZncTYjRmVxRmNxRjlGOUZgby1JJ21zcGFjZUdGJDYmLyUnaGVpZ2h0R1EmMC4wZXhGJy8lJndpZHRoR0Zqbi8lJmRlcHRoR0Zncy8lKmxpbmVicmVha0dRKG5ld2xpbmVGJy1GY3M2JkZlc0Zoc0Zqcy9GXXRRJWF1dG9GJy1GLDYlUSVERVJNRidGL0YyRjUtRlM2JC1GIzYmLUYsNiVRJ0ltcG9ydEYnRi9GMi1GUzYkLUYjNipGY3EtRmdxNiNRNkFkZGl0aW9uYWx+ZmlsZX4xLnhsc0YnRmVuRmhwLUZncTYjUSpBY3Vwb2ludHNGJ0ZlbkZqcUY5RjlGZnBGOUY5RmBvRmJzRl90LUYsNiVRI00xRidGL0YyRjUtRiw2JVEtSW1wb3J0TWF0cml4RidGL0YyLUZTNiQtRiM2LkZjcS1GZ3E2I1ErTTFkYXRhLnR4dEYnRmVuLUYsNiVRJ3NvdXJjZUYnRi9GMi1GNjYtUSI9RidGOUY7Rj5GQEZCRkRGRkZIRkpGTS1GLDYlUSpkZWxpbWl0ZWRGJ0YvRjJGZW4tRiw2JVEpZGF0YXR5cGVGJ0YvRjJGZ3YtRiw2JVEobnVtZXJpY0YnRi9GMkZmcEY5RjlGYG9GYnMtRiw2JVEjTTJGJ0YvRjJGNUZqdS1GUzYkLUYjNi1GY3EtRmdxNiNRK00yZGF0YS50eHRGJ0ZlbkZkdkZndkZqdkZlbkZdd0ZndkZgd0Y5RjlGYG9GYnMtRiw2JVEjTTNGJ0YvRjJGNUZqdS1GUzYkLUYjNi1GY3EtRmdxNiNRK00zZGF0YS50eHRGJ0ZlbkZkdkZndkZqdkZlbkZdd0ZndkZgd0Y5RjlGYG9GZnBGOQ==</Equation></Text-field>
</Input>
</Group></Presentation-Block><Presentation-Block>
<Group view="code" labelreference="L20157" drawlabel="true">
<Input>
<Text-field prompt="&gt; " style="Maple Input" layout="Normal"># Filling the main diagonal</Text-field>
</Input>
</Group>
<Group view="code" labelreference="L20158" drawlabel="true">
<Input>
<Text-field prompt="&gt; " style="Maple Input" layout="Normal"><Equation executable="true" style="2D Input" input-equation="" display="LUklbXJvd0c2Iy9JK21vZHVsZW5hbWVHNiJJLFR5cGVzZXR0aW5nR0koX3N5c2xpYkdGJzZicC1JI21vR0YkNi9RJGZvckYnLyUlYm9sZEdRJXRydWVGJy8lLG1hdGh2YXJpYW50R1ElYm9sZEYnLyUrZm9udHdlaWdodEdGNC8lJmZlbmNlR1EmZmFsc2VGJy8lKnNlcGFyYXRvckdGOS8lKXN0cmV0Y2h5R0Y5LyUqc3ltbWV0cmljR0Y5LyUobGFyZ2VvcEdGOS8lLm1vdmFibGVsaW1pdHNHRjkvJSdhY2NlbnRHRjkvJSdsc3BhY2VHUSYwLjBlbUYnLyUncnNwYWNlR0ZILUYsNi1RIn5GJy9GM1Enbm9ybWFsRidGN0Y6RjxGPkZARkJGREZGRkktSSNtaUdGJDYlUSJpRicvJSdpdGFsaWNHRjlGTkZLLUYsNi9RJWZyb21GJ0YvRjJGNUY3RjpGPEY+RkBGQkZERkZGSUZLLUkjbW5HRiQ2JFEiMUYnRk5GSy1GLDYvUSNieUYnRi9GMkY1RjdGOkY8Rj5GQEZCRkRGRkZJRktGWUZLLUYsNi9RI3RvRidGL0YyRjVGN0Y6RjxGPkZARkJGREZGRklGSy1GUTYlUSphY3Vwb2ludHNGJ0ZURk5GSy1GLDYvUSNkb0YnRi9GMkY1RjdGOkY8Rj5GQEZCRkRGRkZJLUknbXNwYWNlR0YkNiYvJSdoZWlnaHRHUSYwLjBleEYnLyUmd2lkdGhHRkgvJSZkZXB0aEdGaG8vJSpsaW5lYnJlYWtHUShuZXdsaW5lRidGS0YrRkstRlE2JVEiakYnL0ZVRjEvRjNRJ2l0YWxpY0YnRktGVkZLRllGS0ZnbkZLRllGS0ZqbkZLLUZRNiVGX29GY3BGZHBGS0Zgb0Zjb0ZLRktGS0ZLLUYsNi9RI2lmRidGL0YyRjVGN0Y6RjxGPkZARkJGREZGRklGS0ZQLUYsNi1RIj1GJ0ZORjdGOkY8Rj5GQEZCRkQvRkdRLDAuMjc3Nzc3OGVtRicvRkpGX3EtRlE2JUZicEZURk5GSy1GLDYvUSV0aGVuRidGL0YyRjVGN0Y6RjxGPkZARkJGREZGRklGSy1GUTYlUSNNMUYnRlRGTi1JKG1mZW5jZWRHRiQ2Ji1GIzYmLUZRNiVGU0ZjcEZkcC1GLDYtUSIsRidGTkY3L0Y7RjFGPEY+RkBGQkZERkYvRkpRLDAuMzMzMzMzM2VtRidGYHBGTkZOLyUlb3BlbkdRIltGJy8lJmNsb3NlR1EiXUYnLUYsNi1RKiZjb2xvbmVxO0YnRk5GN0Y6RjxGPkZARkJGREZecUZgcUZZLUYsNi1RIjpGJ0ZORjdGOkY8Rj5GQEZCRkRGXnFGYHFGSy1GUTYlUSNNMkYnRmNwRmRwRmlxRlxzRllGX3NGS0ZLLUZRNiVRI00zRidGY3BGZHBGaXFGXHNGWUZfc0ZLLUYsNi9RJGVuZEYnRi9GMkY1RjdGOkY8Rj5GQEZCRkRGRkZJRktGaHBGX3NGY29GS0Zoc0ZLRmBvRl9zRmNvRktGaHNGS0Zgb0Zfcy8lK2V4ZWN1dGFibGVHRjlGTg==">LUklbXJvd0c2Iy9JK21vZHVsZW5hbWVHNiJJLFR5cGVzZXR0aW5nR0koX3N5c2xpYkdGJzZicC1JI21vR0YkNi9RJGZvckYnLyUlYm9sZEdRJXRydWVGJy8lLG1hdGh2YXJpYW50R1ElYm9sZEYnLyUrZm9udHdlaWdodEdGNC8lJmZlbmNlR1EmZmFsc2VGJy8lKnNlcGFyYXRvckdGOS8lKXN0cmV0Y2h5R0Y5LyUqc3ltbWV0cmljR0Y5LyUobGFyZ2VvcEdGOS8lLm1vdmFibGVsaW1pdHNHRjkvJSdhY2NlbnRHRjkvJSdsc3BhY2VHUSYwLjBlbUYnLyUncnNwYWNlR0ZILUYsNi1RIn5GJy9GM1Enbm9ybWFsRidGN0Y6RjxGPkZARkJGREZGRkktSSNtaUdGJDYlUSJpRicvJSdpdGFsaWNHRjlGTkZLLUYsNi9RJWZyb21GJ0YvRjJGNUY3RjpGPEY+RkBGQkZERkZGSUZLLUkjbW5HRiQ2JFEiMUYnRk5GSy1GLDYvUSNieUYnRi9GMkY1RjdGOkY8Rj5GQEZCRkRGRkZJRktGWUZLLUYsNi9RI3RvRidGL0YyRjVGN0Y6RjxGPkZARkJGREZGRklGSy1GUTYlUSphY3Vwb2ludHNGJ0ZURk5GSy1GLDYvUSNkb0YnRi9GMkY1RjdGOkY8Rj5GQEZCRkRGRkZJLUknbXNwYWNlR0YkNiYvJSdoZWlnaHRHUSYwLjBleEYnLyUmd2lkdGhHRkgvJSZkZXB0aEdGaG8vJSpsaW5lYnJlYWtHUShuZXdsaW5lRidGS0YrRkstRlE2JVEiakYnL0ZVRjEvRjNRJ2l0YWxpY0YnRktGVkZLRllGS0ZnbkZLRllGS0ZqbkZLLUZRNiVGX29GY3BGZHBGS0Zgb0Zjb0ZLRktGS0ZLLUYsNi9RI2lmRidGL0YyRjVGN0Y6RjxGPkZARkJGREZGRklGS0ZQLUYsNi1RIj1GJ0ZORjdGOkY8Rj5GQEZCRkQvRkdRLDAuMjc3Nzc3OGVtRicvRkpGX3EtRlE2JUZicEZURk5GSy1GLDYvUSV0aGVuRidGL0YyRjVGN0Y6RjxGPkZARkJGREZGRklGSy1GUTYlUSNNMUYnRlRGTi1JKG1mZW5jZWRHRiQ2Ji1GIzYmLUZRNiVGU0ZjcEZkcC1GLDYtUSIsRidGTkY3L0Y7RjFGPEY+RkBGQkZERkYvRkpRLDAuMzMzMzMzM2VtRidGYHBGTkZOLyUlb3BlbkdRIltGJy8lJmNsb3NlR1EiXUYnLUYsNi1RKiZjb2xvbmVxO0YnRk5GN0Y6RjxGPkZARkJGREZecUZgcUZZLUYsNi1RIjpGJ0ZORjdGOkY8Rj5GQEZCRkRGXnFGYHFGSy1GUTYlUSNNMkYnRmNwRmRwRmlxRlxzRllGX3NGS0ZLLUZRNiVRI00zRidGY3BGZHBGaXFGXHNGWUZfc0ZLLUYsNi9RJGVuZEYnRi9GMkY1RjdGOkY8Rj5GQEZCRkRGRkZJRktGaHBGX3NGY29GS0Zoc0ZLRmBvRl9zRmNvRktGaHNGS0Zgb0Zfcy8lK2V4ZWN1dGFibGVHRjlGTg==</Equation></Text-field>
</Input>
</Group>
<Group labelreference="L20173" drawlabel="true">
<Input>
<Text-field prompt="&gt; " style="Maple Input" layout="Normal"># Analysis by dermatome level</Text-field>
</Input>
</Group>
<Group view="code" labelreference="L20166" drawlabel="true">
<Input>
<Text-field prompt="&gt; " style="Maple Input" layout="Normal"># Generating unique dermatome levels combinations</Text-field>
</Input>
</Group>
<Group labelreference="L20167" drawlabel="true">
<Input>
<Text-field prompt="&gt; " style="Maple Input" layout="Normal"><Equation executable="true" style="2D Input" input-equation="" display="LUklbXJvd0c2Iy9JK21vZHVsZW5hbWVHNiJJLFR5cGVzZXR0aW5nR0koX3N5c2xpYkdGJzYvLUkjbWlHRiQ2JVEmTEVWRUxGJy8lJ2l0YWxpY0dRJXRydWVGJy8lLG1hdGh2YXJpYW50R1EnaXRhbGljRictSSNtb0dGJDYtUSomY29sb25lcTtGJy9GM1Enbm9ybWFsRicvJSZmZW5jZUdRJmZhbHNlRicvJSpzZXBhcmF0b3JHRj0vJSlzdHJldGNoeUdGPS8lKnN5bW1ldHJpY0dGPS8lKGxhcmdlb3BHRj0vJS5tb3ZhYmxlbGltaXRzR0Y9LyUnYWNjZW50R0Y9LyUnbHNwYWNlR1EsMC4yNzc3Nzc4ZW1GJy8lJ3JzcGFjZUdGTC1GLDYlUShjb252ZXJ0RidGL0YyLUkobWZlbmNlZEdGJDYkLUYjNigtRiw2JVElc29ydEYnRi9GMi1GUzYkLUYjNiUtRiw2JVErTWFrZVVuaXF1ZUYnRi9GMi1GUzYkLUYjNiVGTy1GUzYkLUYjNiYtRiw2JVElREVSTUYnRi9GMi1GNjYtUSIsRidGOUY7L0Y/RjFGQEZCRkRGRkZIL0ZLUSYwLjBlbUYnL0ZOUSwwLjMzMzMzMzNlbUYnLUYsNiVRJWxpc3RGJ0YvRjJGOUY5RjlGOUY5RjlGZm8tRiw2JVEmQXJyYXlGJ0YvRjIvJStleGVjdXRhYmxlR0Y9RjlGOS1GNjYtUSI6RidGOUY7Rj5GQEZCRkRGRkZIRkpGTS1JJ21zcGFjZUdGJDYmLyUnaGVpZ2h0R1EmMC4wZXhGJy8lJndpZHRoR0ZbcC8lJmRlcHRoR0ZecS8lKmxpbmVicmVha0dRKG5ld2xpbmVGJy1GLDYlUSJORidGL0YyRjUtRiw2JVEuQXJyYXlOdW1FbGVtc0YnRi9GMi1GUzYkLUYjNiRGK0Y5RjlGZnBGZHBGOQ==">LUklbXJvd0c2Iy9JK21vZHVsZW5hbWVHNiJJLFR5cGVzZXR0aW5nR0koX3N5c2xpYkdGJzYvLUkjbWlHRiQ2JVEmTEVWRUxGJy8lJ2l0YWxpY0dRJXRydWVGJy8lLG1hdGh2YXJpYW50R1EnaXRhbGljRictSSNtb0dGJDYtUSomY29sb25lcTtGJy9GM1Enbm9ybWFsRicvJSZmZW5jZUdRJmZhbHNlRicvJSpzZXBhcmF0b3JHRj0vJSlzdHJldGNoeUdGPS8lKnN5bW1ldHJpY0dGPS8lKGxhcmdlb3BHRj0vJS5tb3ZhYmxlbGltaXRzR0Y9LyUnYWNjZW50R0Y9LyUnbHNwYWNlR1EsMC4yNzc3Nzc4ZW1GJy8lJ3JzcGFjZUdGTC1GLDYlUShjb252ZXJ0RidGL0YyLUkobWZlbmNlZEdGJDYkLUYjNigtRiw2JVElc29ydEYnRi9GMi1GUzYkLUYjNiUtRiw2JVErTWFrZVVuaXF1ZUYnRi9GMi1GUzYkLUYjNiVGTy1GUzYkLUYjNiYtRiw2JVElREVSTUYnRi9GMi1GNjYtUSIsRidGOUY7L0Y/RjFGQEZCRkRGRkZIL0ZLUSYwLjBlbUYnL0ZOUSwwLjMzMzMzMzNlbUYnLUYsNiVRJWxpc3RGJ0YvRjJGOUY5RjlGOUY5RjlGZm8tRiw2JVEmQXJyYXlGJ0YvRjIvJStleGVjdXRhYmxlR0Y9RjlGOS1GNjYtUSI6RidGOUY7Rj5GQEZCRkRGRkZIRkpGTS1JJ21zcGFjZUdGJDYmLyUnaGVpZ2h0R1EmMC4wZXhGJy8lJndpZHRoR0ZbcC8lJmRlcHRoR0ZecS8lKmxpbmVicmVha0dRKG5ld2xpbmVGJy1GLDYlUSJORidGL0YyRjUtRiw2JVEuQXJyYXlOdW1FbGVtc0YnRi9GMi1GUzYkLUYjNiRGK0Y5RjlGZnBGZHBGOQ==</Equation></Text-field>
</Input>
</Group>
<Group labelreference="L20165" drawlabel="true">
<Input>
<Text-field prompt="&gt; " style="Maple Input" layout="Normal"># &quot;For loop&quot; for sorting acupoints by first dermatome level</Text-field>
</Input>
</Group></Presentation-Block><Presentation-Block>
<Group view="code" labelreference="L20258" drawlabel="true">
<Input>
<Text-field prompt="&gt; " style="Maple Input" layout="Normal"><Equation executable="true" style="2D Input" input-equation="" display="LUklbXJvd0c2Iy9JK21vZHVsZW5hbWVHNiJJLFR5cGVzZXR0aW5nR0koX3N5c2xpYkdGJzYwLUkjbWlHRiQ2JVElcmFua0YnLyUnaXRhbGljR1EldHJ1ZUYnLyUsbWF0aHZhcmlhbnRHUSdpdGFsaWNGJy1JI21vR0YkNi1RKiZjb2xvbmVxO0YnL0YzUSdub3JtYWxGJy8lJmZlbmNlR1EmZmFsc2VGJy8lKnNlcGFyYXRvckdGPS8lKXN0cmV0Y2h5R0Y9LyUqc3ltbWV0cmljR0Y9LyUobGFyZ2VvcEdGPS8lLm1vdmFibGVsaW1pdHNHRj0vJSdhY2NlbnRHRj0vJSdsc3BhY2VHUSwwLjI3Nzc3NzhlbUYnLyUncnNwYWNlR0ZMLUYsNiVRJkFycmF5RidGL0YyLUkobWZlbmNlZEdGJDYkLUYjNictSSNtbkdGJDYkUSIxRidGOS1GNjYtUSMuLkYnRjlGO0Y+RkBGQkZERkZGSC9GS1EsMC4yMjIyMjIyZW1GJy9GTlEmMC4wZW1GJy1GLDYlUSphY3Vwb2ludHNGJ0YvRjIvJStleGVjdXRhYmxlR0Y9RjlGOS1GNjYtUSI6RidGOUY7Rj5GQEZCRkRGRkZIRkpGTS1GNjYtUSFGJ0Y5RjtGPkZARkJGREZGRkgvRktGW29Gam4tSSdtc3BhY2VHRiQ2Ji8lJ2hlaWdodEdRJjAuMGV4RicvJSZ3aWR0aEdGW28vJSZkZXB0aEdGXXAvJSpsaW5lYnJlYWtHUShuZXdsaW5lRictRiw2JVElZnJlcUYnRi9GMkY1Rk8tRlM2JC1GIzYnRldGZW4tRiw2JVEiTkYnRi9GMkZfb0Y5RjlGYW9GX29GOQ==">LUklbXJvd0c2Iy9JK21vZHVsZW5hbWVHNiJJLFR5cGVzZXR0aW5nR0koX3N5c2xpYkdGJzYwLUkjbWlHRiQ2JVElcmFua0YnLyUnaXRhbGljR1EldHJ1ZUYnLyUsbWF0aHZhcmlhbnRHUSdpdGFsaWNGJy1JI21vR0YkNi1RKiZjb2xvbmVxO0YnL0YzUSdub3JtYWxGJy8lJmZlbmNlR1EmZmFsc2VGJy8lKnNlcGFyYXRvckdGPS8lKXN0cmV0Y2h5R0Y9LyUqc3ltbWV0cmljR0Y9LyUobGFyZ2VvcEdGPS8lLm1vdmFibGVsaW1pdHNHRj0vJSdhY2NlbnRHRj0vJSdsc3BhY2VHUSwwLjI3Nzc3NzhlbUYnLyUncnNwYWNlR0ZMLUYsNiVRJkFycmF5RidGL0YyLUkobWZlbmNlZEdGJDYkLUYjNictSSNtbkdGJDYkUSIxRidGOS1GNjYtUSMuLkYnRjlGO0Y+RkBGQkZERkZGSC9GS1EsMC4yMjIyMjIyZW1GJy9GTlEmMC4wZW1GJy1GLDYlUSphY3Vwb2ludHNGJ0YvRjIvJStleGVjdXRhYmxlR0Y9RjlGOS1GNjYtUSI6RidGOUY7Rj5GQEZCRkRGRkZIRkpGTS1GNjYtUSFGJ0Y5RjtGPkZARkJGREZGRkgvRktGW29Gam4tSSdtc3BhY2VHRiQ2Ji8lJ2hlaWdodEdRJjAuMGV4RicvJSZ3aWR0aEdGW28vJSZkZXB0aEdGXXAvJSpsaW5lYnJlYWtHUShuZXdsaW5lRictRiw2JVElZnJlcUYnRi9GMkY1Rk8tRlM2JC1GIzYnRldGZW4tRiw2JVEiTkYnRi9GMkZfb0Y5RjlGYW9GX29GOQ==</Equation></Text-field>
</Input>
</Group>
<Group labelreference="L20259" drawlabel="true">
<Input>
<Text-field prompt="&gt; " style="Maple Input" layout="Normal"><Equation executable="true" style="2D Input" input-equation="" display="LUklbXJvd0c2Iy9JK21vZHVsZW5hbWVHNiJJLFR5cGVzZXR0aW5nR0koX3N5c2xpYkdGJzZecS1JI21vR0YkNi9RJGZvckYnLyUlYm9sZEdRJXRydWVGJy8lLG1hdGh2YXJpYW50R1ElYm9sZEYnLyUrZm9udHdlaWdodEdGNC8lJmZlbmNlR1EmZmFsc2VGJy8lKnNlcGFyYXRvckdGOS8lKXN0cmV0Y2h5R0Y5LyUqc3ltbWV0cmljR0Y5LyUobGFyZ2VvcEdGOS8lLm1vdmFibGVsaW1pdHNHRjkvJSdhY2NlbnRHRjkvJSdsc3BhY2VHUSYwLjBlbUYnLyUncnNwYWNlR0ZILUYsNi1RIn5GJy9GM1Enbm9ybWFsRidGN0Y6RjxGPkZARkJGREZGRkktSSNtaUdGJDYlUSJpRicvJSdpdGFsaWNHRjEvRjNRJ2l0YWxpY0YnRkstRiw2L1ElZnJvbUYnRi9GMkY1RjdGOkY8Rj5GQEZCRkRGRkZJRkstSSNtbkdGJDYkUSIxRidGTkZLLUYsNi9RI2J5RidGL0YyRjVGN0Y6RjxGPkZARkJGREZGRklGS0ZlbkZLLUYsNi9RI3RvRidGL0YyRjVGN0Y6RjxGPkZARkJGREZGRklGSy1GUTYlUSphY3Vwb2ludHNGJ0ZURlZGSy1GLDYvUSNkb0YnRi9GMkY1RjdGOkY8Rj5GQEZCRkRGRkZJLUknbXNwYWNlR0YkNiYvJSdoZWlnaHRHUSYwLjBleEYnLyUmd2lkdGhHRkgvJSZkZXB0aEdGam8vJSpsaW5lYnJlYWtHUShuZXdsaW5lRidGS0ZLRktGK0ZLLUZRNiVRImpGJ0ZURlZGS0ZYRktGZW5GS0ZpbkZLRmVuRktGXG9GSy1GUTYlUSJORidGVEZWRktGYm9GZW9GZW9GZW9GS0ZLRktGS0ZLLUYsNi9RI2lmRidGL0YyRjVGN0Y6RjxGPkZARkJGREZGRklGSy1GUTYlUSZldmFsYkYnRlRGVi1JKG1mZW5jZWRHRiQ2JC1GIzYpLUZRNiVRJURFUk1GJ0ZURlYtRl9xNiYtRiM2JUZQLyUrZXhlY3V0YWJsZUdGOUZORk4vJSVvcGVuR1EiW0YnLyUmY2xvc2VHUSJdRictRl9xNiYtRiM2JUZlbkZqcUZORk5GXHJGX3ItRiw2LVEiPUYnRk5GN0Y6RjxGPkZARkJGRC9GR1EsMC4yNzc3Nzc4ZW1GJy9GSkZqci1JJW1zdWJHRiQ2JS1GUTYlUSZMRVZFTEYnRlRGVi1GIzYlRmJwRlRGVi8lL3N1YnNjcmlwdHNoaWZ0R1EiMEYnRmpxRk5GTkZmci1GUTYlRjFGVEZWRkstRiw2L1EldGhlbkYnRi9GMkY1RjdGOkY8Rj5GQEZCRkRGRkZJRkstRl1zNiUtRlE2JVElZnJlcUYnRlRGVkZic0Zkcy1GLDYtUSomY29sb25lcTtGJ0ZORjdGOkY8Rj5GQEZCRkRGaXJGW3NGXHQtRiw2LVEiK0YnRk5GN0Y6RjxGPkZARkJGRC9GR1EsMC4yMjIyMjIyZW1GJy9GSkZodEZlbi1GLDYtUSI7RidGTkY3L0Y7RjFGPEY+RkBGQkZERkZGW3NGSy1GXXM2JS1GUTYlUSVyYW5rRidGVEZWLUYjNiVGUEZURlZGZHNGYXRGYnBGSy1GLDYvUSVlbHNlRidGL0YyRjVGN0Y6RjxGPkZARkJGREZGRklGS0ZcdEZmckZcdEZqdEZLRl51RmF0Rl51LUYsNi1RIjpGJ0ZORjdGOkY8Rj5GQEZCRkRGaXJGW3NGSy1GLDYvUSRlbmRGJ0YvRjJGNUY3RjpGPEY+RkBGQkZERkZGSUZLRmhwRmh1RmVvRktGS0ZLRlt2RktGYm9GaHVGZW8tRmZvNiZGaG9GW3BGXXAvRmBwUSVhdXRvRidGW3ZGS0Zib0ZodUZqcUZO">LUklbXJvd0c2Iy9JK21vZHVsZW5hbWVHNiJJLFR5cGVzZXR0aW5nR0koX3N5c2xpYkdGJzZecS1JI21vR0YkNi9RJGZvckYnLyUlYm9sZEdRJXRydWVGJy8lLG1hdGh2YXJpYW50R1ElYm9sZEYnLyUrZm9udHdlaWdodEdGNC8lJmZlbmNlR1EmZmFsc2VGJy8lKnNlcGFyYXRvckdGOS8lKXN0cmV0Y2h5R0Y5LyUqc3ltbWV0cmljR0Y5LyUobGFyZ2VvcEdGOS8lLm1vdmFibGVsaW1pdHNHRjkvJSdhY2NlbnRHRjkvJSdsc3BhY2VHUSYwLjBlbUYnLyUncnNwYWNlR0ZILUYsNi1RIn5GJy9GM1Enbm9ybWFsRidGN0Y6RjxGPkZARkJGREZGRkktSSNtaUdGJDYlUSJpRicvJSdpdGFsaWNHRjEvRjNRJ2l0YWxpY0YnRkstRiw2L1ElZnJvbUYnRi9GMkY1RjdGOkY8Rj5GQEZCRkRGRkZJRkstSSNtbkdGJDYkUSIxRidGTkZLLUYsNi9RI2J5RidGL0YyRjVGN0Y6RjxGPkZARkJGREZGRklGS0ZlbkZLLUYsNi9RI3RvRidGL0YyRjVGN0Y6RjxGPkZARkJGREZGRklGSy1GUTYlUSphY3Vwb2ludHNGJ0ZURlZGSy1GLDYvUSNkb0YnRi9GMkY1RjdGOkY8Rj5GQEZCRkRGRkZJLUknbXNwYWNlR0YkNiYvJSdoZWlnaHRHUSYwLjBleEYnLyUmd2lkdGhHRkgvJSZkZXB0aEdGam8vJSpsaW5lYnJlYWtHUShuZXdsaW5lRidGS0ZLRktGK0ZLLUZRNiVRImpGJ0ZURlZGS0ZYRktGZW5GS0ZpbkZLRmVuRktGXG9GSy1GUTYlUSJORidGVEZWRktGYm9GZW9GZW9GZW9GS0ZLRktGS0ZLLUYsNi9RI2lmRidGL0YyRjVGN0Y6RjxGPkZARkJGREZGRklGSy1GUTYlUSZldmFsYkYnRlRGVi1JKG1mZW5jZWRHRiQ2JC1GIzYpLUZRNiVRJURFUk1GJ0ZURlYtRl9xNiYtRiM2JUZQLyUrZXhlY3V0YWJsZUdGOUZORk4vJSVvcGVuR1EiW0YnLyUmY2xvc2VHUSJdRictRl9xNiYtRiM2JUZlbkZqcUZORk5GXHJGX3ItRiw2LVEiPUYnRk5GN0Y6RjxGPkZARkJGRC9GR1EsMC4yNzc3Nzc4ZW1GJy9GSkZqci1JJW1zdWJHRiQ2JS1GUTYlUSZMRVZFTEYnRlRGVi1GIzYlRmJwRlRGVi8lL3N1YnNjcmlwdHNoaWZ0R1EiMEYnRmpxRk5GTkZmci1GUTYlRjFGVEZWRkstRiw2L1EldGhlbkYnRi9GMkY1RjdGOkY8Rj5GQEZCRkRGRkZJRkstRl1zNiUtRlE2JVElZnJlcUYnRlRGVkZic0Zkcy1GLDYtUSomY29sb25lcTtGJ0ZORjdGOkY8Rj5GQEZCRkRGaXJGW3NGXHQtRiw2LVEiK0YnRk5GN0Y6RjxGPkZARkJGRC9GR1EsMC4yMjIyMjIyZW1GJy9GSkZodEZlbi1GLDYtUSI7RidGTkY3L0Y7RjFGPEY+RkBGQkZERkZGW3NGSy1GXXM2JS1GUTYlUSVyYW5rRidGVEZWLUYjNiVGUEZURlZGZHNGYXRGYnBGSy1GLDYvUSVlbHNlRidGL0YyRjVGN0Y6RjxGPkZARkJGREZGRklGS0ZcdEZmckZcdEZqdEZLRl51RmF0Rl51LUYsNi1RIjpGJ0ZORjdGOkY8Rj5GQEZCRkRGaXJGW3NGSy1GLDYvUSRlbmRGJ0YvRjJGNUY3RjpGPEY+RkBGQkZERkZGSUZLRmhwRmh1RmVvRktGS0ZLRlt2RktGYm9GaHVGZW8tRmZvNiZGaG9GW3BGXXAvRmBwUSVhdXRvRidGW3ZGS0Zib0ZodUZqcUZO</Equation></Text-field>
</Input>
</Group>
<Group view="code" labelreference="L20256" drawlabel="true">
<Input>
<Text-field prompt="&gt; " style="Maple Input" layout="Normal"><Equation executable="true" style="2D Input" input-equation="" display="LUklbXJvd0c2Iy9JK21vZHVsZW5hbWVHNiJJLFR5cGVzZXR0aW5nR0koX3N5c2xpYkdGJzY2LUkjbWlHRiQ2JVEncmFua00xRicvJSdpdGFsaWNHUSV0cnVlRicvJSxtYXRodmFyaWFudEdRJ2l0YWxpY0YnLUkjbW9HRiQ2LVEqJmNvbG9uZXE7RicvRjNRJ25vcm1hbEYnLyUmZmVuY2VHUSZmYWxzZUYnLyUqc2VwYXJhdG9yR0Y9LyUpc3RyZXRjaHlHRj0vJSpzeW1tZXRyaWNHRj0vJShsYXJnZW9wR0Y9LyUubW92YWJsZWxpbWl0c0dGPS8lJ2FjY2VudEdGPS8lJ2xzcGFjZUdRLDAuMjc3Nzc3OGVtRicvJSdyc3BhY2VHRkwtRiw2JVEnTWF0cml4RidGL0YyLUkobWZlbmNlZEdGJDYkLUYjNistSSNtbkdGJDYkUSIxRidGOS1GNjYtUSMuLkYnRjlGO0Y+RkBGQkZERkZGSC9GS1EsMC4yMjIyMjIyZW1GJy9GTlEmMC4wZW1GJy1GLDYlUSphY3Vwb2ludHNGJ0YvRjItRjY2LVEiLEYnRjlGOy9GP0YxRkBGQkZERkZGSC9GS0Zbby9GTlEsMC4zMzMzMzMzZW1GJ0ZXRmVuRlxvLyUrZXhlY3V0YWJsZUdGPUY5RjktRjY2LVEiOkYnRjlGO0Y+RkBGQkZERkZGSEZKRk0tSSdtc3BhY2VHRiQ2Ji8lJ2hlaWdodEdRJjAuMGV4RicvJSZ3aWR0aEdGW28vJSZkZXB0aEdGYHAvJSpsaW5lYnJlYWtHUShuZXdsaW5lRictRiw2JVEncmFua00yRidGL0YyRjVGTy1GUzYkLUYjNipGV0ZlbkZcb0Zfb0ZXRmVuRlxvRjlGOUZob0ZbcC1GLDYlUSdyYW5rTTNGJ0YvRjJGNUZPRltxRmhvLUY2Ni1RIUYnRjlGO0Y+RkBGQkZERkZGSEZjb0ZqbkZmb0Y5">LUklbXJvd0c2Iy9JK21vZHVsZW5hbWVHNiJJLFR5cGVzZXR0aW5nR0koX3N5c2xpYkdGJzY2LUkjbWlHRiQ2JVEncmFua00xRicvJSdpdGFsaWNHUSV0cnVlRicvJSxtYXRodmFyaWFudEdRJ2l0YWxpY0YnLUkjbW9HRiQ2LVEqJmNvbG9uZXE7RicvRjNRJ25vcm1hbEYnLyUmZmVuY2VHUSZmYWxzZUYnLyUqc2VwYXJhdG9yR0Y9LyUpc3RyZXRjaHlHRj0vJSpzeW1tZXRyaWNHRj0vJShsYXJnZW9wR0Y9LyUubW92YWJsZWxpbWl0c0dGPS8lJ2FjY2VudEdGPS8lJ2xzcGFjZUdRLDAuMjc3Nzc3OGVtRicvJSdyc3BhY2VHRkwtRiw2JVEnTWF0cml4RidGL0YyLUkobWZlbmNlZEdGJDYkLUYjNistSSNtbkdGJDYkUSIxRidGOS1GNjYtUSMuLkYnRjlGO0Y+RkBGQkZERkZGSC9GS1EsMC4yMjIyMjIyZW1GJy9GTlEmMC4wZW1GJy1GLDYlUSphY3Vwb2ludHNGJ0YvRjItRjY2LVEiLEYnRjlGOy9GP0YxRkBGQkZERkZGSC9GS0Zbby9GTlEsMC4zMzMzMzMzZW1GJ0ZXRmVuRlxvLyUrZXhlY3V0YWJsZUdGPUY5RjktRjY2LVEiOkYnRjlGO0Y+RkBGQkZERkZGSEZKRk0tSSdtc3BhY2VHRiQ2Ji8lJ2hlaWdodEdRJjAuMGV4RicvJSZ3aWR0aEdGW28vJSZkZXB0aEdGYHAvJSpsaW5lYnJlYWtHUShuZXdsaW5lRictRiw2JVEncmFua00yRidGL0YyRjVGTy1GUzYkLUYjNipGV0ZlbkZcb0Zfb0ZXRmVuRlxvRjlGOUZob0ZbcC1GLDYlUSdyYW5rTTNGJ0YvRjJGNUZPRltxRmhvLUY2Ni1RIUYnRjlGO0Y+RkBGQkZERkZGSEZjb0ZqbkZmb0Y5</Equation></Text-field>
</Input>
</Group>
<Group labelreference="L20257" drawlabel="true">
<Input>
<Text-field prompt="&gt; " style="Maple Input" layout="Normal"><Equation executable="true" style="2D Input" input-equation="" display="LUklbXJvd0c2Iy9JK21vZHVsZW5hbWVHNiJJLFR5cGVzZXR0aW5nR0koX3N5c2xpYkdGJzZjcC1JI21pR0YkNiVRJnJhbmsxRicvJSdpdGFsaWNHUSV0cnVlRicvJSxtYXRodmFyaWFudEdRJ2l0YWxpY0YnLUkjbW9HRiQ2LVEqJmNvbG9uZXE7RicvRjNRJ25vcm1hbEYnLyUmZmVuY2VHUSZmYWxzZUYnLyUqc2VwYXJhdG9yR0Y9LyUpc3RyZXRjaHlHRj0vJSpzeW1tZXRyaWNHRj0vJShsYXJnZW9wR0Y9LyUubW92YWJsZWxpbWl0c0dGPS8lJ2FjY2VudEdGPS8lJ2xzcGFjZUdRLDAuMjc3Nzc3OGVtRicvJSdyc3BhY2VHRkwtRiw2JVElcmFua0YnRi9GMi1GNjYtUSI6RidGOUY7Rj5GQEZCRkRGRkZIRkpGTS1JJ21zcGFjZUdGJDYmLyUnaGVpZ2h0R1EmMC4wZXhGJy8lJndpZHRoR1EmMC4wZW1GJy8lJmRlcHRoR0ZaLyUqbGluZWJyZWFrR1EobmV3bGluZUYnLUY2Ni9RJGZvckYnLyUlYm9sZEdGMS9GM1ElYm9sZEYnLyUrZm9udHdlaWdodEdGY29GO0Y+RkBGQkZERkZGSC9GS0Znbi9GTkZnbi1GNjYtUSJ+RidGOUY7Rj5GQEZCRkRGRkZIRmZvRmdvLUYsNiVRImlGJ0YvRjJGaG8tRjY2L1ElZnJvbUYnRmBvRmJvRmRvRjtGPkZARkJGREZGRkhGZm9GZ29GaG8tSSNtbkdGJDYkUSIxRidGOUZoby1GNjYvUSNieUYnRmBvRmJvRmRvRjtGPkZARkJGREZGRkhGZm9GZ29GaG9GYXBGaG8tRjY2L1EjdG9GJ0Zgb0Zib0Zkb0Y7Rj5GQEZCRkRGRkZIRmZvRmdvRmhvLUYsNiVRKmFjdXBvaW50c0YnRi9GMkZoby1GNjYvUSNkb0YnRmBvRmJvRmRvRjtGPkZARkJGREZGRkhGZm9GZ29GVUZob0Zob0Zdb0Zoby1GLDYlUSJqRidGL0YyRmhvRl5wRmhvRmFwRmhvRmVwRmhvRmFwRmhvRmhwRmhvRltxRmhvRl5xRlVGVUZob0Zob0Zoby1JJW1zdWJHRiQ2JS1GLDYlUSdyYW5rTTFGJ0YvRjItRiM2J0ZbcC1GNjYtUSIsRidGOUY7L0Y/RjFGQEZCRkRGRkZIRmZvL0ZOUSwwLjMzMzMzMzNlbUYnRmFxRi9GMi8lL3N1YnNjcmlwdHNoaWZ0R1EiMEYnRjUtRiw2JVEjTTFGJ0YvRjItSShtZmVuY2VkR0YkNiYtRiM2Ji1GaXI2JC1GIzYlLUYsNiVRJG1heEYnL0YwRj1GOS1GaXI2JC1GIzYoRistRmlyNiYtRiM2JEZbcEY5RjkvJSVvcGVuR1EiW0YnLyUmY2xvc2VHUSJdRidGXHJGKy1GaXI2Ji1GIzYkRmFxRjlGOUZddEZgdEY5RjlGOUY5RlxyLUZpcjYkLUYjNiUtRiw2JVEkbWluRidGZHNGOUZlc0Y5RjlGOUY5Rl10RmB0LUY2Ni1RIjtGJ0Y5RjtGX3JGQEZCRkRGRkZIRmZvRk1GVUZob0Zob0Zoby1GZXE2JS1GLDYlUSdyYW5rTTJGJ0YvRjItRiM2JkZbcEZcckZhcUY5RmJyRjUtRiw2JVEjTTJGJ0YvRjJGaHJGXnVGVUZob0Zob0Zoby1GZXE2JS1GLDYlUSdyYW5rTTNGJ0YvRjJGZnVGYnJGNS1GLDYlUSNNM0YnRi9GMkZockZedS1GVjYmRlhGZW5GaG4vRltvUSVhdXRvRidGVUZjdkZob0Zoby1GNjYvUSRlbmRGJ0Zgb0Zib0Zkb0Y7Rj5GQEZCRkRGRkZIRmZvRmdvRmhvRl5xRlJGVUZVRmd2RmhvRl5xRlIvJStleGVjdXRhYmxlR0Y9Rjk=">LUklbXJvd0c2Iy9JK21vZHVsZW5hbWVHNiJJLFR5cGVzZXR0aW5nR0koX3N5c2xpYkdGJzZjcC1JI21pR0YkNiVRJnJhbmsxRicvJSdpdGFsaWNHUSV0cnVlRicvJSxtYXRodmFyaWFudEdRJ2l0YWxpY0YnLUkjbW9HRiQ2LVEqJmNvbG9uZXE7RicvRjNRJ25vcm1hbEYnLyUmZmVuY2VHUSZmYWxzZUYnLyUqc2VwYXJhdG9yR0Y9LyUpc3RyZXRjaHlHRj0vJSpzeW1tZXRyaWNHRj0vJShsYXJnZW9wR0Y9LyUubW92YWJsZWxpbWl0c0dGPS8lJ2FjY2VudEdGPS8lJ2xzcGFjZUdRLDAuMjc3Nzc3OGVtRicvJSdyc3BhY2VHRkwtRiw2JVElcmFua0YnRi9GMi1GNjYtUSI6RidGOUY7Rj5GQEZCRkRGRkZIRkpGTS1JJ21zcGFjZUdGJDYmLyUnaGVpZ2h0R1EmMC4wZXhGJy8lJndpZHRoR1EmMC4wZW1GJy8lJmRlcHRoR0ZaLyUqbGluZWJyZWFrR1EobmV3bGluZUYnLUY2Ni9RJGZvckYnLyUlYm9sZEdGMS9GM1ElYm9sZEYnLyUrZm9udHdlaWdodEdGY29GO0Y+RkBGQkZERkZGSC9GS0Znbi9GTkZnbi1GNjYtUSJ+RidGOUY7Rj5GQEZCRkRGRkZIRmZvRmdvLUYsNiVRImlGJ0YvRjJGaG8tRjY2L1ElZnJvbUYnRmBvRmJvRmRvRjtGPkZARkJGREZGRkhGZm9GZ29GaG8tSSNtbkdGJDYkUSIxRidGOUZoby1GNjYvUSNieUYnRmBvRmJvRmRvRjtGPkZARkJGREZGRkhGZm9GZ29GaG9GYXBGaG8tRjY2L1EjdG9GJ0Zgb0Zib0Zkb0Y7Rj5GQEZCRkRGRkZIRmZvRmdvRmhvLUYsNiVRKmFjdXBvaW50c0YnRi9GMkZoby1GNjYvUSNkb0YnRmBvRmJvRmRvRjtGPkZARkJGREZGRkhGZm9GZ29GVUZob0Zob0Zdb0Zoby1GLDYlUSJqRidGL0YyRmhvRl5wRmhvRmFwRmhvRmVwRmhvRmFwRmhvRmhwRmhvRltxRmhvRl5xRlVGVUZob0Zob0Zoby1JJW1zdWJHRiQ2JS1GLDYlUSdyYW5rTTFGJ0YvRjItRiM2J0ZbcC1GNjYtUSIsRidGOUY7L0Y/RjFGQEZCRkRGRkZIRmZvL0ZOUSwwLjMzMzMzMzNlbUYnRmFxRi9GMi8lL3N1YnNjcmlwdHNoaWZ0R1EiMEYnRjUtRiw2JVEjTTFGJ0YvRjItSShtZmVuY2VkR0YkNiYtRiM2Ji1GaXI2JC1GIzYlLUYsNiVRJG1heEYnL0YwRj1GOS1GaXI2JC1GIzYoRistRmlyNiYtRiM2JEZbcEY5RjkvJSVvcGVuR1EiW0YnLyUmY2xvc2VHUSJdRidGXHJGKy1GaXI2Ji1GIzYkRmFxRjlGOUZddEZgdEY5RjlGOUY5RlxyLUZpcjYkLUYjNiUtRiw2JVEkbWluRidGZHNGOUZlc0Y5RjlGOUY5Rl10RmB0LUY2Ni1RIjtGJ0Y5RjtGX3JGQEZCRkRGRkZIRmZvRk1GVUZob0Zob0Zoby1GZXE2JS1GLDYlUSdyYW5rTTJGJ0YvRjItRiM2JkZbcEZcckZhcUY5RmJyRjUtRiw2JVEjTTJGJ0YvRjJGaHJGXnVGVUZob0Zob0Zoby1GZXE2JS1GLDYlUSdyYW5rTTNGJ0YvRjJGZnVGYnJGNS1GLDYlUSNNM0YnRi9GMkZockZedS1GVjYmRlhGZW5GaG4vRltvUSVhdXRvRidGVUZjdkZob0Zoby1GNjYvUSRlbmRGJ0Zgb0Zib0Zkb0Y7Rj5GQEZCRkRGRkZIRmZvRmdvRmhvRl5xRlJGVUZVRmd2RmhvRl5xRlIvJStleGVjdXRhYmxlR0Y9Rjk=</Equation></Text-field>
</Input>
</Group></Presentation-Block><Presentation-Block>
<Group view="code" labelreference="L20262" drawlabel="true">
<Input>
<Text-field prompt="&gt; " style="Maple Input" layout="Normal"># Initializing the bootstrap procedure on the ranked matrix (previously sorted by dermatome)</Text-field>
</Input>
</Group></Presentation-Block><Presentation-Block>
<Group view="code" labelreference="L20283" drawlabel="true">
<Input>
<Text-field prompt="&gt; " style="Maple Input" layout="Normal"># Real sample size</Text-field>
</Input>
</Group>
<Group view="code" labelreference="L20285" drawlabel="true">
<Input>
<Text-field prompt="&gt; " style="Maple Input" layout="Normal"><Equation executable="true" style="2D Input" input-equation="" display="LUklbXJvd0c2Iy9JK21vZHVsZW5hbWVHNiJJLFR5cGVzZXR0aW5nR0koX3N5c2xpYkdGJzYrLUkjbWlHRiQ2KFEiTkYnLyUlc2l6ZUdRIzE0RicvJSVib2xkR1EldHJ1ZUYnLyUnaXRhbGljR0Y0LyUsbWF0aHZhcmlhbnRHUSxib2xkLWl0YWxpY0YnLyUrZm9udHdlaWdodEdRJWJvbGRGJy1JI21vR0YkNjBRKiZjb2xvbmVxO0YnRi9GMi9GOEY8RjovJSZmZW5jZUdRJmZhbHNlRicvJSpzZXBhcmF0b3JHRkQvJSlzdHJldGNoeUdGRC8lKnN5bW1ldHJpY0dGRC8lKGxhcmdlb3BHRkQvJS5tb3ZhYmxlbGltaXRzR0ZELyUnYWNjZW50R0ZELyUnbHNwYWNlR1EsMC4yNzc3Nzc4ZW1GJy8lJ3JzcGFjZUdGUy1GLDYoUSphY3Vwb2ludHNGJ0YvRjJGNUY3RjotRj42MFEiOkYnRi9GMkZBRjpGQkZFRkdGSUZLRk1GT0ZRRlRGL0YyLyUrZXhlY3V0YWJsZUdGREZBRjo=">LUklbXJvd0c2Iy9JK21vZHVsZW5hbWVHNiJJLFR5cGVzZXR0aW5nR0koX3N5c2xpYkdGJzYrLUkjbWlHRiQ2KFEiTkYnLyUlc2l6ZUdRIzE0RicvJSVib2xkR1EldHJ1ZUYnLyUnaXRhbGljR0Y0LyUsbWF0aHZhcmlhbnRHUSxib2xkLWl0YWxpY0YnLyUrZm9udHdlaWdodEdRJWJvbGRGJy1JI21vR0YkNjBRKiZjb2xvbmVxO0YnRi9GMi9GOEY8RjovJSZmZW5jZUdRJmZhbHNlRicvJSpzZXBhcmF0b3JHRkQvJSlzdHJldGNoeUdGRC8lKnN5bW1ldHJpY0dGRC8lKGxhcmdlb3BHRkQvJS5tb3ZhYmxlbGltaXRzR0ZELyUnYWNjZW50R0ZELyUnbHNwYWNlR1EsMC4yNzc3Nzc4ZW1GJy8lJ3JzcGFjZUdGUy1GLDYoUSphY3Vwb2ludHNGJ0YvRjJGNUY3RjotRj42MFEiOkYnRi9GMkZBRjpGQkZFRkdGSUZLRk1GT0ZRRlRGL0YyLyUrZXhlY3V0YWJsZUdGREZBRjo=</Equation></Text-field>
</Input>
</Group></Presentation-Block><Presentation-Block>
<Group view="code" labelreference="L20284" drawlabel="true">
<Input>
<Text-field prompt="&gt; " style="Maple Input" layout="Normal"># Repeat this sorting B times (idealy: B = 1000 or more)</Text-field>
</Input>
</Group>
<Group view="code" labelreference="L20282" drawlabel="true">
<Input>
<Text-field prompt="&gt; " style="Maple Input" layout="Normal"><Equation executable="true" style="2D Input" input-equation="" display="LUklbXJvd0c2Iy9JK21vZHVsZW5hbWVHNiJJLFR5cGVzZXR0aW5nR0koX3N5c2xpYkdGJzYrLUkjbWlHRiQ2KFEiQkYnLyUlc2l6ZUdRIzE0RicvJSVib2xkR1EldHJ1ZUYnLyUnaXRhbGljR0Y0LyUsbWF0aHZhcmlhbnRHUSxib2xkLWl0YWxpY0YnLyUrZm9udHdlaWdodEdRJWJvbGRGJy1JI21vR0YkNjBRKiZjb2xvbmVxO0YnRi9GMi9GOEY8RjovJSZmZW5jZUdRJmZhbHNlRicvJSpzZXBhcmF0b3JHRkQvJSlzdHJldGNoeUdGRC8lKnN5bW1ldHJpY0dGRC8lKGxhcmdlb3BHRkQvJS5tb3ZhYmxlbGltaXRzR0ZELyUnYWNjZW50R0ZELyUnbHNwYWNlR1EsMC4yNzc3Nzc4ZW1GJy8lJ3JzcGFjZUdGUy1JI21uR0YkNidRJTEwMDBGJ0YvRjJGQUY6LUY+NjBRIjpGJ0YvRjJGQUY6RkJGRUZHRklGS0ZNRk9GUUZURi9GMi8lK2V4ZWN1dGFibGVHRkRGQUY6">LUklbXJvd0c2Iy9JK21vZHVsZW5hbWVHNiJJLFR5cGVzZXR0aW5nR0koX3N5c2xpYkdGJzYrLUkjbWlHRiQ2KFEiQkYnLyUlc2l6ZUdRIzE0RicvJSVib2xkR1EldHJ1ZUYnLyUnaXRhbGljR0Y0LyUsbWF0aHZhcmlhbnRHUSxib2xkLWl0YWxpY0YnLyUrZm9udHdlaWdodEdRJWJvbGRGJy1JI21vR0YkNjBRKiZjb2xvbmVxO0YnRi9GMi9GOEY8RjovJSZmZW5jZUdRJmZhbHNlRicvJSpzZXBhcmF0b3JHRkQvJSlzdHJldGNoeUdGRC8lKnN5bW1ldHJpY0dGRC8lKGxhcmdlb3BHRkQvJS5tb3ZhYmxlbGltaXRzR0ZELyUnYWNjZW50R0ZELyUnbHNwYWNlR1EsMC4yNzc3Nzc4ZW1GJy8lJ3JzcGFjZUdGUy1JI21uR0YkNidRJTEwMDBGJ0YvRjJGQUY6LUY+NjBRIjpGJ0YvRjJGQUY6RkJGRUZHRklGS0ZNRk9GUUZURi9GMi8lK2V4ZWN1dGFibGVHRkRGQUY6</Equation></Text-field>
</Input>
</Group></Presentation-Block><Presentation-Block>
<Group view="code" labelreference="L20291" drawlabel="true">
<Input>
<Text-field prompt="&gt; " style="Maple Input" layout="Normal"># Storing column headers in Excel;</Text-field>
</Input>
</Group>
<Group view="code" labelreference="L20290" drawlabel="true">
<Input>
<Text-field prompt="&gt; " style="Maple Input" layout="Normal"><Equation executable="true" style="2D Input" input-equation="" display="LUklbXJvd0c2Iy9JK21vZHVsZW5hbWVHNiJJLFR5cGVzZXR0aW5nR0koX3N5c2xpYkdGJzY5LUkjbWlHRiQ2JVEnaGVhZGVyRicvJSdpdGFsaWNHUSV0cnVlRicvJSxtYXRodmFyaWFudEdRJ2l0YWxpY0YnLUkjbW9HRiQ2LVEqJmNvbG9uZXE7RicvRjNRJ25vcm1hbEYnLyUmZmVuY2VHUSZmYWxzZUYnLyUqc2VwYXJhdG9yR0Y9LyUpc3RyZXRjaHlHRj0vJSpzeW1tZXRyaWNHRj0vJShsYXJnZW9wR0Y9LyUubW92YWJsZWxpbWl0c0dGPS8lJ2FjY2VudEdGPS8lJ2xzcGFjZUdRLDAuMjc3Nzc3OGVtRicvJSdyc3BhY2VHRkwtSSVtc3ViR0YkNiUtRiw2JVEnVmVjdG9yRidGL0YyLUYjNiUtRiw2JVEkcm93RidGL0YyRi9GMi8lL3N1YnNjcmlwdHNoaWZ0R1EiMEYnLUkobWZlbmNlZEdGJDYkLUYjNiQtRmhuNiYtRiM2Ky1GNjYtUSFGJ0Y5RjtGPkZARkJGREZGRkgvRktRJjAuMGVtRicvRk5GZG8tSSNtc0dGJDYjUTZHb29kbWFuLUtydXNrYWx+Z2FtbWFGJy1GNjYtUSIsRidGOUY7L0Y/RjFGQEZCRkRGRkZIRmNvL0ZOUSwwLjMzMzMzMzNlbUYnLUY2Ni1RIn5GJ0Y5RjtGPkZARkJGREZGRkhGY29GZW8tRmdvNiNRLlJvdXNzb25+Z2FtbWFGJ0Zqby1GZ282I1EoUjItbGlrZUYnRmBvRjlGOS8lJW9wZW5HUSJbRicvJSZjbG9zZUdRIl1GJ0Y5RjktRjY2LVEiOkYnRjlGO0Y+RkBGQkZERkZGSEZKRk0tSSdtc3BhY2VHRiQ2Ji8lJ2hlaWdodEdRJjAuMGV4RicvJSZ3aWR0aEdGZG8vJSZkZXB0aEdGZ3EvJSpsaW5lYnJlYWtHUShuZXdsaW5lRictRmNxNiZGZXFGaHFGanEvRl1yUSVhdXRvRictRiw2JVEnRXhwb3J0RidGL0YyLUZobjYkLUYjNixGK0Zqby1GZ282I1EsUmVzdWx0cy54bHNGJ0Zqby1GZ282I1EkTTEyRidGam9GYHAtRmdvNiNRI0ExRidGYG9GOUY5Rl9xRmJxRl9yRmNyLUZobjYkLUYjNixGK0Zqb0ZqckZqby1GZ282I1EkTTEzRidGam9GYHBGYHNGYG9GOUY5Rl9xRmJxRl9yRmNyLUZobjYkLUYjNixGK0Zqb0ZqckZqby1GZ282I1EkTTIzRidGam9GYHBGYHNGYG9GOUY5Rl9xRmBvLyUrZXhlY3V0YWJsZUdGPUY5">LUklbXJvd0c2Iy9JK21vZHVsZW5hbWVHNiJJLFR5cGVzZXR0aW5nR0koX3N5c2xpYkdGJzY5LUkjbWlHRiQ2JVEnaGVhZGVyRicvJSdpdGFsaWNHUSV0cnVlRicvJSxtYXRodmFyaWFudEdRJ2l0YWxpY0YnLUkjbW9HRiQ2LVEqJmNvbG9uZXE7RicvRjNRJ25vcm1hbEYnLyUmZmVuY2VHUSZmYWxzZUYnLyUqc2VwYXJhdG9yR0Y9LyUpc3RyZXRjaHlHRj0vJSpzeW1tZXRyaWNHRj0vJShsYXJnZW9wR0Y9LyUubW92YWJsZWxpbWl0c0dGPS8lJ2FjY2VudEdGPS8lJ2xzcGFjZUdRLDAuMjc3Nzc3OGVtRicvJSdyc3BhY2VHRkwtSSVtc3ViR0YkNiUtRiw2JVEnVmVjdG9yRidGL0YyLUYjNiUtRiw2JVEkcm93RidGL0YyRi9GMi8lL3N1YnNjcmlwdHNoaWZ0R1EiMEYnLUkobWZlbmNlZEdGJDYkLUYjNiQtRmhuNiYtRiM2Ky1GNjYtUSFGJ0Y5RjtGPkZARkJGREZGRkgvRktRJjAuMGVtRicvRk5GZG8tSSNtc0dGJDYjUTZHb29kbWFuLUtydXNrYWx+Z2FtbWFGJy1GNjYtUSIsRidGOUY7L0Y/RjFGQEZCRkRGRkZIRmNvL0ZOUSwwLjMzMzMzMzNlbUYnLUY2Ni1RIn5GJ0Y5RjtGPkZARkJGREZGRkhGY29GZW8tRmdvNiNRLlJvdXNzb25+Z2FtbWFGJ0Zqby1GZ282I1EoUjItbGlrZUYnRmBvRjlGOS8lJW9wZW5HUSJbRicvJSZjbG9zZUdRIl1GJ0Y5RjktRjY2LVEiOkYnRjlGO0Y+RkBGQkZERkZGSEZKRk0tSSdtc3BhY2VHRiQ2Ji8lJ2hlaWdodEdRJjAuMGV4RicvJSZ3aWR0aEdGZG8vJSZkZXB0aEdGZ3EvJSpsaW5lYnJlYWtHUShuZXdsaW5lRictRmNxNiZGZXFGaHFGanEvRl1yUSVhdXRvRictRiw2JVEnRXhwb3J0RidGL0YyLUZobjYkLUYjNixGK0Zqby1GZ282I1EsUmVzdWx0cy54bHNGJ0Zqby1GZ282I1EkTTEyRidGam9GYHAtRmdvNiNRI0ExRidGYG9GOUY5Rl9xRmJxRl9yRmNyLUZobjYkLUYjNixGK0Zqb0ZqckZqby1GZ282I1EkTTEzRidGam9GYHBGYHNGYG9GOUY5Rl9xRmJxRl9yRmNyLUZobjYkLUYjNixGK0Zqb0ZqckZqby1GZ282I1EkTTIzRidGam9GYHBGYHNGYG9GOUY5Rl9xRmBvLyUrZXhlY3V0YWJsZUdGPUY5</Equation></Text-field>
</Input>
</Group>
<Group view="code" labelreference="L20275" drawlabel="true">
<Input>
<Text-field prompt="&gt; " style="Maple Input" layout="Normal"># Definition of empty arrays for bivariate analysis</Text-field>
</Input>
</Group>
<Group view="code" labelreference="L20274" drawlabel="true">
<Input>
<Text-field prompt="&gt; " style="Maple Input" layout="Normal"><Equation executable="true" style="2D Input" input-equation="" display="LUklbXJvd0c2Iy9JK21vZHVsZW5hbWVHNiJJLFR5cGVzZXR0aW5nR0koX3N5c2xpYkdGJzY1LUkjbWlHRiQ2JVEkTTEyRicvJSdpdGFsaWNHUSV0cnVlRicvJSxtYXRodmFyaWFudEdRJ2l0YWxpY0YnLUkjbW9HRiQ2LVEqJmNvbG9uZXE7RicvRjNRJ25vcm1hbEYnLyUmZmVuY2VHUSZmYWxzZUYnLyUqc2VwYXJhdG9yR0Y9LyUpc3RyZXRjaHlHRj0vJSpzeW1tZXRyaWNHRj0vJShsYXJnZW9wR0Y9LyUubW92YWJsZWxpbWl0c0dGPS8lJ2FjY2VudEdGPS8lJ2xzcGFjZUdRLDAuMjc3Nzc3OGVtRicvJSdyc3BhY2VHRkwtRiw2JVEnTWF0cml4RidGL0YyLUkobWZlbmNlZEdGJDYkLUYjNistSSNtbkdGJDYkUSIxRidGOS1GNjYtUSMuLkYnRjlGO0Y+RkBGQkZERkZGSC9GS1EsMC4yMjIyMjIyZW1GJy9GTlEmMC4wZW1GJy1GLDYlUShjbGFzc2VzRicvRjBGPUY5LUY2Ni1RIixGJ0Y5RjsvRj9GMUZARkJGREZGRkgvRktGW28vRk5RLDAuMzMzMzMzM2VtRidGV0ZlbkZcby8lK2V4ZWN1dGFibGVHRj1GOUY5LUY2Ni1RIjpGJ0Y5RjtGPkZARkJGREZGRkhGSkZNLUknbXNwYWNlR0YkNiYvJSdoZWlnaHRHUSYwLjBleEYnLyUmd2lkdGhHRltvLyUmZGVwdGhHRmFwLyUqbGluZWJyZWFrR1EobmV3bGluZUYnLUYsNiVRJE0xM0YnRi9GMkY1Rk8tRlM2JC1GIzYqRldGZW5GXG9GYG9GV0ZlbkZcb0Y5RjlGaW9GXHAtRiw2JVEkTTIzRidGL0YyRjVGT0ZccUZpb0Znb0Y5">LUklbXJvd0c2Iy9JK21vZHVsZW5hbWVHNiJJLFR5cGVzZXR0aW5nR0koX3N5c2xpYkdGJzY1LUkjbWlHRiQ2JVEkTTEyRicvJSdpdGFsaWNHUSV0cnVlRicvJSxtYXRodmFyaWFudEdRJ2l0YWxpY0YnLUkjbW9HRiQ2LVEqJmNvbG9uZXE7RicvRjNRJ25vcm1hbEYnLyUmZmVuY2VHUSZmYWxzZUYnLyUqc2VwYXJhdG9yR0Y9LyUpc3RyZXRjaHlHRj0vJSpzeW1tZXRyaWNHRj0vJShsYXJnZW9wR0Y9LyUubW92YWJsZWxpbWl0c0dGPS8lJ2FjY2VudEdGPS8lJ2xzcGFjZUdRLDAuMjc3Nzc3OGVtRicvJSdyc3BhY2VHRkwtRiw2JVEnTWF0cml4RidGL0YyLUkobWZlbmNlZEdGJDYkLUYjNistSSNtbkdGJDYkUSIxRidGOS1GNjYtUSMuLkYnRjlGO0Y+RkBGQkZERkZGSC9GS1EsMC4yMjIyMjIyZW1GJy9GTlEmMC4wZW1GJy1GLDYlUShjbGFzc2VzRicvRjBGPUY5LUY2Ni1RIixGJ0Y5RjsvRj9GMUZARkJGREZGRkgvRktGW28vRk5RLDAuMzMzMzMzM2VtRidGV0ZlbkZcby8lK2V4ZWN1dGFibGVHRj1GOUY5LUY2Ni1RIjpGJ0Y5RjtGPkZARkJGREZGRkhGSkZNLUknbXNwYWNlR0YkNiYvJSdoZWlnaHRHUSYwLjBleEYnLyUmd2lkdGhHRltvLyUmZGVwdGhHRmFwLyUqbGluZWJyZWFrR1EobmV3bGluZUYnLUYsNiVRJE0xM0YnRi9GMkY1Rk8tRlM2JC1GIzYqRldGZW5GXG9GYG9GV0ZlbkZcb0Y5RjlGaW9GXHAtRiw2JVEkTTIzRidGL0YyRjVGT0ZccUZpb0Znb0Y5</Equation></Text-field>
</Input>
</Group></Presentation-Block><Presentation-Block>
<Group view="code" labelreference="L23052" drawlabel="true">
<Input>
<Text-field prompt="&gt; " style="Maple Input" layout="Normal"><Font foreground="[0,0,255]" size="14"># M12: Dermatomes vs. Traditional Indications</Font></Text-field>
</Input>
</Group>
<Group view="code" labelreference="L20297" drawlabel="true">
<Input>
<Text-field prompt="&gt; " style="Maple Input" layout="Normal"># Nested loops for bootstrap calculations (# Dermatomes and traditional actions: sampling N dual acupoints with replacement B times)</Text-field>
</Input>
</Group>
<Group view="code" labelreference="L20296" drawlabel="true">
<Input>
<Text-field prompt="&gt; " style="Maple Input" layout="Normal"><Equation executable="true" style="2D Input" input-equation="" display="LUklbXJvd0c2Iy9JK21vZHVsZW5hbWVHNiJJLFR5cGVzZXR0aW5nR0koX3N5c2xpYkdGJzYtLUkjbWlHRiQ2JVErcHJpbnRsZXZlbEYnLyUnaXRhbGljR1EldHJ1ZUYnLyUsbWF0aHZhcmlhbnRHUSdpdGFsaWNGJy1JI21vR0YkNi1RKiZjb2xvbmVxO0YnL0YzUSdub3JtYWxGJy8lJmZlbmNlR1EmZmFsc2VGJy8lKnNlcGFyYXRvckdGPS8lKXN0cmV0Y2h5R0Y9LyUqc3ltbWV0cmljR0Y9LyUobGFyZ2VvcEdGPS8lLm1vdmFibGVsaW1pdHNHRj0vJSdhY2NlbnRHRj0vJSdsc3BhY2VHUSwwLjI3Nzc3NzhlbUYnLyUncnNwYWNlR0ZMLUkjbW5HRiQ2JFEiMUYnRjktRjY2LVEiOkYnRjlGO0Y+RkBGQkZERkZGSEZKRk0tRiw2JVEjc3RGJ0YvRjJGNS1JJW1zdWJHRiQ2JS1GLDYlUSV0aW1lRidGL0YyLUYjNiQtRiw2JVElcmVhbEYnRi9GMkY5LyUvc3Vic2NyaXB0c2hpZnRHUSIwRictSShtZmVuY2VkR0YkNiQtRiM2JC1GNjYtUSFGJ0Y5RjtGPkZARkJGREZGRkgvRktRJjAuMGVtRicvRk5Gam9GOUY5RlMvJStleGVjdXRhYmxlR0Y9Rjk=">LUklbXJvd0c2Iy9JK21vZHVsZW5hbWVHNiJJLFR5cGVzZXR0aW5nR0koX3N5c2xpYkdGJzYtLUkjbWlHRiQ2JVErcHJpbnRsZXZlbEYnLyUnaXRhbGljR1EldHJ1ZUYnLyUsbWF0aHZhcmlhbnRHUSdpdGFsaWNGJy1JI21vR0YkNi1RKiZjb2xvbmVxO0YnL0YzUSdub3JtYWxGJy8lJmZlbmNlR1EmZmFsc2VGJy8lKnNlcGFyYXRvckdGPS8lKXN0cmV0Y2h5R0Y9LyUqc3ltbWV0cmljR0Y9LyUobGFyZ2VvcEdGPS8lLm1vdmFibGVsaW1pdHNHRj0vJSdhY2NlbnRHRj0vJSdsc3BhY2VHUSwwLjI3Nzc3NzhlbUYnLyUncnNwYWNlR0ZMLUkjbW5HRiQ2JFEiMUYnRjktRjY2LVEiOkYnRjlGO0Y+RkBGQkZERkZGSEZKRk0tRiw2JVEjc3RGJ0YvRjJGNS1JJW1zdWJHRiQ2JS1GLDYlUSV0aW1lRidGL0YyLUYjNiQtRiw2JVElcmVhbEYnRi9GMkY5LyUvc3Vic2NyaXB0c2hpZnRHUSIwRictSShtZmVuY2VkR0YkNiQtRiM2JC1GNjYtUSFGJ0Y5RjtGPkZARkJGREZGRkgvRktRJjAuMGVtRicvRk5Gam9GOUY5RlMvJStleGVjdXRhYmxlR0Y9Rjk=</Equation></Text-field>
</Input>
</Group></Presentation-Block><Presentation-Block>
<Group labelreference="L20268" drawlabel="true">
<Input>
<Text-field prompt="&gt; " style="Maple Input" layout="Normal"><Equation executable="true" style="2D Input" input-equation="" display="LUklbXJvd0c2Iy9JK21vZHVsZW5hbWVHNiJJLFR5cGVzZXR0aW5nR0koX3N5c2xpYkdGJzZbamwtSSNtb0dGJDYvUSRmb3JGJy8lJWJvbGRHUSV0cnVlRicvJSxtYXRodmFyaWFudEdRJWJvbGRGJy8lK2ZvbnR3ZWlnaHRHRjQvJSZmZW5jZUdRJmZhbHNlRicvJSpzZXBhcmF0b3JHRjkvJSlzdHJldGNoeUdGOS8lKnN5bW1ldHJpY0dGOS8lKGxhcmdlb3BHRjkvJS5tb3ZhYmxlbGltaXRzR0Y5LyUnYWNjZW50R0Y5LyUnbHNwYWNlR1EmMC4wZW1GJy8lJ3JzcGFjZUdGSC1GLDYtUSJ+RicvRjNRJ25vcm1hbEYnRjdGOkY8Rj5GQEZCRkRGRkZJLUkjbWlHRiQ2JVEicUYnLyUnaXRhbGljR0YxL0YzUSdpdGFsaWNGJ0ZLLUYsNi9RJWZyb21GJ0YvRjJGNUY3RjpGPEY+RkBGQkZERkZGSUZLLUkjbW5HRiQ2JFEiMUYnRk5GSy1GLDYvUSNieUYnRi9GMkY1RjdGOkY8Rj5GQEZCRkRGRkZJRktGZW5GSy1GLDYvUSN0b0YnRi9GMkY1RjdGOkY8Rj5GQEZCRkRGRkZJRkstRlE2JVEiQkYnRlRGVkZLLUYsNi9RI2RvRidGL0YyRjVGN0Y6RjxGPkZARkJGREZGRkktSSdtc3BhY2VHRiQ2Ji8lJ2hlaWdodEdRJjAuMGV4RicvJSZ3aWR0aEdGSC8lJmRlcHRoR0Zqby8lKmxpbmVicmVha0dRKG5ld2xpbmVGJ0ZLRktGSy1GUTYlUSJ4RidGVEZWLUYsNi1RKiZjb2xvbmVxO0YnRk5GN0Y6RjxGPkZARkJGRC9GR1EsMC4yNzc3Nzc4ZW1GJy9GSkZpcC1GLDYtUSomdW1pbnVzMDtGJ0ZORjdGOkY8Rj5GQEZCRkQvRkdRLDAuMjIyMjIyMmVtRicvRkpGX3FGZW4tRiw2LVEiOkYnRk5GN0Y6RjxGPkZARkJGREZocEZqcEZLLUZRNiVRInlGJ0ZURlZGZXBGW3FGZW5GYXEtRlE2JVElU2VlZEYnRlRGVkZlcC1GUTYlUSpyYW5kb21pemVGJ0ZURlYtSShtZmVuY2VkR0YkNiQtRiM2JC1GLDYtUSFGJ0ZORjdGOkY8Rj5GQEZCRkRGRkZJRk5GTkZhcUZlby1GLDYvRk1GL0YyRjVGN0Y6RjxGPkZARkJGREZGRklGZXJGZXJGK0ZLLUZRNiVRIm5GJ0ZURlZGS0ZYRktGZW5GS0ZpbkZLRmVuRktGXG9GSy1JJW1zdXBHRiQ2JS1GUTYlUSJORidGVEZWLUYjNictRmZuNiRRIjJGJ0ZORlQvJStmb3JlZ3JvdW5kR1EsWzIwMCwwLDIwMF1GJy8lLHBsYWNlaG9sZGVyR0YxRlYvJTFzdXBlcnNjcmlwdHNoaWZ0R1EiMEYnRktGYm9GZW9GS0ZLRktGS0ZLLUZRNiVRI0wxRidGVEZWRmVwLUZRNiVRLFJhbmRvbVRvb2xzRidGVEZWLUZecjYmLUYjNiZGYnItRiM2JC1GUTYlUSlHZW5lcmF0ZUYnRlRGVkZORmJyRk5GTi8lJW9wZW5HUSJbRicvJSZjbG9zZUdRIl1GJy1GXnI2JC1GIzYmRmJyLUYjNiYtRlE2JVEoaW50ZWdlckYnRlRGVi1GLDYtUTAmQXBwbHlGdW5jdGlvbjtGJ0ZORjdGOkY8Rj5GQEZCRkRGRkZJLUZecjYkLUYjNigtRlE2JVEmcmFuZ2VGJ0ZURlYtRiw2LVEiPUYnRk5GN0Y6RjxGPkZARkJGREZocEZqcEZlbi1GLDYtUSMuLkYnRk5GN0Y6RjxGPkZARkJGREZecUZJLUZRNiVRKmFjdXBvaW50c0YnL0ZVRjlGTkZORk5GTkZickZORk4tRiw2LVEiO0YnRk5GNy9GO0YxRjxGPkZARkJGREZGRmpwLUZRNiVRI0wyRidGVEZWRmVwRmB0RmN0LUZecjYkLUYjNiZGYnItRiM2JkZodUZbdi1GXnI2JC1GIzYoRmJ2RmV2RmVuRmh2LUZRNiVGXXdGVEZWRk5GTkZORmJyRk5GTkZfd0Zlb0ZLRktGS0ZLRktGK0ZLLUZRNiVRImtGJ0Zed0ZORktGWEZLRmVuRktGaW5GS0ZlbkZLRlxvRkstRlE2JVEoY2xhc3Nlc0YnRl53Rk5GS0Zib0Zlb0ZLRktGS0ZLRktGS0ZLRkstRiw2L1EjaWZGJ0YvRjJGNUY3RjpGPEY+RkBGQkZERkZGSUZLLUkmbWZyYWNHRiQ2KC1GIzYmRmJ4LUYsNi1RKCZtaW51cztGJ0ZORjdGOkY8Rj5GQEZCRkRGXnFGYHFGZW5GTi1GIzYkLUZRNiVGZ3hGVEZWRk4vJS5saW5ldGhpY2tuZXNzR0Zobi8lK2Rlbm9tYWxpZ25HUSdjZW50ZXJGJy8lKW51bWFsaWduR0Zbei8lKWJldmVsbGVkR0Y5LUYsNi1RJiZsZXE7RidGTkY3RjpGPEY+RkBGQkZERmhwRmpwRkstSSVtc3ViR0YkNiUtRlE2JVEjTTFGJ0ZURlYtRiM2J0ZddC1GLDYtUSIsRidGTkY3RmJ3RjxGPkZARkJGREZGL0ZKUSwwLjMzMzMzMzNlbUYnRmN3RlRGVi8lL3N1YnNjcmlwdHNoaWZ0R0ZcdEZLLUYsNi1RIjxGJ0ZORjdGOkY8Rj5GQEZCRkRGaHBGanAtRlx5NigtRiM2JEZieEZORmN5Rmd5Rml5Rlx6Rl56RkstRiw2L1EldGhlbkYnRi9GMkY1RjdGOkY8Rj5GQEZCRkRGRkZJRktGYnBGZXAtRlE2JUZkeEZURlZGYXFGSy1GLDYvUSRlbmRGJ0YvRjJGNUY3RjpGPEY+RkBGQkZERkZGSUZLRmh4RmFxRmVvRktGS0ZLRktGS0ZLRktGS0ZoeEZLRlt5RktGYHpGSy1GZHo2JS1GUTYlUSNNMkYnRlRGVkZpekZgW2xGS0ZiW2xGS0ZlW2xGS0ZpW2xGS0ZkcUZlcEZcXGxGS0ZhcUZLRl5cbEZLRmh4RmFxRmVvRktGS0ZLRktGS0ZLRl5cbEZlckZiby1GLDYvRmNxRi9GMkY1RjdGOkY8Rj5GQEZCRkRGaHBGanBGZW9GZXJGZXJGS0ZLRktGS0ZoeEZLRl10LUYsNi1RKyZOb3RFcXVhbDtGJ0ZORjdGOkY8Rj5GQEZCRkRGaHBGanBGY3dGS0ZpW2xGSy1GZHo2JS1GUTYlUSRNMTJGJ0ZURlYtRiM2JkZicEZbW2xGZHFGTkZgW2xGZXBGW11sLUYsNi1RIitGJ0ZORjdGOkY8Rj5GQEZCRkRGXnFGYHFGZW5GYXFGS0ZeXGxGS0ZoeEZhcUZlb0Zlb0Zlb0ZLRktGS0ZeXGxGS0Zib0ZhcUZlby1GZm82JkZob0ZbcEZdcC9GYHBRJWF1dG9GJ0ZLRktGSy1GUTYlUSxjb25jb3JkYW50ZUYnRlRGVkZlcC1GZm42JEZcdEZORmFxRmVvRktGS0ZLRitGSy1GUTYlUSJpRidGVEZWRktGWEZLRmVuRktGaW5GS0ZlbkZLRlxvRktGZXlGS0Zib0Zlb0Zlb0ZLRktGS0ZLRktGK0ZLLUZRNiVRImpGJ0Zed0ZORktGWEZLRmVuRktGaW5GS0ZlbkZLRlxvRktGZXhGS0Zib0Zlb0ZLRktGS0ZLRktGS0ZLLUZRNiVRImFGJ0ZURlZGZXAtRmR6NiVGXV1sLUYjNiZGXl5sRltbbC1GUTYlRmNebEZURlZGTkZgW2xGX3ctRlE2JVEiYkYnRlRGVkZlcC1GZHo2JUZdXWwtRiM2L0ZeXmxGYl1sRmVuRmh2RmV5RltbbEZbX2xGYl1sRmVuRmh2RktGZXlGTkZgW2xGX3ctRlE2JVEiY0YnRlRGVkZlcC1GUTYlUSRhZGRGJ0ZURlYtRl5yNiQtRiM2LUZnX2wtRl5yNiQtRiM2LUZdX2wtRl5yNiYtRiM2Ji1GUTYlUSJtRidGVEZWRltbbEZnckZORk5GXHVGX3VGW1tsRmZgbEZldkZlbkZodkZleUZgeUZeXmxGTkZORltbbEZnckZldkZlbkZodkZleUZgeUZbX2xGTkZORl93RktGZW9GS0ZLRktGS0ZLRktGS0ZpXWxGZXBGaV1sRmJdbEZkXmwtRiw2LVEnJnNkb3Q7RidGTkY3RjpGPEY+RkBGQkZERkZGSUZkX2xGX3dGZW9GS0ZLRktGS0ZLRl5cbEZLRmJvRmFxRktGZW9GS0ZLRktGXlxsRktGYm9GYXFGS0Zlb0Zlb0Zlb0Zlb0ZLRktGSy1GUTYlUSxkaXNjb3JkYW50ZUYnRlRGVkZlcEZcXmxGYXFGS0Zlb0ZLRktGS0YrRktGXl5sRktGWEZLRmVuRktGaW5GS0ZlbkZLRlxvRktGZXlGS0Zib0Zlb0Zlb0ZLRktGS0ZLRktGK0ZLRmFebEZLRlhGS0ZlbkZLRmluRktGZW5GS0Zcb0ZLRmV4RktGYm9GZW9GS0ZLRktGS0ZLRktGS0ZkXmxGZXAtRmR6NiVGXV1sLUYjNipGXl5sRltbbEZleUZgeUZbX2xGYl1sRmVuRk5GYFtsRmFxRl1fbEZlcC1GZHo2JUZdXWwtRiM2L0ZeXmxGYl1sRmVuRmh2RmV5RltbbEZlbkZodkZLRmV5RmB5RltfbEZORmBbbEZfd0ZkX2xGZXBGZ19sRmpfbEZfd0Zlb0ZLRktGS0ZLRktGS0ZLRlxhbEZlcEZcYWxGYl1sRmRebEZpYGxGZF9sRl93RmVvRktGS0ZLRktGS0ZeXGxGS0Zib0ZhcUZLRmVvRktGS0ZLRl5cbEZLRmJvRmFxRmVvRmVvRktGS0ZLLUZRNiVRK0dLZ2FtbWFNMTJGJ0ZURlZGZXAtRlE2JVEmZXZhbGZGJ0ZURlYtRl5yNiQtRiM2JC1GXHk2KC1GIzYmRmldbEZgeUZcYWxGTi1GIzYmRmldbEZiXWxGXGFsRk5GZ3lGaXlGXHpGXnpGTkZORmFxLUYsNi5GTUZURlZGN0Y6RjxGPkZARkJGREZGRkktRlE2JVEqUmdhbW1hTTEyRidGVEZWRmVwRmphbC1GXnI2JC1GIzYlLUZceTYoLUYjNigtRlE2JVElc3FydEYnRl53Rk4tRl5yNiQtRiM2JEZpXWxGTkZORmB5RmRjbC1GXnI2JC1GIzYkRlxhbEZORk5GTi1GIzYlRmRjbC1GXnI2JEZlYmxGTkZORmd5Rml5Rlx6Rl56RmJyRk5GTkZhcUZLLUZRNiVRKlIybGlrZU0xMkYnRlRGVkZlcC1GW3M2JUZpYmwtRiM2JEZic0ZORmpzRmFxRmVvRmVvRktGS0ZLLUZRNiVRKXJlc3VsdHMxRidGVEZWRmVwLUZkejYlLUZRNiVRJ1ZlY3RvckYnRlRGVi1GIzYkLUZRNiVRJHJvd0YnRlRGVkZORmBbbC1GXnI2JC1GIzYkLUZecjYmLUYjNilGZ2FsRltbbEZLRmlibEZbW2xGY2RsRk5GTkZcdUZfdUZORk5GYXFGZW9GS0ZLRkstRlE2JVEnRXhwb3J0RidGVEZWLUZecjYkLUYjNixGamRsRltbbC1JI21zR0YkNiNRLFJlc3VsdHMueGxzRictRiw2LkZdW2xGVEZWRjdGYndGPEY+RkBGQkZERkZGXltsLUZnZmw2I0ZfXWxGamZsLUZRNiVRLFN0cmluZ1Rvb2xzRidGVEZWLUZecjYmLUYjNiQtRlE2JVEsRGVsZXRlU3BhY2VGJ0ZURlZGTkZORlx1Rl91LUZecjYkLUYjNiUtRlE2JVElSm9pbkYnRlRGVi1GXnI2JC1GIzYkLUZecjYmLUYjNihGYnItRmdmbDYjUSJBRidGW1tsLUZRNiVRKGNvbnZlcnRGJ0ZURlYtRl5yNiQtRiM2KEZQRmJdbEZlbkZbW2wtRlE2JVEnc3RyaW5nRidGVEZWRk5GTkZORk5GXHVGX3VGTkZORk5GTkZORk5GYXFGZW9GS0ZLRkstRlE2JVEiVEYnRlRGVkZlcEZqaGwtRl5yNiQtRiM2OC1GZHo2JS1GUTYlUSV0aW1lRidGVEZWLUYjNiQtRlE2JVElcmVhbEYnRlRGVkZORmBbbEZdckZLRltxRkstRlE2JVEjc3RGJ0ZURlZGW1tsRkstRiw2LVEiJ0YnRk5GN0Y6RjxGPkZARkJGRC9GR1EsMC4xMTExMTExZW1GJ0ZJLUZRNiVRJnVuaXRzRidGVEZWRmhqbEZbW2xGS0ZoamwtRlE2JVEoc2Vjb25kc0YnRlRGVkZoamxGW1tsRktGaGpsLUZRNiVRKG1pbnV0ZXNGJ0ZURlZGaGpsRk5GTkZhcUZlb0ZLRktGSy1GUTYlUSZwcmludEYnRlRGVi1GXnI2JC1GIzYlRlxobC1GXnI2JC1GIzYkLUZecjYmLUYjNi1GamhsLUZecjYkLUYjNiZGUEZbW2xGYWlsRk5GTkZbW2wtRmdmbDYjUUcpfkR1cmEmIzIzMTsmIzIyNztvfmRvfnByb2Nlc3NhbWVudG86fkYnRmpmbEZqaGwtRl5yNiQtRiM2JkZkaWxGW1tsRmFpbEZORk5GW1tsLUZnZmw2I1EobWludXRvc0YnRmJyRk5GTkZcdUZfdUZORk5GTkZORl93RmVvRmVvRl5cbEZLRmJvRmFxRk4=">LUklbXJvd0c2Iy9JK21vZHVsZW5hbWVHNiJJLFR5cGVzZXR0aW5nR0koX3N5c2xpYkdGJzZbamwtSSNtb0dGJDYvUSRmb3JGJy8lJWJvbGRHUSV0cnVlRicvJSxtYXRodmFyaWFudEdRJWJvbGRGJy8lK2ZvbnR3ZWlnaHRHRjQvJSZmZW5jZUdRJmZhbHNlRicvJSpzZXBhcmF0b3JHRjkvJSlzdHJldGNoeUdGOS8lKnN5bW1ldHJpY0dGOS8lKGxhcmdlb3BHRjkvJS5tb3ZhYmxlbGltaXRzR0Y5LyUnYWNjZW50R0Y5LyUnbHNwYWNlR1EmMC4wZW1GJy8lJ3JzcGFjZUdGSC1GLDYtUSJ+RicvRjNRJ25vcm1hbEYnRjdGOkY8Rj5GQEZCRkRGRkZJLUkjbWlHRiQ2JVEicUYnLyUnaXRhbGljR0YxL0YzUSdpdGFsaWNGJ0ZLLUYsNi9RJWZyb21GJ0YvRjJGNUY3RjpGPEY+RkBGQkZERkZGSUZLLUkjbW5HRiQ2JFEiMUYnRk5GSy1GLDYvUSNieUYnRi9GMkY1RjdGOkY8Rj5GQEZCRkRGRkZJRktGZW5GSy1GLDYvUSN0b0YnRi9GMkY1RjdGOkY8Rj5GQEZCRkRGRkZJRkstRlE2JVEiQkYnRlRGVkZLLUYsNi9RI2RvRidGL0YyRjVGN0Y6RjxGPkZARkJGREZGRkktSSdtc3BhY2VHRiQ2Ji8lJ2hlaWdodEdRJjAuMGV4RicvJSZ3aWR0aEdGSC8lJmRlcHRoR0Zqby8lKmxpbmVicmVha0dRKG5ld2xpbmVGJ0ZLRktGSy1GUTYlUSJ4RidGVEZWLUYsNi1RKiZjb2xvbmVxO0YnRk5GN0Y6RjxGPkZARkJGRC9GR1EsMC4yNzc3Nzc4ZW1GJy9GSkZpcC1GLDYtUSomdW1pbnVzMDtGJ0ZORjdGOkY8Rj5GQEZCRkQvRkdRLDAuMjIyMjIyMmVtRicvRkpGX3FGZW4tRiw2LVEiOkYnRk5GN0Y6RjxGPkZARkJGREZocEZqcEZLLUZRNiVRInlGJ0ZURlZGZXBGW3FGZW5GYXEtRlE2JVElU2VlZEYnRlRGVkZlcC1GUTYlUSpyYW5kb21pemVGJ0ZURlYtSShtZmVuY2VkR0YkNiQtRiM2JC1GLDYtUSFGJ0ZORjdGOkY8Rj5GQEZCRkRGRkZJRk5GTkZhcUZlby1GLDYvRk1GL0YyRjVGN0Y6RjxGPkZARkJGREZGRklGZXJGZXJGK0ZLLUZRNiVRIm5GJ0ZURlZGS0ZYRktGZW5GS0ZpbkZLRmVuRktGXG9GSy1JJW1zdXBHRiQ2JS1GUTYlUSJORidGVEZWLUYjNictRmZuNiRRIjJGJ0ZORlQvJStmb3JlZ3JvdW5kR1EsWzIwMCwwLDIwMF1GJy8lLHBsYWNlaG9sZGVyR0YxRlYvJTFzdXBlcnNjcmlwdHNoaWZ0R1EiMEYnRktGYm9GZW9GS0ZLRktGS0ZLLUZRNiVRI0wxRidGVEZWRmVwLUZRNiVRLFJhbmRvbVRvb2xzRidGVEZWLUZecjYmLUYjNiZGYnItRiM2JC1GUTYlUSlHZW5lcmF0ZUYnRlRGVkZORmJyRk5GTi8lJW9wZW5HUSJbRicvJSZjbG9zZUdRIl1GJy1GXnI2JC1GIzYmRmJyLUYjNiYtRlE2JVEoaW50ZWdlckYnRlRGVi1GLDYtUTAmQXBwbHlGdW5jdGlvbjtGJ0ZORjdGOkY8Rj5GQEZCRkRGRkZJLUZecjYkLUYjNigtRlE2JVEmcmFuZ2VGJ0ZURlYtRiw2LVEiPUYnRk5GN0Y6RjxGPkZARkJGREZocEZqcEZlbi1GLDYtUSMuLkYnRk5GN0Y6RjxGPkZARkJGREZecUZJLUZRNiVRKmFjdXBvaW50c0YnL0ZVRjlGTkZORk5GTkZickZORk4tRiw2LVEiO0YnRk5GNy9GO0YxRjxGPkZARkJGREZGRmpwLUZRNiVRI0wyRidGVEZWRmVwRmB0RmN0LUZecjYkLUYjNiZGYnItRiM2JkZodUZbdi1GXnI2JC1GIzYoRmJ2RmV2RmVuRmh2LUZRNiVGXXdGVEZWRk5GTkZORmJyRk5GTkZfd0Zlb0ZLRktGS0ZLRktGK0ZLLUZRNiVRImtGJ0Zed0ZORktGWEZLRmVuRktGaW5GS0ZlbkZLRlxvRkstRlE2JVEoY2xhc3Nlc0YnRl53Rk5GS0Zib0Zlb0ZLRktGS0ZLRktGS0ZLRkstRiw2L1EjaWZGJ0YvRjJGNUY3RjpGPEY+RkBGQkZERkZGSUZLLUkmbWZyYWNHRiQ2KC1GIzYmRmJ4LUYsNi1RKCZtaW51cztGJ0ZORjdGOkY8Rj5GQEZCRkRGXnFGYHFGZW5GTi1GIzYkLUZRNiVGZ3hGVEZWRk4vJS5saW5ldGhpY2tuZXNzR0Zobi8lK2Rlbm9tYWxpZ25HUSdjZW50ZXJGJy8lKW51bWFsaWduR0Zbei8lKWJldmVsbGVkR0Y5LUYsNi1RJiZsZXE7RidGTkY3RjpGPEY+RkBGQkZERmhwRmpwRkstSSVtc3ViR0YkNiUtRlE2JVEjTTFGJ0ZURlYtRiM2J0ZddC1GLDYtUSIsRidGTkY3RmJ3RjxGPkZARkJGREZGL0ZKUSwwLjMzMzMzMzNlbUYnRmN3RlRGVi8lL3N1YnNjcmlwdHNoaWZ0R0ZcdEZLLUYsNi1RIjxGJ0ZORjdGOkY8Rj5GQEZCRkRGaHBGanAtRlx5NigtRiM2JEZieEZORmN5Rmd5Rml5Rlx6Rl56RkstRiw2L1EldGhlbkYnRi9GMkY1RjdGOkY8Rj5GQEZCRkRGRkZJRktGYnBGZXAtRlE2JUZkeEZURlZGYXFGSy1GLDYvUSRlbmRGJ0YvRjJGNUY3RjpGPEY+RkBGQkZERkZGSUZLRmh4RmFxRmVvRktGS0ZLRktGS0ZLRktGS0ZoeEZLRlt5RktGYHpGSy1GZHo2JS1GUTYlUSNNMkYnRlRGVkZpekZgW2xGS0ZiW2xGS0ZlW2xGS0ZpW2xGS0ZkcUZlcEZcXGxGS0ZhcUZLRl5cbEZLRmh4RmFxRmVvRktGS0ZLRktGS0ZLRl5cbEZlckZiby1GLDYvRmNxRi9GMkY1RjdGOkY8Rj5GQEZCRkRGaHBGanBGZW9GZXJGZXJGS0ZLRktGS0ZoeEZLRl10LUYsNi1RKyZOb3RFcXVhbDtGJ0ZORjdGOkY8Rj5GQEZCRkRGaHBGanBGY3dGS0ZpW2xGSy1GZHo2JS1GUTYlUSRNMTJGJ0ZURlYtRiM2JkZicEZbW2xGZHFGTkZgW2xGZXBGW11sLUYsNi1RIitGJ0ZORjdGOkY8Rj5GQEZCRkRGXnFGYHFGZW5GYXFGS0ZeXGxGS0ZoeEZhcUZlb0Zlb0Zlb0ZLRktGS0ZeXGxGS0Zib0ZhcUZlby1GZm82JkZob0ZbcEZdcC9GYHBRJWF1dG9GJ0ZLRktGSy1GUTYlUSxjb25jb3JkYW50ZUYnRlRGVkZlcC1GZm42JEZcdEZORmFxRmVvRktGS0ZLRitGSy1GUTYlUSJpRidGVEZWRktGWEZLRmVuRktGaW5GS0ZlbkZLRlxvRktGZXlGS0Zib0Zlb0Zlb0ZLRktGS0ZLRktGK0ZLLUZRNiVRImpGJ0Zed0ZORktGWEZLRmVuRktGaW5GS0ZlbkZLRlxvRktGZXhGS0Zib0Zlb0ZLRktGS0ZLRktGS0ZLLUZRNiVRImFGJ0ZURlZGZXAtRmR6NiVGXV1sLUYjNiZGXl5sRltbbC1GUTYlRmNebEZURlZGTkZgW2xGX3ctRlE2JVEiYkYnRlRGVkZlcC1GZHo2JUZdXWwtRiM2L0ZeXmxGYl1sRmVuRmh2RmV5RltbbEZbX2xGYl1sRmVuRmh2RktGZXlGTkZgW2xGX3ctRlE2JVEiY0YnRlRGVkZlcC1GUTYlUSRhZGRGJ0ZURlYtRl5yNiQtRiM2LUZnX2wtRl5yNiQtRiM2LUZdX2wtRl5yNiYtRiM2Ji1GUTYlUSJtRidGVEZWRltbbEZnckZORk5GXHVGX3VGW1tsRmZgbEZldkZlbkZodkZleUZgeUZeXmxGTkZORltbbEZnckZldkZlbkZodkZleUZgeUZbX2xGTkZORl93RktGZW9GS0ZLRktGS0ZLRktGS0ZpXWxGZXBGaV1sRmJdbEZkXmwtRiw2LVEnJnNkb3Q7RidGTkY3RjpGPEY+RkBGQkZERkZGSUZkX2xGX3dGZW9GS0ZLRktGS0ZLRl5cbEZLRmJvRmFxRktGZW9GS0ZLRktGXlxsRktGYm9GYXFGS0Zlb0Zlb0Zlb0Zlb0ZLRktGSy1GUTYlUSxkaXNjb3JkYW50ZUYnRlRGVkZlcEZcXmxGYXFGS0Zlb0ZLRktGS0YrRktGXl5sRktGWEZLRmVuRktGaW5GS0ZlbkZLRlxvRktGZXlGS0Zib0Zlb0Zlb0ZLRktGS0ZLRktGK0ZLRmFebEZLRlhGS0ZlbkZLRmluRktGZW5GS0Zcb0ZLRmV4RktGYm9GZW9GS0ZLRktGS0ZLRktGS0ZkXmxGZXAtRmR6NiVGXV1sLUYjNipGXl5sRltbbEZleUZgeUZbX2xGYl1sRmVuRk5GYFtsRmFxRl1fbEZlcC1GZHo2JUZdXWwtRiM2L0ZeXmxGYl1sRmVuRmh2RmV5RltbbEZlbkZodkZLRmV5RmB5RltfbEZORmBbbEZfd0ZkX2xGZXBGZ19sRmpfbEZfd0Zlb0ZLRktGS0ZLRktGS0ZLRlxhbEZlcEZcYWxGYl1sRmRebEZpYGxGZF9sRl93RmVvRktGS0ZLRktGS0ZeXGxGS0Zib0ZhcUZLRmVvRktGS0ZLRl5cbEZLRmJvRmFxRmVvRmVvRktGS0ZLLUZRNiVRK0dLZ2FtbWFNMTJGJ0ZURlZGZXAtRlE2JVEmZXZhbGZGJ0ZURlYtRl5yNiQtRiM2JC1GXHk2KC1GIzYmRmldbEZgeUZcYWxGTi1GIzYmRmldbEZiXWxGXGFsRk5GZ3lGaXlGXHpGXnpGTkZORmFxLUYsNi5GTUZURlZGN0Y6RjxGPkZARkJGREZGRkktRlE2JVEqUmdhbW1hTTEyRidGVEZWRmVwRmphbC1GXnI2JC1GIzYlLUZceTYoLUYjNigtRlE2JVElc3FydEYnRl53Rk4tRl5yNiQtRiM2JEZpXWxGTkZORmB5RmRjbC1GXnI2JC1GIzYkRlxhbEZORk5GTi1GIzYlRmRjbC1GXnI2JEZlYmxGTkZORmd5Rml5Rlx6Rl56RmJyRk5GTkZhcUZLLUZRNiVRKlIybGlrZU0xMkYnRlRGVkZlcC1GW3M2JUZpYmwtRiM2JEZic0ZORmpzRmFxRmVvRmVvRktGS0ZLLUZRNiVRKXJlc3VsdHMxRidGVEZWRmVwLUZkejYlLUZRNiVRJ1ZlY3RvckYnRlRGVi1GIzYkLUZRNiVRJHJvd0YnRlRGVkZORmBbbC1GXnI2JC1GIzYkLUZecjYmLUYjNilGZ2FsRltbbEZLRmlibEZbW2xGY2RsRk5GTkZcdUZfdUZORk5GYXFGZW9GS0ZLRkstRlE2JVEnRXhwb3J0RidGVEZWLUZecjYkLUYjNixGamRsRltbbC1JI21zR0YkNiNRLFJlc3VsdHMueGxzRictRiw2LkZdW2xGVEZWRjdGYndGPEY+RkBGQkZERkZGXltsLUZnZmw2I0ZfXWxGamZsLUZRNiVRLFN0cmluZ1Rvb2xzRidGVEZWLUZecjYmLUYjNiQtRlE2JVEsRGVsZXRlU3BhY2VGJ0ZURlZGTkZORlx1Rl91LUZecjYkLUYjNiUtRlE2JVElSm9pbkYnRlRGVi1GXnI2JC1GIzYkLUZecjYmLUYjNihGYnItRmdmbDYjUSJBRidGW1tsLUZRNiVRKGNvbnZlcnRGJ0ZURlYtRl5yNiQtRiM2KEZQRmJdbEZlbkZbW2wtRlE2JVEnc3RyaW5nRidGVEZWRk5GTkZORk5GXHVGX3VGTkZORk5GTkZORk5GYXFGZW9GS0ZLRkstRlE2JVEiVEYnRlRGVkZlcEZqaGwtRl5yNiQtRiM2OC1GZHo2JS1GUTYlUSV0aW1lRidGVEZWLUYjNiQtRlE2JVElcmVhbEYnRlRGVkZORmBbbEZdckZLRltxRkstRlE2JVEjc3RGJ0ZURlZGW1tsRkstRiw2LVEiJ0YnRk5GN0Y6RjxGPkZARkJGRC9GR1EsMC4xMTExMTExZW1GJ0ZJLUZRNiVRJnVuaXRzRidGVEZWRmhqbEZbW2xGS0ZoamwtRlE2JVEoc2Vjb25kc0YnRlRGVkZoamxGW1tsRktGaGpsLUZRNiVRKG1pbnV0ZXNGJ0ZURlZGaGpsRk5GTkZhcUZlb0ZLRktGSy1GUTYlUSZwcmludEYnRlRGVi1GXnI2JC1GIzYlRlxobC1GXnI2JC1GIzYkLUZecjYmLUYjNi1GamhsLUZecjYkLUYjNiZGUEZbW2xGYWlsRk5GTkZbW2wtRmdmbDYjUUcpfkR1cmEmIzIzMTsmIzIyNztvfmRvfnByb2Nlc3NhbWVudG86fkYnRmpmbEZqaGwtRl5yNiQtRiM2JkZkaWxGW1tsRmFpbEZORk5GW1tsLUZnZmw2I1EobWludXRvc0YnRmJyRk5GTkZcdUZfdUZORk5GTkZORl93RmVvRmVvRl5cbEZLRmJvRmFxRk4=</Equation></Text-field>
</Input>
</Group></Presentation-Block><Presentation-Block>
<Group view="code" labelreference="L23086" drawlabel="true">
<Input>
<Text-field prompt="&gt; " style="Maple Input" layout="Normal"><Font foreground="[0,0,255]" size="14"># M13: Dermatomes vs. Contemporary Indications</Font></Text-field>
</Input>
</Group>
<Group view="code" labelreference="L23087" drawlabel="true">
<Input>
<Text-field prompt="&gt; " style="Maple Input" layout="Normal"># Nested loops for bootstrap calculations (# Dermatomes and contemporary actions: sampling N dual acupoints with replacement B times)</Text-field>
</Input>
</Group>
<Group view="code" labelreference="L23088" drawlabel="true">
<Input>
<Text-field prompt="&gt; " style="Maple Input" layout="Normal"><Equation executable="true" style="2D Input" input-equation="" display="LUklbXJvd0c2Iy9JK21vZHVsZW5hbWVHNiJJLFR5cGVzZXR0aW5nR0koX3N5c2xpYkdGJzYtLUkjbWlHRiQ2JVErcHJpbnRsZXZlbEYnLyUnaXRhbGljR1EldHJ1ZUYnLyUsbWF0aHZhcmlhbnRHUSdpdGFsaWNGJy1JI21vR0YkNi1RKiZjb2xvbmVxO0YnL0YzUSdub3JtYWxGJy8lJmZlbmNlR1EmZmFsc2VGJy8lKnNlcGFyYXRvckdGPS8lKXN0cmV0Y2h5R0Y9LyUqc3ltbWV0cmljR0Y9LyUobGFyZ2VvcEdGPS8lLm1vdmFibGVsaW1pdHNHRj0vJSdhY2NlbnRHRj0vJSdsc3BhY2VHUSwwLjI3Nzc3NzhlbUYnLyUncnNwYWNlR0ZMLUkjbW5HRiQ2JFEiMUYnRjktRjY2LVEiOkYnRjlGO0Y+RkBGQkZERkZGSEZKRk0tRiw2JVEjc3RGJ0YvRjJGNS1JJW1zdWJHRiQ2JS1GLDYlUSV0aW1lRidGL0YyLUYjNiQtRiw2JVElcmVhbEYnRi9GMkY5LyUvc3Vic2NyaXB0c2hpZnRHUSIwRictSShtZmVuY2VkR0YkNiQtRiM2JC1GNjYtUSFGJ0Y5RjtGPkZARkJGREZGRkgvRktRJjAuMGVtRicvRk5Gam9GOUY5RlMvJStleGVjdXRhYmxlR0Y9Rjk=">LUklbXJvd0c2Iy9JK21vZHVsZW5hbWVHNiJJLFR5cGVzZXR0aW5nR0koX3N5c2xpYkdGJzYtLUkjbWlHRiQ2JVErcHJpbnRsZXZlbEYnLyUnaXRhbGljR1EldHJ1ZUYnLyUsbWF0aHZhcmlhbnRHUSdpdGFsaWNGJy1JI21vR0YkNi1RKiZjb2xvbmVxO0YnL0YzUSdub3JtYWxGJy8lJmZlbmNlR1EmZmFsc2VGJy8lKnNlcGFyYXRvckdGPS8lKXN0cmV0Y2h5R0Y9LyUqc3ltbWV0cmljR0Y9LyUobGFyZ2VvcEdGPS8lLm1vdmFibGVsaW1pdHNHRj0vJSdhY2NlbnRHRj0vJSdsc3BhY2VHUSwwLjI3Nzc3NzhlbUYnLyUncnNwYWNlR0ZMLUkjbW5HRiQ2JFEiMUYnRjktRjY2LVEiOkYnRjlGO0Y+RkBGQkZERkZGSEZKRk0tRiw2JVEjc3RGJ0YvRjJGNS1JJW1zdWJHRiQ2JS1GLDYlUSV0aW1lRidGL0YyLUYjNiQtRiw2JVElcmVhbEYnRi9GMkY5LyUvc3Vic2NyaXB0c2hpZnRHUSIwRictSShtZmVuY2VkR0YkNiQtRiM2JC1GNjYtUSFGJ0Y5RjtGPkZARkJGREZGRkgvRktRJjAuMGVtRicvRk5Gam9GOUY5RlMvJStleGVjdXRhYmxlR0Y9Rjk=</Equation></Text-field>
</Input>
</Group></Presentation-Block><Presentation-Block>
<Group labelreference="L23085" drawlabel="true">
<Input>
<Text-field prompt="&gt; " style="Maple Input" layout="Normal"><Equation executable="true" style="2D Input" input-equation="" display="LUklbXJvd0c2Iy9JK21vZHVsZW5hbWVHNiJJLFR5cGVzZXR0aW5nR0koX3N5c2xpYkdGJzZbamwtSSNtb0dGJDYvUSRmb3JGJy8lJWJvbGRHUSV0cnVlRicvJSxtYXRodmFyaWFudEdRJWJvbGRGJy8lK2ZvbnR3ZWlnaHRHRjQvJSZmZW5jZUdRJmZhbHNlRicvJSpzZXBhcmF0b3JHRjkvJSlzdHJldGNoeUdGOS8lKnN5bW1ldHJpY0dGOS8lKGxhcmdlb3BHRjkvJS5tb3ZhYmxlbGltaXRzR0Y5LyUnYWNjZW50R0Y5LyUnbHNwYWNlR1EmMC4wZW1GJy8lJ3JzcGFjZUdGSC1GLDYtUSJ+RicvRjNRJ25vcm1hbEYnRjdGOkY8Rj5GQEZCRkRGRkZJLUkjbWlHRiQ2JVEicUYnLyUnaXRhbGljR0YxL0YzUSdpdGFsaWNGJ0ZLLUYsNi9RJWZyb21GJ0YvRjJGNUY3RjpGPEY+RkBGQkZERkZGSUZLLUkjbW5HRiQ2JFEiMUYnRk5GSy1GLDYvUSNieUYnRi9GMkY1RjdGOkY8Rj5GQEZCRkRGRkZJRktGZW5GSy1GLDYvUSN0b0YnRi9GMkY1RjdGOkY8Rj5GQEZCRkRGRkZJRkstRlE2JVEiQkYnRlRGVkZLLUYsNi9RI2RvRidGL0YyRjVGN0Y6RjxGPkZARkJGREZGRkktSSdtc3BhY2VHRiQ2Ji8lJ2hlaWdodEdRJjAuMGV4RicvJSZ3aWR0aEdGSC8lJmRlcHRoR0Zqby8lKmxpbmVicmVha0dRKG5ld2xpbmVGJ0ZLRktGSy1GUTYlUSJ4RidGVEZWLUYsNi1RKiZjb2xvbmVxO0YnRk5GN0Y6RjxGPkZARkJGRC9GR1EsMC4yNzc3Nzc4ZW1GJy9GSkZpcC1GLDYtUSomdW1pbnVzMDtGJ0ZORjdGOkY8Rj5GQEZCRkQvRkdRLDAuMjIyMjIyMmVtRicvRkpGX3FGZW4tRiw2LVEiOkYnRk5GN0Y6RjxGPkZARkJGREZocEZqcEZLLUZRNiVRInlGJ0ZURlZGZXBGW3FGZW5GYXEtRlE2JVElU2VlZEYnRlRGVkZlcC1GUTYlUSpyYW5kb21pemVGJ0ZURlYtSShtZmVuY2VkR0YkNiQtRiM2JC1GLDYtUSFGJ0ZORjdGOkY8Rj5GQEZCRkRGRkZJRk5GTkZhcUZlby1GLDYvRk1GL0YyRjVGN0Y6RjxGPkZARkJGREZGRklGZXJGZXJGK0ZLLUZRNiVRIm5GJ0ZURlZGS0ZYRktGZW5GS0ZpbkZLRmVuRktGXG9GSy1JJW1zdXBHRiQ2JS1GUTYlUSJORidGVEZWLUYjNictRmZuNiRRIjJGJ0ZORlQvJStmb3JlZ3JvdW5kR1EsWzIwMCwwLDIwMF1GJy8lLHBsYWNlaG9sZGVyR0YxRlYvJTFzdXBlcnNjcmlwdHNoaWZ0R1EiMEYnRktGYm9GZW9GS0ZLRktGS0ZLLUZRNiVRI0wxRidGVEZWRmVwLUZRNiVRLFJhbmRvbVRvb2xzRidGVEZWLUZecjYmLUYjNiZGYnItRiM2JC1GUTYlUSlHZW5lcmF0ZUYnRlRGVkZORmJyRk5GTi8lJW9wZW5HUSJbRicvJSZjbG9zZUdRIl1GJy1GXnI2JC1GIzYmRmJyLUYjNiYtRlE2JVEoaW50ZWdlckYnRlRGVi1GLDYtUTAmQXBwbHlGdW5jdGlvbjtGJ0ZORjdGOkY8Rj5GQEZCRkRGRkZJLUZecjYkLUYjNigtRlE2JVEmcmFuZ2VGJ0ZURlYtRiw2LVEiPUYnRk5GN0Y6RjxGPkZARkJGREZocEZqcEZlbi1GLDYtUSMuLkYnRk5GN0Y6RjxGPkZARkJGREZecUZJLUZRNiVRKmFjdXBvaW50c0YnRlRGVkZORk5GTkZickZORk4tRiw2LVEiO0YnRk5GNy9GO0YxRjxGPkZARkJGREZGRmpwLUZRNiVRI0wyRidGVEZWRmVwRmB0RmN0RmJ1Rl53RmVvRktGS0ZLRktGS0YrRkstRlE2JVEia0YnL0ZVRjlGTkZLRlhGS0ZlbkZLRmluRktGZW5GS0Zcb0ZLLUZRNiVRKGNsYXNzZXNGJ0Zod0ZORktGYm9GZW9GS0ZLRktGS0ZLRktGS0ZLLUYsNi9RI2lmRidGL0YyRjVGN0Y6RjxGPkZARkJGREZGRklGSy1JJm1mcmFjR0YkNigtRiM2JkZldy1GLDYtUSgmbWludXM7RidGTkY3RjpGPEY+RkBGQkZERl5xRmBxRmVuRk4tRiM2JC1GUTYlRlt4RlRGVkZOLyUubGluZXRoaWNrbmVzc0dGaG4vJStkZW5vbWFsaWduR1EnY2VudGVyRicvJSludW1hbGlnbkdGX3kvJSliZXZlbGxlZEdGOS1GLDYtUSYmbGVxO0YnRk5GN0Y6RjxGPkZARkJGREZocEZqcEZLLUklbXN1YkdGJDYlLUZRNiVRI00xRidGVEZWLUYjNidGXXQtRiw2LVEiLEYnRk5GN0Zhd0Y8Rj5GQEZCRkRGRi9GSlEsMC4zMzMzMzMzZW1GJ0Zid0ZURlYvJS9zdWJzY3JpcHRzaGlmdEdGXHRGSy1GLDYtUSI8RidGTkY3RjpGPEY+RkBGQkZERmhwRmpwLUZgeDYoLUYjNiRGZXdGTkZneEZbeUZdeUZgeUZieUZLLUYsNi9RJXRoZW5GJ0YvRjJGNUY3RjpGPEY+RkBGQkZERkZGSUZLRmJwRmVwLUZRNiVGZ3dGVEZWRmFxRkstRiw2L1EkZW5kRidGL0YyRjVGN0Y6RjxGPkZARkJGREZGRklGS0ZceEZhcUZlb0ZLRktGS0ZLRktGS0ZLRktGXHhGS0ZfeEZLRmR5RkstRmh5NiUtRlE2JVEjTTNGJ0ZURlZGXXpGZHpGS0ZmekZLRml6RktGXVtsRktGZHFGZXBGYFtsRktGYXFGS0ZiW2xGS0ZceEZhcUZlb0ZLRktGS0ZLRktGS0ZiW2xGZXJGYm8tRiw2L0ZjcUYvRjJGNUY3RjpGPEY+RkBGQkZERmhwRmpwRmVvRmVyRmVyRktGS0ZLRktGXHhGS0ZddC1GLDYtUSsmTm90RXF1YWw7RidGTkY3RjpGPEY+RkBGQkZERmhwRmpwRmJ3RktGXVtsRkstRmh5NiUtRlE2JVEkTTEzRidGVEZWLUYjNiZGYnBGX3pGZHFGTkZkekZlcEZfXGwtRiw2LVEiK0YnRk5GN0Y6RjxGPkZARkJGREZecUZgcUZlbkZhcUZLRmJbbEZLRlx4RmFxRmVvRmVvRmVvRktGS0ZLRmJbbEZLRmJvRmFxRmVvLUZmbzYmRmhvRltwRl1wL0ZgcFElYXV0b0YnRktGS0ZLLUZRNiVRLGNvbmNvcmRhbnRlRidGVEZWRmVwLUZmbjYkRlx0Rk5GYXFGZW9GS0ZLRktGK0ZLLUZRNiVRImlGJ0ZURlZGS0ZYRktGZW5GS0ZpbkZLRmVuRktGXG9GS0ZpeEZLRmJvRmVvRmVvRktGS0ZLRktGS0YrRkstRlE2JVEiakYnRmh3Rk5GS0ZYRktGZW5GS0ZpbkZLRmVuRktGXG9GS0Zpd0ZLRmJvRmVvRktGS0ZLRktGS0ZLRkstRlE2JVEiYUYnRlRGVkZlcC1GaHk2JUZhXGwtRiM2JkZiXWxGX3otRlE2JUZnXWxGVEZWRk5GZHpGXnctRlE2JVEiYkYnRlRGVkZlcC1GaHk2JUZhXGwtRiM2L0ZiXWxGZlxsRmVuRmh2Rml4Rl96Rl9ebEZmXGxGZW5GaHZGS0ZpeEZORmR6Rl53LUZRNiVRImNGJ0ZURlZGZXAtRlE2JVEkYWRkRidGVEZWLUZecjYkLUYjNi1GW19sLUZecjYkLUYjNi1GYV5sLUZecjYmLUYjNiYtRlE2JVEibUYnRlRGVkZfekZnckZORk5GXHVGX3VGX3pGal9sRmV2RmVuRmh2Rml4RmR4RmJdbEZORk5GX3pGZ3JGZXZGZW5GaHZGaXhGZHhGX15sRk5GTkZed0ZLRmVvRktGS0ZLRktGS0ZLRktGXV1sRmVwRl1dbEZmXGxGaF1sLUYsNi1RJyZzZG90O0YnRk5GN0Y6RjxGPkZARkJGREZGRklGaF5sRl53RmVvRktGS0ZLRktGS0ZiW2xGS0Zib0ZhcUZLRmVvRktGS0ZLRmJbbEZLRmJvRmFxRktGZW9GZW9GZW9GZW9GS0ZLRkstRlE2JVEsZGlzY29yZGFudGVGJ0ZURlZGZXBGYF1sRmFxRktGZW9GS0ZLRktGK0ZLRmJdbEZLRlhGS0ZlbkZLRmluRktGZW5GS0Zcb0ZLRml4RktGYm9GZW9GZW9GS0ZLRktGS0ZLRitGS0ZlXWxGS0ZYRktGZW5GS0ZpbkZLRmVuRktGXG9GS0Zpd0ZLRmJvRmVvRktGS0ZLRktGS0ZLRktGaF1sRmVwLUZoeTYlRmFcbC1GIzYqRmJdbEZfekZpeEZkeEZfXmxGZlxsRmVuRk5GZHpGYXFGYV5sRmVwLUZoeTYlRmFcbC1GIzYvRmJdbEZmXGxGZW5GaHZGaXhGX3pGZW5GaHZGS0ZpeEZkeEZfXmxGTkZkekZed0ZoXmxGZXBGW19sRl5fbEZed0Zlb0ZLRktGS0ZLRktGS0ZLRmBgbEZlcEZgYGxGZlxsRmhdbEZdYGxGaF5sRl53RmVvRktGS0ZLRktGS0ZiW2xGS0Zib0ZhcUZLRmVvRktGS0ZLRmJbbEZLRmJvRmFxRmVvRmVvRktGS0ZLLUZRNiVRK0dLZ2FtbWFNMTNGJ0ZURlZGZXAtRlE2JVEmZXZhbGZGJ0ZURlYtRl5yNiQtRiM2JC1GYHg2KC1GIzYmRl1dbEZkeEZgYGxGTi1GIzYmRl1dbEZmXGxGYGBsRk5GW3lGXXlGYHlGYnlGTkZORmFxLUYsNi5GTUZURlZGN0Y6RjxGPkZARkJGREZGRkktRlE2JVEqUmdhbW1hTTEzRidGVEZWRmVwRl5hbC1GXnI2JC1GIzYlLUZgeDYoLUYjNigtRlE2JVElc3FydEYnRmh3Rk4tRl5yNiQtRiM2JEZdXWxGTkZORmR4RmhibC1GXnI2JC1GIzYkRmBgbEZORk5GTi1GIzYlRmhibC1GXnI2JEZpYWxGTkZORlt5Rl15RmB5RmJ5RmJyRk5GTkZhcUZLLUZRNiVRKlIybGlrZU0xM0YnRlRGVkZlcC1GW3M2JUZdYmwtRiM2JEZic0ZORmpzRmFxRmVvRmVvRktGS0ZLLUZRNiVRKXJlc3VsdHMyRidGVEZWRmVwLUZoeTYlLUZRNiVRJ1ZlY3RvckYnRlRGVi1GIzYkLUZRNiVRJHJvd0YnRlRGVkZORmR6LUZecjYkLUYjNiQtRl5yNiYtRiM2KUZbYWxGX3pGS0ZdYmxGX3pGZ2NsRk5GTkZcdUZfdUZORk5GYXFGZW9GS0ZLRkstRlE2JVEnRXhwb3J0RidGVEZWLUZecjYkLUYjNixGXmRsLUYsNi5GYXpGVEZWRjdGYXdGPEY+RkBGQkZERkZGYnotSSNtc0dGJDYjUSxSZXN1bHRzLnhsc0YnRmplbC1GXWZsNiNGY1xsRmplbC1GUTYlUSxTdHJpbmdUb29sc0YnRlRGVi1GXnI2Ji1GIzYkLUZRNiVRLERlbGV0ZVNwYWNlRidGVEZWRk5GTkZcdUZfdS1GXnI2JC1GIzYlLUZRNiVRJUpvaW5GJ0ZURlYtRl5yNiQtRiM2JC1GXnI2Ji1GIzYoRmJyLUZdZmw2I1EiQUYnRl96LUZRNiVRKGNvbnZlcnRGJ0ZURlYtRl5yNiQtRiM2KEZQRmZcbEZlbkZfei1GUTYlUSdzdHJpbmdGJ0ZURlZGTkZORk5GTkZcdUZfdUZORk5GTkZORk5GTkZhcUZlb0ZLRktGSy1GUTYlUSJURidGVEZWRmVwRl5obC1GXnI2JC1GIzY4LUZoeTYlLUZRNiVRJXRpbWVGJ0ZURlYtRiM2JC1GUTYlUSVyZWFsRidGVEZWRk5GZHpGXXJGS0ZbcUZLLUZRNiVRI3N0RidGVEZWRl96RkstRiw2LVEiJ0YnRk5GN0Y6RjxGPkZARkJGRC9GR1EsMC4xMTExMTExZW1GJ0ZJLUZRNiVRJnVuaXRzRidGVEZWRlxqbEZfekZLRlxqbC1GUTYlUShzZWNvbmRzRidGVEZWRlxqbEZfekZLRlxqbC1GUTYlUShtaW51dGVzRidGVEZWRlxqbEZORk5GYXFGZW9GS0ZLRkstRlE2JVEmcHJpbnRGJ0ZURlYtRl5yNiQtRiM2JUZgZ2wtRl5yNiQtRiM2JC1GXnI2Ji1GIzYtRl5obC1GXnI2JC1GIzYmRlBGX3pGZWhsRk5GTkZfei1GXWZsNiNRRyl+RHVyYSYjMjMxOyYjMjI3O29+ZG9+cHJvY2Vzc2FtZW50bzp+RidGamVsRl5obC1GXnI2JC1GIzYmRmhobEZfekZlaGxGTkZORl96LUZdZmw2I1EobWludXRvc0YnRmJyRk5GTkZcdUZfdUZORk5GTkZORl53RmVvRmVvRmJbbEZLRmJvRmFxRk4=">LUklbXJvd0c2Iy9JK21vZHVsZW5hbWVHNiJJLFR5cGVzZXR0aW5nR0koX3N5c2xpYkdGJzZbamwtSSNtb0dGJDYvUSRmb3JGJy8lJWJvbGRHUSV0cnVlRicvJSxtYXRodmFyaWFudEdRJWJvbGRGJy8lK2ZvbnR3ZWlnaHRHRjQvJSZmZW5jZUdRJmZhbHNlRicvJSpzZXBhcmF0b3JHRjkvJSlzdHJldGNoeUdGOS8lKnN5bW1ldHJpY0dGOS8lKGxhcmdlb3BHRjkvJS5tb3ZhYmxlbGltaXRzR0Y5LyUnYWNjZW50R0Y5LyUnbHNwYWNlR1EmMC4wZW1GJy8lJ3JzcGFjZUdGSC1GLDYtUSJ+RicvRjNRJ25vcm1hbEYnRjdGOkY8Rj5GQEZCRkRGRkZJLUkjbWlHRiQ2JVEicUYnLyUnaXRhbGljR0YxL0YzUSdpdGFsaWNGJ0ZLLUYsNi9RJWZyb21GJ0YvRjJGNUY3RjpGPEY+RkBGQkZERkZGSUZLLUkjbW5HRiQ2JFEiMUYnRk5GSy1GLDYvUSNieUYnRi9GMkY1RjdGOkY8Rj5GQEZCRkRGRkZJRktGZW5GSy1GLDYvUSN0b0YnRi9GMkY1RjdGOkY8Rj5GQEZCRkRGRkZJRkstRlE2JVEiQkYnRlRGVkZLLUYsNi9RI2RvRidGL0YyRjVGN0Y6RjxGPkZARkJGREZGRkktSSdtc3BhY2VHRiQ2Ji8lJ2hlaWdodEdRJjAuMGV4RicvJSZ3aWR0aEdGSC8lJmRlcHRoR0Zqby8lKmxpbmVicmVha0dRKG5ld2xpbmVGJ0ZLRktGSy1GUTYlUSJ4RidGVEZWLUYsNi1RKiZjb2xvbmVxO0YnRk5GN0Y6RjxGPkZARkJGRC9GR1EsMC4yNzc3Nzc4ZW1GJy9GSkZpcC1GLDYtUSomdW1pbnVzMDtGJ0ZORjdGOkY8Rj5GQEZCRkQvRkdRLDAuMjIyMjIyMmVtRicvRkpGX3FGZW4tRiw2LVEiOkYnRk5GN0Y6RjxGPkZARkJGREZocEZqcEZLLUZRNiVRInlGJ0ZURlZGZXBGW3FGZW5GYXEtRlE2JVElU2VlZEYnRlRGVkZlcC1GUTYlUSpyYW5kb21pemVGJ0ZURlYtSShtZmVuY2VkR0YkNiQtRiM2JC1GLDYtUSFGJ0ZORjdGOkY8Rj5GQEZCRkRGRkZJRk5GTkZhcUZlby1GLDYvRk1GL0YyRjVGN0Y6RjxGPkZARkJGREZGRklGZXJGZXJGK0ZLLUZRNiVRIm5GJ0ZURlZGS0ZYRktGZW5GS0ZpbkZLRmVuRktGXG9GSy1JJW1zdXBHRiQ2JS1GUTYlUSJORidGVEZWLUYjNictRmZuNiRRIjJGJ0ZORlQvJStmb3JlZ3JvdW5kR1EsWzIwMCwwLDIwMF1GJy8lLHBsYWNlaG9sZGVyR0YxRlYvJTFzdXBlcnNjcmlwdHNoaWZ0R1EiMEYnRktGYm9GZW9GS0ZLRktGS0ZLLUZRNiVRI0wxRidGVEZWRmVwLUZRNiVRLFJhbmRvbVRvb2xzRidGVEZWLUZecjYmLUYjNiZGYnItRiM2JC1GUTYlUSlHZW5lcmF0ZUYnRlRGVkZORmJyRk5GTi8lJW9wZW5HUSJbRicvJSZjbG9zZUdRIl1GJy1GXnI2JC1GIzYmRmJyLUYjNiYtRlE2JVEoaW50ZWdlckYnRlRGVi1GLDYtUTAmQXBwbHlGdW5jdGlvbjtGJ0ZORjdGOkY8Rj5GQEZCRkRGRkZJLUZecjYkLUYjNigtRlE2JVEmcmFuZ2VGJ0ZURlYtRiw2LVEiPUYnRk5GN0Y6RjxGPkZARkJGREZocEZqcEZlbi1GLDYtUSMuLkYnRk5GN0Y6RjxGPkZARkJGREZecUZJLUZRNiVRKmFjdXBvaW50c0YnRlRGVkZORk5GTkZickZORk4tRiw2LVEiO0YnRk5GNy9GO0YxRjxGPkZARkJGREZGRmpwLUZRNiVRI0wyRidGVEZWRmVwRmB0RmN0RmJ1Rl53RmVvRktGS0ZLRktGS0YrRkstRlE2JVEia0YnL0ZVRjlGTkZLRlhGS0ZlbkZLRmluRktGZW5GS0Zcb0ZLLUZRNiVRKGNsYXNzZXNGJ0Zod0ZORktGYm9GZW9GS0ZLRktGS0ZLRktGS0ZLLUYsNi9RI2lmRidGL0YyRjVGN0Y6RjxGPkZARkJGREZGRklGSy1JJm1mcmFjR0YkNigtRiM2JkZldy1GLDYtUSgmbWludXM7RidGTkY3RjpGPEY+RkBGQkZERl5xRmBxRmVuRk4tRiM2JC1GUTYlRlt4RlRGVkZOLyUubGluZXRoaWNrbmVzc0dGaG4vJStkZW5vbWFsaWduR1EnY2VudGVyRicvJSludW1hbGlnbkdGX3kvJSliZXZlbGxlZEdGOS1GLDYtUSYmbGVxO0YnRk5GN0Y6RjxGPkZARkJGREZocEZqcEZLLUklbXN1YkdGJDYlLUZRNiVRI00xRidGVEZWLUYjNidGXXQtRiw2LVEiLEYnRk5GN0Zhd0Y8Rj5GQEZCRkRGRi9GSlEsMC4zMzMzMzMzZW1GJ0Zid0ZURlYvJS9zdWJzY3JpcHRzaGlmdEdGXHRGSy1GLDYtUSI8RidGTkY3RjpGPEY+RkBGQkZERmhwRmpwLUZgeDYoLUYjNiRGZXdGTkZneEZbeUZdeUZgeUZieUZLLUYsNi9RJXRoZW5GJ0YvRjJGNUY3RjpGPEY+RkBGQkZERkZGSUZLRmJwRmVwLUZRNiVGZ3dGVEZWRmFxRkstRiw2L1EkZW5kRidGL0YyRjVGN0Y6RjxGPkZARkJGREZGRklGS0ZceEZhcUZlb0ZLRktGS0ZLRktGS0ZLRktGXHhGS0ZfeEZLRmR5RkstRmh5NiUtRlE2JVEjTTNGJ0ZURlZGXXpGZHpGS0ZmekZLRml6RktGXVtsRktGZHFGZXBGYFtsRktGYXFGS0ZiW2xGS0ZceEZhcUZlb0ZLRktGS0ZLRktGS0ZiW2xGZXJGYm8tRiw2L0ZjcUYvRjJGNUY3RjpGPEY+RkBGQkZERmhwRmpwRmVvRmVyRmVyRktGS0ZLRktGXHhGS0ZddC1GLDYtUSsmTm90RXF1YWw7RidGTkY3RjpGPEY+RkBGQkZERmhwRmpwRmJ3RktGXVtsRkstRmh5NiUtRlE2JVEkTTEzRidGVEZWLUYjNiZGYnBGX3pGZHFGTkZkekZlcEZfXGwtRiw2LVEiK0YnRk5GN0Y6RjxGPkZARkJGREZecUZgcUZlbkZhcUZLRmJbbEZLRlx4RmFxRmVvRmVvRmVvRktGS0ZLRmJbbEZLRmJvRmFxRmVvLUZmbzYmRmhvRltwRl1wL0ZgcFElYXV0b0YnRktGS0ZLLUZRNiVRLGNvbmNvcmRhbnRlRidGVEZWRmVwLUZmbjYkRlx0Rk5GYXFGZW9GS0ZLRktGK0ZLLUZRNiVRImlGJ0ZURlZGS0ZYRktGZW5GS0ZpbkZLRmVuRktGXG9GS0ZpeEZLRmJvRmVvRmVvRktGS0ZLRktGS0YrRkstRlE2JVEiakYnRmh3Rk5GS0ZYRktGZW5GS0ZpbkZLRmVuRktGXG9GS0Zpd0ZLRmJvRmVvRktGS0ZLRktGS0ZLRkstRlE2JVEiYUYnRlRGVkZlcC1GaHk2JUZhXGwtRiM2JkZiXWxGX3otRlE2JUZnXWxGVEZWRk5GZHpGXnctRlE2JVEiYkYnRlRGVkZlcC1GaHk2JUZhXGwtRiM2L0ZiXWxGZlxsRmVuRmh2Rml4Rl96Rl9ebEZmXGxGZW5GaHZGS0ZpeEZORmR6Rl53LUZRNiVRImNGJ0ZURlZGZXAtRlE2JVEkYWRkRidGVEZWLUZecjYkLUYjNi1GW19sLUZecjYkLUYjNi1GYV5sLUZecjYmLUYjNiYtRlE2JVEibUYnRlRGVkZfekZnckZORk5GXHVGX3VGX3pGal9sRmV2RmVuRmh2Rml4RmR4RmJdbEZORk5GX3pGZ3JGZXZGZW5GaHZGaXhGZHhGX15sRk5GTkZed0ZLRmVvRktGS0ZLRktGS0ZLRktGXV1sRmVwRl1dbEZmXGxGaF1sLUYsNi1RJyZzZG90O0YnRk5GN0Y6RjxGPkZARkJGREZGRklGaF5sRl53RmVvRktGS0ZLRktGS0ZiW2xGS0Zib0ZhcUZLRmVvRktGS0ZLRmJbbEZLRmJvRmFxRktGZW9GZW9GZW9GZW9GS0ZLRkstRlE2JVEsZGlzY29yZGFudGVGJ0ZURlZGZXBGYF1sRmFxRktGZW9GS0ZLRktGK0ZLRmJdbEZLRlhGS0ZlbkZLRmluRktGZW5GS0Zcb0ZLRml4RktGYm9GZW9GZW9GS0ZLRktGS0ZLRitGS0ZlXWxGS0ZYRktGZW5GS0ZpbkZLRmVuRktGXG9GS0Zpd0ZLRmJvRmVvRktGS0ZLRktGS0ZLRktGaF1sRmVwLUZoeTYlRmFcbC1GIzYqRmJdbEZfekZpeEZkeEZfXmxGZlxsRmVuRk5GZHpGYXFGYV5sRmVwLUZoeTYlRmFcbC1GIzYvRmJdbEZmXGxGZW5GaHZGaXhGX3pGZW5GaHZGS0ZpeEZkeEZfXmxGTkZkekZed0ZoXmxGZXBGW19sRl5fbEZed0Zlb0ZLRktGS0ZLRktGS0ZLRmBgbEZlcEZgYGxGZlxsRmhdbEZdYGxGaF5sRl53RmVvRktGS0ZLRktGS0ZiW2xGS0Zib0ZhcUZLRmVvRktGS0ZLRmJbbEZLRmJvRmFxRmVvRmVvRktGS0ZLLUZRNiVRK0dLZ2FtbWFNMTNGJ0ZURlZGZXAtRlE2JVEmZXZhbGZGJ0ZURlYtRl5yNiQtRiM2JC1GYHg2KC1GIzYmRl1dbEZkeEZgYGxGTi1GIzYmRl1dbEZmXGxGYGBsRk5GW3lGXXlGYHlGYnlGTkZORmFxLUYsNi5GTUZURlZGN0Y6RjxGPkZARkJGREZGRkktRlE2JVEqUmdhbW1hTTEzRidGVEZWRmVwRl5hbC1GXnI2JC1GIzYlLUZgeDYoLUYjNigtRlE2JVElc3FydEYnRmh3Rk4tRl5yNiQtRiM2JEZdXWxGTkZORmR4RmhibC1GXnI2JC1GIzYkRmBgbEZORk5GTi1GIzYlRmhibC1GXnI2JEZpYWxGTkZORlt5Rl15RmB5RmJ5RmJyRk5GTkZhcUZLLUZRNiVRKlIybGlrZU0xM0YnRlRGVkZlcC1GW3M2JUZdYmwtRiM2JEZic0ZORmpzRmFxRmVvRmVvRktGS0ZLLUZRNiVRKXJlc3VsdHMyRidGVEZWRmVwLUZoeTYlLUZRNiVRJ1ZlY3RvckYnRlRGVi1GIzYkLUZRNiVRJHJvd0YnRlRGVkZORmR6LUZecjYkLUYjNiQtRl5yNiYtRiM2KUZbYWxGX3pGS0ZdYmxGX3pGZ2NsRk5GTkZcdUZfdUZORk5GYXFGZW9GS0ZLRkstRlE2JVEnRXhwb3J0RidGVEZWLUZecjYkLUYjNixGXmRsLUYsNi5GYXpGVEZWRjdGYXdGPEY+RkBGQkZERkZGYnotSSNtc0dGJDYjUSxSZXN1bHRzLnhsc0YnRmplbC1GXWZsNiNGY1xsRmplbC1GUTYlUSxTdHJpbmdUb29sc0YnRlRGVi1GXnI2Ji1GIzYkLUZRNiVRLERlbGV0ZVNwYWNlRidGVEZWRk5GTkZcdUZfdS1GXnI2JC1GIzYlLUZRNiVRJUpvaW5GJ0ZURlYtRl5yNiQtRiM2JC1GXnI2Ji1GIzYoRmJyLUZdZmw2I1EiQUYnRl96LUZRNiVRKGNvbnZlcnRGJ0ZURlYtRl5yNiQtRiM2KEZQRmZcbEZlbkZfei1GUTYlUSdzdHJpbmdGJ0ZURlZGTkZORk5GTkZcdUZfdUZORk5GTkZORk5GTkZhcUZlb0ZLRktGSy1GUTYlUSJURidGVEZWRmVwRl5obC1GXnI2JC1GIzY4LUZoeTYlLUZRNiVRJXRpbWVGJ0ZURlYtRiM2JC1GUTYlUSVyZWFsRidGVEZWRk5GZHpGXXJGS0ZbcUZLLUZRNiVRI3N0RidGVEZWRl96RkstRiw2LVEiJ0YnRk5GN0Y6RjxGPkZARkJGRC9GR1EsMC4xMTExMTExZW1GJ0ZJLUZRNiVRJnVuaXRzRidGVEZWRlxqbEZfekZLRlxqbC1GUTYlUShzZWNvbmRzRidGVEZWRlxqbEZfekZLRlxqbC1GUTYlUShtaW51dGVzRidGVEZWRlxqbEZORk5GYXFGZW9GS0ZLRkstRlE2JVEmcHJpbnRGJ0ZURlYtRl5yNiQtRiM2JUZgZ2wtRl5yNiQtRiM2JC1GXnI2Ji1GIzYtRl5obC1GXnI2JC1GIzYmRlBGX3pGZWhsRk5GTkZfei1GXWZsNiNRRyl+RHVyYSYjMjMxOyYjMjI3O29+ZG9+cHJvY2Vzc2FtZW50bzp+RidGamVsRl5obC1GXnI2JC1GIzYmRmhobEZfekZlaGxGTkZORl96LUZdZmw2I1EobWludXRvc0YnRmJyRk5GTkZcdUZfdUZORk5GTkZORl53RmVvRmVvRmJbbEZLRmJvRmFxRk4=</Equation></Text-field>
</Input>
</Group></Presentation-Block><Presentation-Block>
<Group view="code" labelreference="L23090" drawlabel="true">
<Input>
<Text-field prompt="&gt; " style="Maple Input" layout="Normal"><Font foreground="[0,0,255]" size="14"># M23: Traditional Indications vs. Contemporary Indications</Font></Text-field>
</Input>
</Group>
<Group view="code" labelreference="L23093" drawlabel="true">
<Input>
<Text-field prompt="&gt; " style="Maple Input" layout="Normal"># Nested loops for bootstrap calculations (# traditional and contemporary actions: sampling N dual acupoints with replacement B times)</Text-field>
</Input>
</Group>
<Group view="code" labelreference="L23092" drawlabel="true">
<Input>
<Text-field prompt="&gt; " style="Maple Input" layout="Normal"><Equation executable="true" style="2D Input" input-equation="" display="LUklbXJvd0c2Iy9JK21vZHVsZW5hbWVHNiJJLFR5cGVzZXR0aW5nR0koX3N5c2xpYkdGJzYtLUkjbWlHRiQ2JVErcHJpbnRsZXZlbEYnLyUnaXRhbGljR1EldHJ1ZUYnLyUsbWF0aHZhcmlhbnRHUSdpdGFsaWNGJy1JI21vR0YkNi1RKiZjb2xvbmVxO0YnL0YzUSdub3JtYWxGJy8lJmZlbmNlR1EmZmFsc2VGJy8lKnNlcGFyYXRvckdGPS8lKXN0cmV0Y2h5R0Y9LyUqc3ltbWV0cmljR0Y9LyUobGFyZ2VvcEdGPS8lLm1vdmFibGVsaW1pdHNHRj0vJSdhY2NlbnRHRj0vJSdsc3BhY2VHUSwwLjI3Nzc3NzhlbUYnLyUncnNwYWNlR0ZMLUkjbW5HRiQ2JFEiMUYnRjktRjY2LVEiOkYnRjlGO0Y+RkBGQkZERkZGSEZKRk0tRiw2JVEjc3RGJ0YvRjJGNS1JJW1zdWJHRiQ2JS1GLDYlUSV0aW1lRidGL0YyLUYjNiQtRiw2JVElcmVhbEYnRi9GMkY5LyUvc3Vic2NyaXB0c2hpZnRHUSIwRictSShtZmVuY2VkR0YkNiQtRiM2JC1GNjYtUSFGJ0Y5RjtGPkZARkJGREZGRkgvRktRJjAuMGVtRicvRk5Gam9GOUY5RlMvJStleGVjdXRhYmxlR0Y9Rjk=">LUklbXJvd0c2Iy9JK21vZHVsZW5hbWVHNiJJLFR5cGVzZXR0aW5nR0koX3N5c2xpYkdGJzYtLUkjbWlHRiQ2JVErcHJpbnRsZXZlbEYnLyUnaXRhbGljR1EldHJ1ZUYnLyUsbWF0aHZhcmlhbnRHUSdpdGFsaWNGJy1JI21vR0YkNi1RKiZjb2xvbmVxO0YnL0YzUSdub3JtYWxGJy8lJmZlbmNlR1EmZmFsc2VGJy8lKnNlcGFyYXRvckdGPS8lKXN0cmV0Y2h5R0Y9LyUqc3ltbWV0cmljR0Y9LyUobGFyZ2VvcEdGPS8lLm1vdmFibGVsaW1pdHNHRj0vJSdhY2NlbnRHRj0vJSdsc3BhY2VHUSwwLjI3Nzc3NzhlbUYnLyUncnNwYWNlR0ZMLUkjbW5HRiQ2JFEiMUYnRjktRjY2LVEiOkYnRjlGO0Y+RkBGQkZERkZGSEZKRk0tRiw2JVEjc3RGJ0YvRjJGNS1JJW1zdWJHRiQ2JS1GLDYlUSV0aW1lRidGL0YyLUYjNiQtRiw2JVElcmVhbEYnRi9GMkY5LyUvc3Vic2NyaXB0c2hpZnRHUSIwRictSShtZmVuY2VkR0YkNiQtRiM2JC1GNjYtUSFGJ0Y5RjtGPkZARkJGREZGRkgvRktRJjAuMGVtRicvRk5Gam9GOUY5RlMvJStleGVjdXRhYmxlR0Y9Rjk=</Equation></Text-field>
</Input>
</Group></Presentation-Block><Presentation-Block>
<Group labelreference="L23091" drawlabel="true">
<Input>
[truncated: 270,077 more chars]
